# Supplementary material for: E2F transcription factors promote tumorigenicity in pancreatic ductal adenocarcinoma
Source: Cancer Med. 2024 Apr 30;13(9):e7187. doi: 10.1002/cam4.7187 (PMC11058697; doi:10.1002/cam4.7187)
Supplement: Supplementary file 6 — Table S2. Expression level of E2F1 and E2F8 in adult and PDAC. [file CAM4-13-e7187-s009.xlsx]

## Sheet: Feuil1
		E2F1		E2F8
		adult pancreas	PDAC	adult pancreas	PDAC
RNA TCGA and GTEX databases	unit	nTPM	FPKM	nTPM	FPKM
	average	1	4.4	0	0.9
	max	10.6	39.9	0.7	4.8
	min	0.1	0.4	0	0
	number of samples	328	176	328	176
Protein the human protein atlas	protein expression	not detected	detected in 90% of the samples	not detected	detected in 41% of the samples
	number of samples	3	12	3	12
Protein our TMA study	protein expression		detected in 83% of the samples		detected in 90% of the samples
	number of samples		154		154
