# Supplementary material for: E2F transcription factors promote tumorigenicity in pancreatic ductal adenocarcinoma
Source: Cancer Med. 2024 Apr 30;13(9):e7187. doi: 10.1002/cam4.7187 (PMC11058697; doi:10.1002/cam4.7187)
Supplement: Supplementary file 8 — Table S4. E2F1 co‐expression analyses in embryo tissues using Spearman’s rank correlation method. [file CAM4-13-e7187-s008.xlsx]

## Sheet: Sheet 1
Co-expression analysis in E2F1+ cells in embronic tissues (n=120)
gene	estimate	p.value	nbr of cells	fdr p.value
AC010809.2	0.441774	4.39319e-07	3	0.00828511
CACNA2D1	0.392766	9.11506e-06	17	0.0859505
ADHFE1	0.378094	2.06617e-05	14	0.098696
TMEM45B	0.365575	4.02903e-05	6	0.098696
MAP3K7CL	0.361828	4.89446e-05	16	0.098696
ANKRD9	0.357928	5.97805e-05	9	0.098696
AC022916.1	0.352044	8.04434e-05	6	0.098696
PLEKHN1	0.350674	8.61272e-05	2	0.098696
LINC01356	0.350674	8.61272e-05	2	0.098696
FOXC1	0.350674	8.61272e-05	2	0.098696
GCNA	0.350674	8.61272e-05	2	0.098696
AC099521.1	0.350674	8.61272e-05	2	0.098696
XAF1	0.350674	8.61272e-05	2	0.098696
CORO6	0.350674	8.61272e-05	2	0.098696
AOC2	0.350674	8.61272e-05	2	0.098696
AL121890.2	0.350674	8.61272e-05	2	0.098696
GLDC	0.348034	9.81515e-05	16	0.098696
SHANK2-AS1	0.347856	9.90184e-05	4	0.098696
SLC25A14	0.347771	9.94339e-05	32	0.098696
SLC10A3	0.345379	0.000111809	26	0.10543
RAB24	0.343309	0.000123667	20	0.111059
KIT	0.3405	0.000141626	10	0.121405
ARHGEF11	0.336045	0.000175159	17	0.121677
MAP4	0.334618	0.000187366	100	0.121677
ANKRD42	0.334144	0.000191598	17	0.121677
SLITRK4	0.334142	0.000191613	21	0.121677
CRYBG3	0.330867	0.000223333	39	0.121677
AC147067.1	0.329667	0.000236121	4	0.121677
LINC00642	0.329667	0.000236121	4	0.121677
MYH7B	0.329667	0.000236121	4	0.121677
ST8SIA1	0.328891	0.000244749	10	0.121677
PFN4	0.327368	0.000262544	7	0.121677
AP5B1	0.327368	0.000262544	7	0.121677
SERPINB9P1	0.326279	0.000275999	4	0.121677
LINC02038	0.32517	0.000290337	2	0.121677
PRSS12	0.32517	0.000290337	2	0.121677
NDNF	0.32517	0.000290337	2	0.121677
SLCO5A1	0.32517	0.000290337	2	0.121677
LMO7-AS1	0.32517	0.000290337	2	0.121677
SERPINA11	0.32517	0.000290337	2	0.121677
RGS11	0.32517	0.000290337	2	0.121677
ELMO3	0.32517	0.000290337	2	0.121677
AC130343.2	0.32517	0.000290337	2	0.121677
SMCR2	0.32517	0.000290337	2	0.121677
AP001033.1	0.32517	0.000290337	2	0.121677
NECTIN4	0.321636	0.000340798	10	0.13972
THEMIS2	0.319855	0.000369173	14	0.148133
C3orf58	0.318944	0.000384531	49	0.151081
EXO5	0.317565	0.000408877	21	0.157367
JAM2	0.314324	0.000471844	23	0.17797
TFDP1	0.312244	0.000516824	61	0.191113
MACROD2	0.310326	0.00056175	39	0.203732
ZNF554	0.309074	0.000593008	15	0.21101
ZNF718	0.306042	0.000675399	31	0.235877
TWSG1	0.30552	0.000690587	76	0.236796
FABP5	0.304105	0.000733393	116	0.246983
TIGD7	0.302794	0.000775197	14	0.251795
AL359504.2	0.302498	0.000784935	32	0.251795
RIPOR1	0.302104	0.000798076	37	0.251795
CRTC3	0.302015	0.000801088	44	0.251795
ABHD14B	0.301591	0.000815478	55	0.252116
TMEM44	0.299117	0.000904423	25	0.271332
TEAD4	0.299064	0.000906406	31	0.271332
GLS	0.297431	0.000970009	49	0.285834
PF4	0.296143	0.00102304	5	0.292325
AC018638.7	0.296143	0.00102304	5	0.292325
AC116667.1	0.294749	0.00108334	15	0.304937
PI4K2B	0.29281	0.00117272	33	0.322686
L3MBTL3	0.292645	0.00118062	43	0.322686
PCYT1B	0.290724	0.00127629	33	0.343851
AGPAT5	0.289929	0.00131791	43	0.350063
AC083798.2	0.289183	0.00135807	11	0.355721
WRN	0.288151	0.0014155	72	0.365684
ZNF592	0.287283	0.00146547	33	0.369839
ZMYND19	0.287192	0.0014708	17	0.369839
B3GNT2	0.285529	0.00157143	20	0.383287
FJX1	0.285061	0.0016009	23	0.383287
TRIM3	0.284965	0.00160699	15	0.383287
SSC5D	0.284965	0.00160699	15	0.383287
FAM98A	0.284206	0.00165595	64	0.383287
KLHL12	0.282293	0.00178543	34	0.383287
CDCA7	0.28227	0.00178698	73	0.383287
IL17RA	0.281869	0.00181527	12	0.383287
NBAS	0.281784	0.00182138	71	0.383287
STX16-NPEPL1	0.281771	0.00182228	5	0.383287
OSBPL11	0.281503	0.00184145	55	0.383287
TTC21A	0.279804	0.0019676	5	0.383287
AC124657.1	0.279804	0.0019676	5	0.383287
F2R	0.279463	0.00199383	30	0.383287
ADAM15	0.278822	0.00204399	38	0.383287
CADM2	0.278557	0.00206507	38	0.383287
KIAA1147	0.278225	0.00209172	43	0.383287
ORM2	0.27769	0.00213532	12	0.383287
VOPP1	0.277359	0.00216276	50	0.383287
PSME3	0.276536	0.00223231	57	0.383287
UQCC1	0.276465	0.0022384	54	0.383287
APLF	0.275779	0.00229805	23	0.383287
DTL	0.27505	0.00236301	85	0.383287
TMEM178A	0.273985	0.00246089	6	0.383287
GINS1	0.273657	0.00249178	59	0.383287
ENOX1	0.273043	0.00255058	12	0.383287
CENPT	0.273018	0.00255298	75	0.383287
NEK5	0.272644	0.00258934	22	0.383287
PLEKHO1	0.271313	0.0027228	76	0.383287
GMDS	0.271284	0.0027258	26	0.383287
BAHD1	0.271014	0.00275366	12	0.383287
TAPBPL	0.270083	0.00285161	17	0.383287
DRG1	0.269742	0.00288834	82	0.383287
AC018797.2	0.269118	0.00295658	20	0.383287
PEX3	0.26911	0.00295741	47	0.383287
AL139220.2	0.267854	0.00309924	9	0.383287
PIK3C2G	0.267142	0.00318226	13	0.383287
FIGNL2	0.266998	0.00319927	21	0.383287
ALS2CL	0.266633	0.00324285	3	0.383287
AC105285.1	0.266633	0.00324285	3	0.383287
SPAG6	0.266633	0.00324285	3	0.383287
AC126614.1	0.266633	0.00324285	3	0.383287
NOTUM	0.266633	0.00324285	3	0.383287
CFAP299	0.266509	0.00325769	9	0.383287
ABCC1	0.265098	0.00343186	32	0.383287
TEX38	0.264878	0.0034598	1	0.383287
AL035706.1	0.264878	0.0034598	1	0.383287
SETSIP	0.264878	0.0034598	1	0.383287
S100A2	0.264878	0.0034598	1	0.383287
RXFP4	0.264878	0.0034598	1	0.383287
AC012360.1	0.264878	0.0034598	1	0.383287
HOXD-AS2	0.264878	0.0034598	1	0.383287
AC080013.6	0.264878	0.0034598	1	0.383287
TERC	0.264878	0.0034598	1	0.383287
SLC2A9	0.264878	0.0034598	1	0.383287
MMRN1	0.264878	0.0034598	1	0.383287
AC138035.1	0.264878	0.0034598	1	0.383287
TTBK1	0.264878	0.0034598	1	0.383287
FO393415.1	0.264878	0.0034598	1	0.383287
ULBP2	0.264878	0.0034598	1	0.383287
LINC00602	0.264878	0.0034598	1	0.383287
AC002066.1	0.264878	0.0034598	1	0.383287
WEE2	0.264878	0.0034598	1	0.383287
TRPV6	0.264878	0.0034598	1	0.383287
BMX	0.264878	0.0034598	1	0.383287
ZNF630-AS1	0.264878	0.0034598	1	0.383287
GPR174	0.264878	0.0034598	1	0.383287
SERTM2	0.264878	0.0034598	1	0.383287
RENBP	0.264878	0.0034598	1	0.383287
GSN-AS1	0.264878	0.0034598	1	0.383287
LHX6	0.264878	0.0034598	1	0.383287
MIR194-2HG	0.264878	0.0034598	1	0.383287
ACSM6	0.264878	0.0034598	1	0.383287
PZP	0.264878	0.0034598	1	0.383287
LINC02454	0.264878	0.0034598	1	0.383287
AL138963.1	0.264878	0.0034598	1	0.383287
AC004846.2	0.264878	0.0034598	1	0.383287
LINC02301	0.264878	0.0034598	1	0.383287
AC009292.1	0.264878	0.0034598	1	0.383287
DPEP3	0.264878	0.0034598	1	0.383287
AC138625.1	0.264878	0.0034598	1	0.383287
AC068025.1	0.264878	0.0034598	1	0.383287
GNGT2	0.264878	0.0034598	1	0.383287
AC091588.3	0.264878	0.0034598	1	0.383287
CDH20	0.264878	0.0034598	1	0.383287
HCK	0.264878	0.0034598	1	0.383287
TUBB1	0.264878	0.0034598	1	0.383287
S1PR4	0.264878	0.0034598	1	0.383287
NOVA2	0.264878	0.0034598	1	0.383287
AC093503.2	0.264878	0.0034598	1	0.383287
APOL3	0.264878	0.0034598	1	0.383287
APOL4	0.264878	0.0034598	1	0.383287
APOBEC3D	0.264878	0.0034598	1	0.383287
ZCWPW1	0.264519	0.00350575	24	0.383287
RASEF	0.262748	0.0037405	30	0.383287
C2CD3	0.262054	0.00383637	45	0.383287
FAM172A	-0.262023	0.00384064	67	0.383287
RAD18	0.261513	0.00391247	58	0.383287
LARS2	0.261369	0.00393297	33	0.383287
CNIH3	0.260833	0.00401018	29	0.383287
AC009121.2	0.260071	0.0041222	9	0.383287
B4GALT4	0.260059	0.00412413	80	0.383287
WDR62	0.259134	0.00426393	18	0.383287
DENND2D	0.2591	0.00426914	41	0.383287
GRWD1	0.257989	0.00444293	81	0.383287
OVOL1	0.257874	0.00446128	13	0.383287
TEDC2	0.257727	0.00448485	55	0.383287
BCAT2	0.257451	0.00452929	79	0.383287
CDC42BPG	0.256884	0.00462202	9	0.383287
CDK20	0.2567	0.00465241	36	0.383287
SYN1	0.256542	0.00467868	6	0.383287
SLF1	0.256128	0.00474818	93	0.383287
STRIP2	0.254915	0.00495715	22	0.383287
ZNF845	0.254831	0.00497206	18	0.383287
ZFAND1	0.254493	0.00503181	86	0.383287
PLCH1	0.254281	0.00506965	23	0.383287
ZNF681	0.252521	0.0053939	50	0.383287
UBE2Q1	0.251988	0.00549556	47	0.383287
GLA	0.251501	0.00559012	73	0.383287
GSPT1	0.251071	0.00567469	62	0.383287
MECR	0.251012	0.00568632	71	0.383287
ARL6	0.250991	0.0056906	9	0.383287
RASGRP3	0.250692	0.00575017	6	0.383287
ERCC6	0.250618	0.00576506	49	0.383287
ALAS1	0.250124	0.00586509	37	0.383287
RAD54B	0.249802	0.00593101	42	0.383287
ICE1	0.249559	0.00598145	69	0.383287
IFIT5	0.249153	0.0060662	48	0.383287
MAFK	0.248574	0.00618905	13	0.383287
NDRG3	0.248079	0.00629582	38	0.383287
OTUD5	0.248012	0.00631022	36	0.383287
PKIB	0.247887	0.00633763	9	0.383287
DEGS1	0.247851	0.00634533	84	0.383287
POLR3H	0.247682	0.00638257	51	0.383287
MAP2K4	0.247554	0.00641072	58	0.383287
ASTN2	0.247499	0.00642286	23	0.383287
WDR81	0.247461	0.00643115	13	0.383287
NEDD9	0.247438	0.00643638	43	0.383287
L3HYPDH	0.24704	0.0065251	31	0.383287
IDUA	0.246988	0.00653677	3	0.383287
CDH18	0.246988	0.00653677	3	0.383287
VHL	0.246897	0.00655711	64	0.383287
HYAL2	0.246685	0.00660514	105	0.383287
TIRAP	0.246593	0.00662591	18	0.383287
NMB	0.246565	0.00663233	34	0.383287
ZKSCAN8	0.246562	0.00663307	48	0.383287
MED9	0.246488	0.00664991	47	0.383287
XKR5	0.24634	0.00668372	10	0.383287
CFI	0.246136	0.00673074	40	0.383287
AC118549.1	0.246056	0.0067492	79	0.383287
CYP2J2	0.24572	0.0068271	3	0.383287
AC022382.1	0.24572	0.0068271	3	0.383287
EVC	0.24572	0.0068271	3	0.383287
SYNGAP1-AS1	0.24572	0.0068271	3	0.383287
GUCA1A	0.24572	0.0068271	3	0.383287
BMP5	0.24572	0.0068271	3	0.383287
ZPBP	0.24572	0.0068271	3	0.383287
LAMB4	0.24572	0.0068271	3	0.383287
KCND1	0.24572	0.0068271	3	0.383287
MTMR8	0.24572	0.0068271	3	0.383287
FAM66D	0.24572	0.0068271	3	0.383287
ANKRD18A	0.24572	0.0068271	3	0.383287
SLC34A3	0.24572	0.0068271	3	0.383287
AP001636.3	0.24572	0.0068271	3	0.383287
RPS6KB2-AS1	0.24572	0.0068271	3	0.383287
AP000911.3	0.24572	0.0068271	3	0.383287
LINC00842	0.24572	0.0068271	3	0.383287
AL135744.1	0.24572	0.0068271	3	0.383287
AC084782.1	0.24572	0.0068271	3	0.383287
AC007608.3	0.24572	0.0068271	3	0.383287
LINC02210-CRHR1	0.24572	0.0068271	3	0.383287
LINC00483	0.24572	0.0068271	3	0.383287
AC124254.1	0.24572	0.0068271	3	0.383287
CCDC61	0.24572	0.0068271	3	0.383287
AC010487.2	0.24572	0.0068271	3	0.383287
AC245884.8	0.24572	0.0068271	3	0.383287
AZIN2	0.245547	0.00686778	18	0.383287
EXOC6	0.245223	0.00694416	69	0.383287
HAUS1	0.245147	0.00696221	94	0.383287
GARNL3	0.244919	0.00701646	14	0.383287
GNAL	0.244919	0.00701646	14	0.383287
IRGQ	0.244899	0.00702125	28	0.383287
CASP7	0.244892	0.007023	56	0.383287
AC016708.1	0.244279	0.00717098	6	0.383287
FAM81A	0.244279	0.00717098	6	0.383287
AC090912.2	0.244279	0.00717098	6	0.383287
PLCE1	0.24417	0.00719755	41	0.383287
ITGA2	0.244038	0.00722999	60	0.383287
OGFRL1	0.24367	0.00732091	14	0.383287
POT1	0.243651	0.00732573	30	0.383287
FN1	0.243455	0.00737462	103	0.383287
SERINC3	0.243266	0.00742185	76	0.383287
RIMS3	0.243132	0.00745552	3	0.383287
EDN2	0.243132	0.00745552	3	0.383287
LINC02447	0.243132	0.00745552	3	0.383287
HERC5	0.243132	0.00745552	3	0.383287
LINC01176	0.243132	0.00745552	3	0.383287
PCDH11Y	0.243132	0.00745552	3	0.383287
PARP4	0.242968	0.00749711	66	0.383287
ZBTB42	0.242819	0.00753496	14	0.383287
SYNGR2	0.242812	0.00753681	59	0.383287
COX4I2	0.242409	0.00764021	6	0.383287
RBP7	0.242167	0.00770289	10	0.383287
SLC25A28	0.242167	0.00770289	10	0.383287
CRYM	0.242167	0.00770289	10	0.383287
DPH5	0.241711	0.00782201	78	0.383287
ERICH2	0.241562	0.00786144	6	0.383287
MFSD1	0.241289	0.00793384	48	0.383287
FAM120A	0.240838	0.00805497	72	0.383287
AL355001.2	0.240578	0.00812559	54	0.383287
TSC22D2	0.239805	0.00833866	57	0.383287
MAGEE1	0.239487	0.00842761	14	0.383287
ZNF841	0.239487	0.00842761	14	0.383287
BDH2	0.239384	0.00845663	94	0.383287
NT5C3A	0.239127	0.00852943	82	0.383287
TNS1	0.239017	0.00856068	18	0.383287
RUFY3	0.238932	0.00858495	59	0.383287
PTGIS	0.238703	0.00865061	28	0.383287
PLTP	0.238596	0.00868166	75	0.383287
SLC30A5	0.238315	0.0087629	80	0.383287
WDR31	0.238153	0.00881039	14	0.383287
RBM34	0.237784	0.00891897	30	0.383287
BCL2L11	0.237777	0.00892079	28	0.383287
CTU2	-0.237499	0.00900338	42	0.383287
CASTOR3	0.237317	0.00905773	18	0.383287
TBCEL	0.237305	0.00906138	25	0.383287
ZNF260	0.237033	0.00914339	62	0.383287
MAP7D2	0.236589	0.00927847	19	0.383287
TMED5	0.236233	0.0093879	74	0.383287
SH3BGRL3	0.235873	0.00949988	109	0.383287
ITGA3	0.235698	0.00955494	24	0.383287
RNF135	0.235551	0.00960124	14	0.383287
SGCB	0.235126	0.00973609	67	0.383287
BBS5	0.234928	0.00979967	14	0.383287
NAGPA	0.234773	0.00984937	19	0.383287
CCDC120	0.234607	0.00990322	26	0.383287
RNF41	0.234221	0.0100291	69	0.383287
TSPOAP1	0.234087	0.010073	23	0.383287
TRDMT1	0.233977	0.0101092	25	0.383287
SMCO4	0.233296	0.0103365	70	0.383287
HIST1H3I	0.233236	0.0103567	27	0.383287
FKBP9	0.232903	0.0104696	83	0.383287
RANBP3	0.232855	0.0104859	73	0.383287
RTL8B	0.23243	0.0106317	53	0.383287
BLOC1S3	0.231665	0.0108985	10	0.383287
TJP1	0.231522	0.0109492	96	0.383287
LDLRAP1	0.230805	0.0112055	35	0.383287
UHRF1BP1L	0.23066	0.0112583	43	0.383287
CDC25A	0.230435	0.01134	49	0.383287
CLSTN3	0.23039	0.0113564	48	0.383287
TRMT9B	0.230378	0.0113608	20	0.383287
LRP8	0.230354	0.0113699	10	0.383287
TIGAR	0.230345	0.0113731	35	0.383287
MMP14	0.229883	0.0115434	50	0.383287
DUS3L	0.229812	0.0115697	38	0.383287
FKBP1A	0.229589	0.0116529	111	0.383287
PHLPP1	0.229439	0.0117089	29	0.383287
AL391121.1	0.229406	0.0117213	14	0.383287
FAM213A	0.229306	0.0117592	113	0.383287
WNK3	0.229304	0.01176	86	0.383287
SIGIRR	0.229252	0.0117795	76	0.383287
TNFRSF18	0.228962	0.0118894	1	0.383287
FO704657.1	0.228962	0.0118894	1	0.383287
AL109917.1	0.228962	0.0118894	1	0.383287
AL512413.1	0.228962	0.0118894	1	0.383287
AL365330.1	0.228962	0.0118894	1	0.383287
LINC01134	0.228962	0.0118894	1	0.383287
AL354956.1	0.228962	0.0118894	1	0.383287
AL031283.1	0.228962	0.0118894	1	0.383287
AL136115.2	0.228962	0.0118894	1	0.383287
AL031430.1	0.228962	0.0118894	1	0.383287
GUCA2A	0.228962	0.0118894	1	0.383287
AL451062.3	0.228962	0.0118894	1	0.383287
CYP4B1	0.228962	0.0118894	1	0.383287
RPE65	0.228962	0.0118894	1	0.383287
ERICH3	0.228962	0.0118894	1	0.383287
AL603832.1	0.228962	0.0118894	1	0.383287
SPRR2B	0.228962	0.0118894	1	0.383287
PRRX1	0.228962	0.0118894	1	0.383287
AL390957.1	0.228962	0.0118894	1	0.383287
LINC01353	0.228962	0.0118894	1	0.383287
KCNK2	0.228962	0.0118894	1	0.383287
AC092811.2	0.228962	0.0118894	1	0.383287
GJC2	0.228962	0.0118894	1	0.383287
AL451007.2	0.228962	0.0118894	1	0.383287
C2orf50	0.228962	0.0118894	1	0.383287
DRC1	0.228962	0.0118894	1	0.383287
TCF23	0.228962	0.0118894	1	0.383287
AC016907.2	0.228962	0.0118894	1	0.383287
AL121652.1	0.228962	0.0118894	1	0.383287
AC092667.1	0.228962	0.0118894	1	0.383287
AC023347.1	0.228962	0.0118894	1	0.383287
GALNT5	0.228962	0.0118894	1	0.383287
AC010127.1	0.228962	0.0118894	1	0.383287
KLHL41	0.228962	0.0118894	1	0.383287
ALS2CR12	0.228962	0.0118894	1	0.383287
AC079354.3	0.228962	0.0118894	1	0.383287
TM4SF20	0.228962	0.0118894	1	0.383287
OSBPL10-AS1	0.228962	0.0118894	1	0.383287
AC006058.1	0.228962	0.0118894	1	0.383287
PSMD6-AS1	0.228962	0.0118894	1	0.383287
NR1I2	0.228962	0.0118894	1	0.383287
ROPN1	0.228962	0.0118894	1	0.383287
C3orf22	0.228962	0.0118894	1	0.383287
AC107027.1	0.228962	0.0118894	1	0.383287
P2RY14	0.228962	0.0118894	1	0.383287
RTP4	0.228962	0.0118894	1	0.383287
STK32B	0.228962	0.0118894	1	0.383287
LINC02473	0.228962	0.0118894	1	0.383287
LINC02265	0.228962	0.0118894	1	0.383287
SOWAHB	0.228962	0.0118894	1	0.383287
BMPR1B-DT	0.228962	0.0118894	1	0.383287
RRH	0.228962	0.0118894	1	0.383287
AC109347.2	0.228962	0.0118894	1	0.383287
AC021151.1	0.228962	0.0118894	1	0.383287
AC107214.1	0.228962	0.0118894	1	0.383287
AC107214.2	0.228962	0.0118894	1	0.383287
ZFP42	0.228962	0.0118894	1	0.383287
AC026790.1	0.228962	0.0118894	1	0.383287
LINC02211	0.228962	0.0118894	1	0.383287
FGF10-AS1	0.228962	0.0118894	1	0.383287
AC108102.1	0.228962	0.0118894	1	0.383287
AC104109.2	0.228962	0.0118894	1	0.383287
CD14	0.228962	0.0118894	1	0.383287
SPINK5	0.228962	0.0118894	1	0.383287
SPINK9	0.228962	0.0118894	1	0.383287
BTNL3	0.228962	0.0118894	1	0.383287
MYLK4	0.228962	0.0118894	1	0.383287
PPP1R3G	0.228962	0.0118894	1	0.383287
NCR3	0.228962	0.0118894	1	0.383287
BEND6	0.228962	0.0118894	1	0.383287
KHDC1L	0.228962	0.0118894	1	0.383287
FAM162B	0.228962	0.0118894	1	0.383287
PLN	0.228962	0.0118894	1	0.383287
HEY2	0.228962	0.0118894	1	0.383287
AL031772.1	0.228962	0.0118894	1	0.383287
IYD	0.228962	0.0118894	1	0.383287
AL121935.1	0.228962	0.0118894	1	0.383287
AC003985.2	0.228962	0.0118894	1	0.383287
AC007255.1	0.228962	0.0118894	1	0.383287
AC018647.1	0.228962	0.0118894	1	0.383287
AC004988.1	0.228962	0.0118894	1	0.383287
SUN3	0.228962	0.0118894	1	0.383287
AC007566.1	0.228962	0.0118894	1	0.383287
AC005021.1	0.228962	0.0118894	1	0.383287
AC004012.1	0.228962	0.0118894	1	0.383287
PCOLCE-AS1	0.228962	0.0118894	1	0.383287
AC004492.1	0.228962	0.0118894	1	0.383287
FSCN3	0.228962	0.0118894	1	0.383287
TSGA13	0.228962	0.0118894	1	0.383287
AKR1B15	0.228962	0.0118894	1	0.383287
AC009542.1	0.228962	0.0118894	1	0.383287
CRYGN	0.228962	0.0118894	1	0.383287
AC006017.1	0.228962	0.0118894	1	0.383287
AL034405.1	0.228962	0.0118894	1	0.383287
AC103957.1	0.228962	0.0118894	1	0.383287
AC087362.2	0.228962	0.0118894	1	0.383287
AC087623.4	0.228962	0.0118894	1	0.383287
AC009630.2	0.228962	0.0118894	1	0.383287
AC090739.1	0.228962	0.0118894	1	0.383287
VXN	0.228962	0.0118894	1	0.383287
AC083837.1	0.228962	0.0118894	1	0.383287
AC009902.3	0.228962	0.0118894	1	0.383287
CA3-AS1	0.228962	0.0118894	1	0.383287
SAMD12-AS1	0.228962	0.0118894	1	0.383287
CASC8	0.228962	0.0118894	1	0.383287
AC083843.2	0.228962	0.0118894	1	0.383287
LY6K	0.228962	0.0118894	1	0.383287
TMEM249	0.228962	0.0118894	1	0.383287
DMRT3	0.228962	0.0118894	1	0.383287
AL359922.2	0.228962	0.0118894	1	0.383287
LINC01504	0.228962	0.0118894	1	0.383287
PRRT1B	0.228962	0.0118894	1	0.383287
BX649632.1	0.228962	0.0118894	1	0.383287
FCN1	0.228962	0.0118894	1	0.383287
AL355574.1	0.228962	0.0118894	1	0.383287
IFITM10	0.228962	0.0118894	1	0.383287
OR51E2	0.228962	0.0118894	1	0.383287
AC073172.2	0.228962	0.0118894	1	0.383287
NCR3LG1	0.228962	0.0118894	1	0.383287
NAV2-AS1	0.228962	0.0118894	1	0.383287
C11orf72	0.228962	0.0118894	1	0.383287
AP002992.1	0.228962	0.0118894	1	0.383287
AP003555.2	0.228962	0.0118894	1	0.383287
AP001767.3	0.228962	0.0118894	1	0.383287
CNTN5	0.228962	0.0118894	1	0.383287
TRPC6	0.228962	0.0118894	1	0.383287
ELMOD1	0.228962	0.0118894	1	0.383287
USP2-AS1	0.228962	0.0118894	1	0.383287
BLID	0.228962	0.0118894	1	0.383287
LINC00702	0.228962	0.0118894	1	0.383287
IL15RA	0.228962	0.0118894	1	0.383287
LINP1	0.228962	0.0118894	1	0.383287
UCMA	0.228962	0.0118894	1	0.383287
AL353801.1	0.228962	0.0118894	1	0.383287
LRRC18	0.228962	0.0118894	1	0.383287
SLC18A3	0.228962	0.0118894	1	0.383287
LDB3	0.228962	0.0118894	1	0.383287
WNT8B	0.228962	0.0118894	1	0.383287
AL451069.2	0.228962	0.0118894	1	0.383287
ANO2	0.228962	0.0118894	1	0.383287
CD27	0.228962	0.0118894	1	0.383287
AC006064.4	0.228962	0.0118894	1	0.383287
OLR1	0.228962	0.0118894	1	0.383287
KLRK1	0.228962	0.0118894	1	0.383287
TAS2R13	0.228962	0.0118894	1	0.383287
AC022079.2	0.228962	0.0118894	1	0.383287
AC009318.2	0.228962	0.0118894	1	0.383287
TMTC1	0.228962	0.0118894	1	0.383287
AC079906.1	0.228962	0.0118894	1	0.383287
AC024257.4	0.228962	0.0118894	1	0.383287
PRPH	0.228962	0.0118894	1	0.383287
TMPRSS12	0.228962	0.0118894	1	0.383287
AC008121.3	0.228962	0.0118894	1	0.383287
AC023794.1	0.228962	0.0118894	1	0.383287
AVPR1A	0.228962	0.0118894	1	0.383287
AC073655.1	0.228962	0.0118894	1	0.383287
AC011595.1	0.228962	0.0118894	1	0.383287
WSCD2	0.228962	0.0118894	1	0.383287
AC084880.4	0.228962	0.0118894	1	0.383287
HPD	0.228962	0.0118894	1	0.383287
MED4-AS1	0.228962	0.0118894	1	0.383287
GAS6-DT	0.228962	0.0118894	1	0.383287
TRIM9	0.228962	0.0118894	1	0.383287
PTGER2	0.228962	0.0118894	1	0.383287
LINC01303	0.228962	0.0118894	1	0.383287
SLC10A1	0.228962	0.0118894	1	0.383287
RGS6	0.228962	0.0118894	1	0.383287
ZDHHC22	0.228962	0.0118894	1	0.383287
COX8C	0.228962	0.0118894	1	0.383287
GPR132	0.228962	0.0118894	1	0.383287
TEX22	0.228962	0.0118894	1	0.383287
PWRN4	0.228962	0.0118894	1	0.383287
ACTC1	0.228962	0.0118894	1	0.383287
AC025580.1	0.228962	0.0118894	1	0.383287
AC104938.1	0.228962	0.0118894	1	0.383287
AC105020.5	0.228962	0.0118894	1	0.383287
KIAA1024	0.228962	0.0118894	1	0.383287
AC021739.2	0.228962	0.0118894	1	0.383287
AC103739.2	0.228962	0.0118894	1	0.383287
AC107958.3	0.228962	0.0118894	1	0.383287
AC106028.5	0.228962	0.0118894	1	0.383287
CIITA	0.228962	0.0118894	1	0.383287
AC007533.1	0.228962	0.0118894	1	0.383287
SLC6A2	0.228962	0.0118894	1	0.383287
CES1	0.228962	0.0118894	1	0.383287
AC092118.2	0.228962	0.0118894	1	0.383287
AC027281.1	0.228962	0.0118894	1	0.383287
AC009097.3	0.228962	0.0118894	1	0.383287
FA2H	0.228962	0.0118894	1	0.383287
AC105411.1	0.228962	0.0118894	1	0.383287
WFDC1	0.228962	0.0118894	1	0.383287
LINC00304	0.228962	0.0118894	1	0.383287
AC087392.3	0.228962	0.0118894	1	0.383287
AC087392.5	0.228962	0.0118894	1	0.383287
ALOX15B	0.228962	0.0118894	1	0.383287
MYOCD	0.228962	0.0118894	1	0.383287
SLC5A10	0.228962	0.0118894	1	0.383287
AC004448.3	0.228962	0.0118894	1	0.383287
CCL3	0.228962	0.0118894	1	0.383287
KRT222	0.228962	0.0118894	1	0.383287
AC091152.2	0.228962	0.0118894	1	0.383287
CR936218.1	0.228962	0.0118894	1	0.383287
MYL4	0.228962	0.0118894	1	0.383287
AC015909.2	0.228962	0.0118894	1	0.383287
SGCA	0.228962	0.0118894	1	0.383287
CHAD	0.228962	0.0118894	1	0.383287
AC007485.1	0.228962	0.0118894	1	0.383287
PPM1E	0.228962	0.0118894	1	0.383287
AC005332.3	0.228962	0.0118894	1	0.383287
ZACN	0.228962	0.0118894	1	0.383287
AC145207.6	0.228962	0.0118894	1	0.383287
AC090912.1	0.228962	0.0118894	1	0.383287
LINC01915	0.228962	0.0118894	1	0.383287
AC110015.1	0.228962	0.0118894	1	0.383287
AL050403.2	0.228962	0.0118894	1	0.383287
HM13-AS1	0.228962	0.0118894	1	0.383287
AL034550.1	0.228962	0.0118894	1	0.383287
AL035420.2	0.228962	0.0118894	1	0.383287
KCNS1	0.228962	0.0118894	1	0.383287
AL354993.1	0.228962	0.0118894	1	0.383287
AL121829.2	0.228962	0.0118894	1	0.383287
TINCR	0.228962	0.0118894	1	0.383287
AC008763.2	0.228962	0.0118894	1	0.383287
DAND5	0.228962	0.0118894	1	0.383287
OR7A17	0.228962	0.0118894	1	0.383287
CASP14	0.228962	0.0118894	1	0.383287
PIK3R2	0.228962	0.0118894	1	0.383287
BORCS8-MEF2B	0.228962	0.0118894	1	0.383287
HAPLN4	0.228962	0.0118894	1	0.383287
AC005307.1	0.228962	0.0118894	1	0.383287
AC005381.1	0.228962	0.0118894	1	0.383287
SCGB1B2P	0.228962	0.0118894	1	0.383287
UPK1A	0.228962	0.0118894	1	0.383287
AC002398.2	0.228962	0.0118894	1	0.383287
CNTD2	0.228962	0.0118894	1	0.383287
AC010643.1	0.228962	0.0118894	1	0.383287
CACNG7	0.228962	0.0118894	1	0.383287
ZNF460-AS1	0.228962	0.0118894	1	0.383287
AC023490.3	0.228962	0.0118894	1	0.383287
AC006547.1	0.228962	0.0118894	1	0.383287
AP000345.2	0.228962	0.0118894	1	0.383287
AP000355.1	0.228962	0.0118894	1	0.383287
IL2RB	0.228962	0.0118894	1	0.383287
AL031587.1	0.228962	0.0118894	1	0.383287
GRIK1-AS1	0.228962	0.0118894	1	0.383287
AP000255.1	0.228962	0.0118894	1	0.383287
FRGCA	0.228962	0.0118894	1	0.383287
FTCD	0.228962	0.0118894	1	0.383287
BX004987.1	0.228962	0.0118894	1	0.383287
MTOR	0.228846	0.0119335	52	0.384051
PKDCC	0.228757	0.0119678	31	0.3845
AKR1B1	0.228614	0.0120224	91	0.385596
AKR7A3	0.228462	0.0120813	7	0.386173
AL135905.1	0.228461	0.0120814	15	0.386173
MGME1	0.228299	0.0121444	94	0.387531
MRNIP	0.228086	0.0122272	58	0.389514
RTN4IP1	0.227738	0.0123635	32	0.393192
ADD1	0.227523	0.0124483	107	0.395223
FIRRE	0.227372	0.0125084	10	0.395896
PLAA	0.227364	0.0125115	59	0.395896
EGR1	-0.227264	0.0125514	84	0.396494
PPAT	0.22646	0.0128758	85	0.406063
TTC27	0.226316	0.0129349	46	0.4068
SSH1	0.226298	0.0129424	25	0.4068
RFC4	0.225228	0.0133876	95	0.41988
MYO9B	0.225191	0.013403	50	0.41988
C18orf32	0.225116	0.0134348	39	0.420177
AC137932.3	0.225033	0.01347	20	0.420428
CRY2	0.224992	0.0134874	26	0.420428
PPP2R2A	0.224809	0.0135656	102	0.422166
AC007370.2	0.22463	0.0136421	7	0.422456
FAM167A	0.22463	0.0136421	7	0.422456
DOCK9-DT	0.22463	0.0136421	7	0.422456
NFKBIL1	0.22448	0.0137066	73	0.423759
GGA1	0.223704	0.0140448	76	0.433487
RNF187	0.223653	0.0140672	43	0.433487
GALNT11	0.223518	0.0141268	72	0.434613
OXTR	0.22342	0.0141704	11	0.435244
NDUFAF2	0.223227	0.0142561	90	0.436759
ZNF44	0.223205	0.0142661	67	0.436759
AGAP9	0.22299	0.0143622	35	0.438989
MCM9	0.22261	0.0145337	32	0.443514
TTC9	0.222383	0.0146369	11	0.444931
MYLK-AS1	0.222366	0.0146447	19	0.444931
UTP23	0.222353	0.0146509	83	0.444931
CD83	0.22223	0.0147071	38	0.445917
STAT5B	0.222176	0.0147316	40	0.445944
SLFN13	0.22194	0.0148403	59	0.448409
CHRNA5	0.221897	0.0148606	7	0.448409
PPRC1	0.221783	0.014913	47	0.449122
ARHGAP21	0.22167	0.0149656	74	0.449122
HOGA1	0.221652	0.0149739	47	0.449122
ZW10	0.22164	0.0149795	45	0.449122
KCTD13	0.221577	0.0150088	16	0.449288
CSKMT	-0.221509	0.0150409	58	0.449534
LMCD1	0.221285	0.0151459	83	0.451957
CCSER2	0.220993	0.0152838	79	0.455352
MKL1	0.220897	0.0153293	25	0.455986
INTS7	0.220711	0.0154179	44	0.457899
ZNF205	0.220517	0.0155108	42	0.459925
PHYHIPL	0.220467	0.0155349	69	0.459925
ZNF646	0.219812	0.0158522	20	0.468583
AP000866.1	0.219369	0.0160705	15	0.4741
ANKRD39	0.219331	0.0160891	57	0.4741
FRMD8	0.219241	0.016134	38	0.474682
IGSF9	0.219127	0.0161906	46	0.475606
C1orf115	0.219017	0.0162456	37	0.47648
DLC1	0.218347	0.0165835	57	0.485633
CENPH	0.21823	0.016643	92	0.48662
ACTR3C	0.21768	0.0169258	11	0.494123
ELOVL7	0.217436	0.0170522	37	0.497043
CSNK1G2	0.217281	0.0171335	55	0.498644
HUS1	0.217156	0.0171986	46	0.499766
ZC3HAV1L	0.217032	0.0172638	30	0.50089
POP7	0.216847	0.0173619	89	0.502961
PRR12	0.216777	0.0173989	29	0.50326
SFXN2	0.216136	0.0177419	39	0.512396
NXPE3	0.215956	0.0178392	15	0.51313
PLEKHM1	0.215956	0.0178392	15	0.51313
EIF1AD	-0.215938	0.017849	38	0.51313
DEXI	-0.215879	0.0178805	28	0.513255
LINC01068	0.215776	0.0179367	4	0.514086
SURF6	0.215648	0.0180067	76	0.515308
RPL39L	0.215577	0.0180452	90	0.515629
RXRB	0.215397	0.0181439	51	0.517258
CRIP2	0.215319	0.0181869	47	0.517258
ZNF426	0.215203	0.018251	67	0.517258
TUBG2	0.214873	0.0184345	25	0.517258
ERMARD	0.214854	0.0184449	24	0.517258
CD151	0.214749	0.0185036	97	0.517258
TTC7B	0.214605	0.0185841	25	0.517258
ARID2	0.214492	0.0186481	90	0.517258
GRIPAP1	0.21429	0.0187619	59	0.517258
IGF2BP1	0.214194	0.0188165	108	0.517258
ILK	0.214187	0.0188201	105	0.517258
SFRP4	0.21411	0.0188641	11	0.517258
AP004609.3	0.21411	0.0188641	11	0.517258
KIAA0513	0.21411	0.0188641	11	0.517258
GTF2IRD2	0.214078	0.018882	41	0.517258
EFCAB12	0.214077	0.0188828	7	0.517258
BAIAP3	0.214077	0.0188828	7	0.517258
TYMP	0.214077	0.0188828	7	0.517258
DVL2	0.213956	0.0189517	71	0.517258
PKIG	0.213952	0.0189542	80	0.517258
ADRA2A	0.213915	0.0189753	54	0.517258
MZT1	0.213815	0.0190325	89	0.517258
AL355816.2	0.213715	0.0190896	4	0.517258
CXCL5	0.213715	0.0190896	4	0.517258
LINC02202	0.213715	0.0190896	4	0.517258
AL022157.1	0.213715	0.0190896	4	0.517258
AL359851.1	0.213715	0.0190896	4	0.517258
CLVS1	0.213715	0.0190896	4	0.517258
AKR1C3	0.213715	0.0190896	4	0.517258
AL731566.1	0.213715	0.0190896	4	0.517258
GNB3	0.213715	0.0190896	4	0.517258
DDX47	0.213715	0.0190896	4	0.517258
AL139082.1	0.213715	0.0190896	4	0.517258
SLC2A4	0.213715	0.0190896	4	0.517258
SKAP1	0.213715	0.0190896	4	0.517258
CHODL	0.213715	0.0190896	4	0.517258
OPA1	0.21338	0.0192831	60	0.521119
ARF6	0.213373	0.0192874	74	0.521119
SLC35F5	0.213309	0.0193242	66	0.521366
BRCA2	0.213165	0.0194083	85	0.522886
BCAM	0.212775	0.0196366	84	0.528283
KIAA0319L	0.212696	0.019683	83	0.528777
SPTLC1	0.212564	0.0197613	91	0.530125
PAICS	0.212413	0.0198505	107	0.531761
TENM2	0.212331	0.0198992	7	0.532311
JADE3	0.211716	0.0202688	27	0.54143
DSTYK	0.211592	0.0203435	59	0.542657
GPR27	0.211478	0.0204132	7	0.54298
GPER1	0.211478	0.0204132	7	0.54298
ADAM23	0.211305	0.0205185	4	0.543616
RAPGEF3	0.211305	0.0205185	4	0.543616
PFDN4	0.211043	0.0206796	96	0.543616
AMOTL1	0.210995	0.020709	76	0.543616
TIGD2	0.210788	0.0208368	21	0.543616
TMEM51-AS1	0.2107	0.0208917	7	0.543616
CCDC163	0.2107	0.0208917	7	0.543616
DUBR	0.2107	0.0208917	7	0.543616
CKMT2	0.2107	0.0208917	7	0.543616
HCG17	0.2107	0.0208917	7	0.543616
AL359644.1	0.2107	0.0208917	7	0.543616
RB1-DT	0.2107	0.0208917	7	0.543616
AC040169.1	0.2107	0.0208917	7	0.543616
HOXB-AS1	0.2107	0.0208917	7	0.543616
IL10RB	0.2107	0.0208917	7	0.543616
COG7	-0.210689	0.0208983	37	0.543616
HDAC4	0.210469	0.0210354	33	0.546428
ESYT2	0.210112	0.0212591	30	0.551066
ATAD2	0.21009	0.0212731	100	0.551066
ODF2	0.210036	0.0213073	52	0.551066
KLC1	0.209999	0.0213308	69	0.551066
CENPO	0.209795	0.0214601	41	0.553648
DNAH6	0.209736	0.0214975	20	0.553855
CSPG5	0.209324	0.0217613	11	0.559886
C12orf49	0.209056	0.0219341	50	0.563563
EPHA7	0.208814	0.0220913	56	0.566829
MSH2	0.208601	0.0222308	93	0.56799
RNF138	0.208597	0.0222334	56	0.56799
AC004556.1	0.208515	0.0222868	39	0.56799
ZUP1	0.208491	0.022303	32	0.56799
BCL2L12	0.208487	0.0223051	85	0.56799
AMD1	0.208469	0.0223172	99	0.56799
HCG18	0.208324	0.0224128	83	0.569065
UNC5C	0.208306	0.0224244	31	0.569065
LRWD1	0.208178	0.022509	64	0.569065
METTL2A	0.208122	0.0225464	63	0.569065
VIPR2	0.208085	0.0225707	7	0.569065
NAT1	0.208085	0.0225707	7	0.569065
ITGA7	0.208085	0.0225707	7	0.569065
RPRD1B	0.207968	0.0226488	68	0.570273
RALGAPB	0.207893	0.0226987	47	0.570767
TMEM143	0.207614	0.0228856	27	0.573472
PNMA2	0.207598	0.0228957	12	0.573472
MORC3	0.207596	0.0228975	70	0.573472
FAM24B	0.207535	0.0229387	12	0.573742
TRMT11	0.207462	0.0229875	87	0.574199
USP43	0.2074	0.0230294	12	0.574486
THG1L	0.207315	0.0230865	82	0.574872
UHRF1	0.2072	0.0231646	96	0.574872
AQP11	0.207182	0.0231772	16	0.574872
GALNT1	0.207171	0.0231847	72	0.574872
GPKOW	0.207101	0.0232317	37	0.574872
COL4A2	0.207083	0.0232443	84	0.574872
RASA1	0.206967	0.0233236	66	0.574872
NEXN-AS1	0.206945	0.0233383	16	0.574872
CLDND2	0.206945	0.0233383	16	0.574872
SLC39A11	0.206928	0.0233497	37	0.574872
FNDC3B	0.206821	0.0234233	88	0.575931
DLST	0.206615	0.0235647	71	0.578468
SLC6A8	0.206511	0.0236367	12	0.578468
ATP2C1	0.206467	0.0236671	71	0.578468
ADAMTS2	0.206463	0.0236693	11	0.578468
GLUD1	0.206448	0.0236798	53	0.578468
SPIN2A	0.206293	0.0237875	12	0.580348
GOLGA6L10	0.206108	0.0239163	33	0.582735
CYP3A5	0.205802	0.0241305	17	0.587197
SLC2A1	0.205686	0.0242117	49	0.588414
C12orf66	0.205642	0.0242431	22	0.588417
GLRX2	0.205548	0.0243094	48	0.589267
RALGAPA2	0.205377	0.0244309	66	0.59096
EBLN3P	0.205361	0.0244419	74	0.59096
SPRYD3	0.205279	0.0245	33	0.591607
ZNF33B	0.20521	0.0245492	59	0.592038
CCNYL1	0.20496	0.0247282	21	0.59489
MPV17	0.204957	0.0247306	95	0.59489
BAG2	0.204691	0.024922	39	0.598082
FAM129B	0.204638	0.0249601	43	0.598082
ARHGAP5-AS1	0.204628	0.0249678	40	0.598082
EPHA4	-0.204597	0.0249901	26	0.598082
TMEM136	0.204445	0.0251005	48	0.599963
UGGT1	0.204326	0.025187	59	0.601268
TSPAN2	0.204045	0.0253928	16	0.604817
CCNQ	0.204035	0.0253998	53	0.604817
FAM19A2	0.20381	0.0255659	16	0.607306
AHR	0.203806	0.0255688	27	0.607306
OTUB1	0.203323	0.0259275	87	0.615052
HACL1	0.203273	0.0259645	43	0.615156
VSIG10	0.202959	0.026201	64	0.61998
PPT2	0.202791	0.0263273	27	0.622188
ZNF100	0.202592	0.0264788	67	0.624986
GLI3	0.202437	0.0265964	25	0.626275
LEPROTL1	0.202428	0.0266039	80	0.626275
INTS6-AS1	0.202389	0.026633	27	0.626275
ZSCAN12	0.202294	0.0267059	35	0.627207
MICAL3	0.202231	0.0267544	45	0.627564
PTPN6	0.202132	0.0268302	37	0.628561
LINC01023	0.20204	0.0269015	17	0.628687
ZNF687	0.202028	0.0269104	34	0.628687
LIMS1	0.201956	0.0269663	109	0.628687
DMD	0.201952	0.026969	42	0.628687
FLII	0.201802	0.0270857	71	0.630628
AL355472.1	0.20157	0.0272656	21	0.633508
NENF	0.201556	0.0272765	32	0.633508
IQCE	0.201478	0.0273374	41	0.634141
YLPM1	0.201348	0.0274393	92	0.635129
TMEM184A	0.201338	0.0274474	12	0.635129
ARPC5	0.201181	0.0275709	113	0.637204
ZNF318	0.201013	0.0277031	27	0.639477
ORC6	0.200915	0.027781	103	0.640246
FHOD3	0.200886	0.0278043	12	0.640246
CBX1	0.20084	0.0278407	114	0.640303
AL158152.1	0.20069	0.0279596	16	0.640946
ABCF2.1	-0.200671	0.027975	57	0.640946
AP3S2	0.200599	0.0280326	37	0.640946
NSD3	0.200565	0.0280593	109	0.640946
CTPS2	0.200531	0.0280871	54	0.640946
EPB41L1	0.200521	0.0280948	48	0.640946
FAM208A	0.200438	0.0281615	88	0.640946
COMMD1	0.200437	0.0281619	101	0.640946
WFS1	0.200417	0.0281783	33	0.640946
AP001160.2	0.200379	0.0282086	21	0.640946
ADGRL2	0.200266	0.0282997	51	0.641714
NMNAT3	0.200212	0.0283429	42	0.641714
PSTK	0.20021	0.0283444	40	0.641714
DOPEY1	0.200098	0.0284347	44	0.642986
MCM8	0.200035	0.0284863	51	0.643311
MCM5	0.199996	0.0285173	99	0.643311
MRPL28	0.199882	0.0286104	101	0.644285
ANXA9	-0.199859	0.0286288	25	0.644285
C1QTNF6	0.199712	0.0287488	34	0.646214
YARS	0.198902	0.0294157	67	0.656339
DRAP1	0.198897	0.0294203	106	0.656339
DOLK	-0.198823	0.0294818	35	0.656339
CDON	0.198731	0.029559	21	0.656339
PTPRG	0.198582	0.0296836	81	0.656339
NSG1	0.198545	0.0297145	38	0.656339
SLC22A18	0.198488	0.0297625	12	0.656339
PLSCR1	0.198483	0.0297662	67	0.656339
CUEDC2	0.198475	0.029773	110	0.656339
CHEK1	0.198428	0.0298128	101	0.656339
SDHAF4	-0.198364	0.0298664	50	0.656339
TMEM251	0.198322	0.0299019	76	0.656339
CRTAP	0.198307	0.0299145	88	0.656339
HPS3	0.198269	0.0299467	59	0.656339
UBE2N	0.198204	0.0300018	105	0.656339
AARS2	0.198177	0.0300248	26	0.656339
HAGH	0.198065	0.0301193	72	0.656339
DEF6	0.197969	0.0302008	8	0.656339
LCTL	0.197969	0.0302008	8	0.656339
MTSS1L	0.197969	0.0302008	8	0.656339
ZNF286B	0.197969	0.0302008	8	0.656339
FITM2	0.197969	0.0302008	8	0.656339
CCDC84	0.197874	0.0302818	45	0.656339
KIAA0100	0.197846	0.0303058	56	0.656339
ENOPH1	0.197745	0.0303926	90	0.656339
AC010883.1	0.197741	0.0303956	4	0.656339
AP003392.6	0.197741	0.0303956	4	0.656339
AOC3	0.197741	0.0303956	4	0.656339
ZBTB7C	0.197741	0.0303956	4	0.656339
AC022144.1	0.197741	0.0303956	4	0.656339
KLK8	0.197741	0.0303956	4	0.656339
ARMC2	0.197631	0.0304899	21	0.656339
ARHGEF25	0.197614	0.0305047	12	0.656339
BAAT	0.1976	0.0305164	8	0.656339
SDCBP	0.197586	0.0305287	111	0.656339
SNHG19	0.197582	0.0305322	60	0.656339
CDC42BPA	0.197359	0.030724	57	0.656339
TTLL12	0.197191	0.0308692	27	0.656339
TFAM	0.197091	0.0309557	101	0.656339
ZDHHC8	0.197077	0.0309687	31	0.656339
FAM160B2	0.196994	0.0310402	33	0.656339
PAAF1	0.196919	0.031106	80	0.656339
ABL1	0.196687	0.0313085	53	0.656339
REXO5	0.19667	0.0313236	26	0.656339
SPAG16	0.196658	0.031334	92	0.656339
AC092807.3	0.196613	0.031374	4	0.656339
TIAM1	0.196455	0.0315128	40	0.656339
NOL6	0.196448	0.0315191	23	0.656339
SEC22C	0.19625	0.0316946	67	0.656339
MIPEP	0.196201	0.0317374	47	0.656339
KIN	0.1962	0.031739	85	0.656339
TFIP11	0.196142	0.03179	28	0.656339
ARPIN	0.19606	0.0318629	53	0.656339
ARF3	0.19593	0.0319786	87	0.656339
AKIRIN1	0.195924	0.0319842	83	0.656339
AL353194.1	-0.195922	0.0319859	53	0.656339
YDJC	0.19591	0.031997	61	0.656339
SEMA4B	0.195875	0.0320279	23	0.656339
LAMC1	0.195837	0.0320622	78	0.656339
UTP3	0.195833	0.0320658	64	0.656339
PCCA	0.195823	0.0320745	62	0.656339
ADPRHL2	0.19573	0.0321581	84	0.656339
ROR1	-0.195727	0.0321605	71	0.656339
C6orf62	0.195713	0.0321734	89	0.656339
POR	0.195665	0.0322162	78	0.656339
ANKRD2	0.195586	0.0322875	12	0.656339
SCNN1D	0.195527	0.0323409	4	0.656339
AL020996.1	0.195527	0.0323409	4	0.656339
LINC01767	0.195527	0.0323409	4	0.656339
UBE2E1-AS1	0.195527	0.0323409	4	0.656339
CELSR3	0.195527	0.0323409	4	0.656339
AL357497.1	0.195527	0.0323409	4	0.656339
FRMD1	0.195527	0.0323409	4	0.656339
LINC00894	0.195527	0.0323409	4	0.656339
LACTB2-AS1	0.195527	0.0323409	4	0.656339
DNAJC25-GNG10	0.195527	0.0323409	4	0.656339
ENTPD8	0.195527	0.0323409	4	0.656339
VSTM5	0.195527	0.0323409	4	0.656339
KCNA5	0.195527	0.0323409	4	0.656339
AC025034.1	0.195527	0.0323409	4	0.656339
AC016257.1	0.195527	0.0323409	4	0.656339
NOS1	0.195527	0.0323409	4	0.656339
HIF1A-AS2	0.195527	0.0323409	4	0.656339
AL032819.1	0.195527	0.0323409	4	0.656339
ZDHHC1	0.195527	0.0323409	4	0.656339
ALDH3A1	0.195527	0.0323409	4	0.656339
AL031673.1	0.195527	0.0323409	4	0.656339
PANX2	0.195527	0.0323409	4	0.656339
PCBP3	0.195527	0.0323409	4	0.656339
SFTPD-AS1	0.195499	0.0323662	4	0.656339
PIK3IP1	0.195499	0.0323662	4	0.656339
MCM4	0.195272	0.0325709	104	0.659779
CEP170	0.195116	0.0327134	92	0.660078
EPHX3	0.195115	0.0327138	13	0.660078
PHACTR1	-0.19508	0.0327455	24	0.660078
NARS2	0.195047	0.0327755	54	0.660078
TMEM191B	0.195036	0.0327862	27	0.660078
PAF1	0.195025	0.0327956	73	0.660078
TMEM161B	0.194944	0.0328701	54	0.660871
MRPS35	0.194728	0.0330678	90	0.664139
PPM1G	0.194604	0.0331822	110	0.665727
NAB1	0.194521	0.0332585	61	0.666548
MIPOL1	0.194415	0.0333567	59	0.667213
SLC16A5	0.194376	0.0333931	16	0.667213
IDH3G	0.194371	0.0333978	91	0.667213
NUDT1	0.194278	0.0334839	102	0.667891
SP2	-0.194258	0.0335026	34	0.667891
MLST8	0.194214	0.0335434	79	0.668
RCC2	0.194131	0.0336203	82	0.668187
G6PD	0.194104	0.0336454	66	0.668187
PKD2	0.194089	0.0336591	82	0.668187
STX7	0.194007	0.033736	88	0.668195
TMEM109	0.193986	0.0337554	95	0.668195
SSRP1	0.193975	0.0337658	103	0.668195
IRF1	-0.193857	0.0338761	54	0.669675
MCCC1	0.193668	0.0340539	52	0.672485
TGM2	0.193557	0.0341584	13	0.673843
MIEF1	0.193515	0.0341985	57	0.673908
EXD2	0.193274	0.0344269	50	0.673908
ZCCHC10	0.193273	0.0344274	69	0.673908
CAPN9	0.19327	0.0344305	4	0.673908
OSGEPL1-AS1	0.19327	0.0344305	4	0.673908
AC007262.2	0.19327	0.0344305	4	0.673908
AC127024.2	0.19327	0.0344305	4	0.673908
EEF2KMT	0.193252	0.0344476	46	0.673908
ANKRD65	-0.193134	0.0345601	37	0.674373
DTX3L	0.193126	0.0345678	24	0.674373
DIRC2	0.193112	0.0345815	45	0.674373
ERCC8	0.19304	0.0346502	44	0.674373
TVP23B	0.19304	0.0346502	44	0.674373
IFT140	0.192907	0.0347778	46	0.675758
NIPSNAP2	0.192891	0.034793	97	0.675758
CENPI	0.192826	0.0348547	22	0.67626
PET100	0.192644	0.0350301	102	0.678575
KATNB1	0.192624	0.03505	38	0.678575
CENPW	0.192569	0.035103	106	0.678575
MTG1	0.192553	0.0351179	43	0.678575
KANK1	0.192476	0.0351927	55	0.679323
PLCB3	0.192372	0.0352931	17	0.67979
CEP170B	0.192372	0.0352931	17	0.67979
PDCD10	0.192307	0.0353565	92	0.67979
COA1	0.192246	0.0354159	101	0.67979
PRKAG2	0.192233	0.0354284	24	0.67979
IGSF3	0.192228	0.0354331	55	0.67979
ADGRG1	0.192163	0.0354969	49	0.680321
MSRB2	0.19211	0.0355487	101	0.680623
ABHD14A	0.19184	0.0358126	87	0.68498
QPRT	0.1918	0.0358522	110	0.685043
TECPR1	0.191744	0.0359079	30	0.685343
FANCG	0.19171	0.0359406	78	0.685343
ELOVL1	0.191521	0.0361278	65	0.688185
ITSN1	0.191475	0.0361734	82	0.688185
SFI1	0.191428	0.0362197	36	0.688185
CBWD2	0.191412	0.0362356	57	0.688185
GEMIN5	0.191284	0.0363633	58	0.689751
PARP16	0.191256	0.0363913	43	0.689751
FER	0.191065	0.036582	61	0.692664
ACADSB	0.191028	0.0366184	24	0.692664
ZNF532	0.190887	0.0367598	67	0.694642
TUBB2B	0.190799	0.0368483	97	0.695618
SH2B1	0.190752	0.036896	56	0.695822
DDX5	0.190641	0.0370081	120	0.697238
SEMA6A	0.190527	0.0371229	81	0.698704
CDK5R1	0.190455	0.0371962	12	0.698906
ADAMTS7	-0.190444	0.0372078	33	0.698906
TMEM94	0.190258	0.0373963	44	0.701748
IKBKG	0.190192	0.0374636	38	0.70183
APH1B	0.190181	0.0374751	38	0.70183
C1D	0.190116	0.0375412	97	0.70237
KIF9-AS1	0.189983	0.0376779	18	0.702551
MORN1	-0.18995	0.0377111	23	0.702551
KAT14	-0.189934	0.0377284	23	0.702551
GFPT1	0.189926	0.0377364	78	0.702551
CERS4	0.189925	0.0377371	77	0.702551
H2AFY2	0.189812	0.0378531	102	0.703514
PAX8	-0.189771	0.0378953	23	0.703514
XAB2	-0.189734	0.0379342	53	0.703514
ZNF441	-0.18973	0.0379381	33	0.703514
CDKL5	0.189652	0.0380186	55	0.703559
RARS2	0.189645	0.0380258	84	0.703559
PLS1	0.189591	0.0380819	37	0.703559
SLC25A36	0.189583	0.0380897	99	0.703559
UTP18	0.189536	0.0381389	89	0.703778
EPB41	0.189455	0.0382224	83	0.70458
CACFD1	0.189422	0.038257	22	0.70458
KDM4B	0.189363	0.0383184	58	0.704634
MTMR2	0.189322	0.0383612	50	0.704634
TMEM62	0.189311	0.0383721	17	0.704634
VEZT	0.189197	0.0384911	95	0.706132
SLC39A10	0.189118	0.0385738	94	0.706961
JMJD1C	0.189016	0.0386808	102	0.708234
EDN3	0.188955	0.0387444	63	0.70871
RBM10	0.188887	0.0388163	77	0.709338
SLC29A3	0.188828	0.0388775	18	0.709768
SPPL3	0.1887	0.0390131	75	0.71118
BLM	0.188681	0.0390331	63	0.71118
ZNF737	0.188648	0.0390679	35	0.71118
TMEM88	0.188518	0.0392058	29	0.712671
ARCN1	0.188433	0.0392953	88	0.712671
TERF1	0.188377	0.0393555	97	0.712671
DNAAF2	0.188362	0.0393709	70	0.712671
ILF3-DT	0.188337	0.0393974	80	0.712671
COIL	0.188337	0.0393978	103	0.712671
MRPL23	0.18826	0.03948	55	0.712671
STARD3NL	0.18825	0.0394906	86	0.712671
DNAJB14	0.188228	0.0395137	100	0.712671
RDH10	0.188159	0.0395881	32	0.712671
NELFCD	0.188139	0.039609	100	0.712671
DYNC1LI1	0.188123	0.0396258	92	0.712671
BAZ2A	0.188109	0.0396411	91	0.712671
GLYR1	0.188007	0.0397504	84	0.713844
DNA2	0.187945	0.0398169	67	0.713844
WDR78	0.187942	0.0398199	22	0.713844
MCM7	0.187786	0.0399882	104	0.716179
RASGEF1B	0.1877	0.0400812	12	0.716718
SMIM29	0.187681	0.0401015	34	0.716718
METTL5	0.187653	0.0401323	90	0.716718
MRE11	0.18758	0.040211	81	0.717445
MRPS36	0.187527	0.0402687	95	0.717795
RIPK4	0.187464	0.0403365	41	0.718325
DCTN4	0.187333	0.0404795	57	0.720192
SETD7	0.187285	0.040531	51	0.720427
BRAP	-0.186886	0.0409686	34	0.726995
FUZ	0.186869	0.040987	47	0.726995
ZNF552	0.186802	0.0410608	27	0.726995
HIF3A	0.186734	0.0411355	60	0.726995
CRNDE	0.186729	0.0411411	13	0.726995
RND2	0.186712	0.0411599	38	0.726995
SIK3	0.186703	0.0411703	34	0.726995
IGFBP7	0.186433	0.0414689	74	0.729478
LRRC7	0.186406	0.0414992	8	0.729478
FOXJ3	0.186383	0.041525	67	0.729478
CRADD	0.186345	0.0415668	17	0.729478
OCRL	0.186337	0.0415764	42	0.729478
PDXDC1	0.186326	0.0415884	80	0.729478
GINS3	0.186297	0.0416203	50	0.729478
ZNF254	0.186297	0.0416204	75	0.729478
NIPSNAP1	0.186221	0.0417054	96	0.73029
ALKBH2	0.186079	0.0418644	73	0.732394
UBA2	0.186041	0.0419069	109	0.732459
DBNDD1	0.185911	0.0420531	23	0.733477
RPA2	0.185887	0.0420803	107	0.733477
CCDC22	0.185877	0.0420909	53	0.733477
SGMS2	0.185851	0.0421208	23	0.733477
TBC1D4	0.185781	0.0421991	65	0.734164
PAXX	0.185732	0.042255	93	0.734459
FUT10	0.185577	0.0424301	42	0.736822
DIP2C	-0.185437	0.0425891	49	0.737174
SCARB2	0.185334	0.0427056	94	0.737174
LRP2	0.185252	0.0427992	17	0.737174
NPHP3	0.185105	0.0429678	66	0.737174
RASAL2	0.185081	0.0429945	71	0.737174
CUEDC1	0.185079	0.0429978	36	0.737174
ZNF429	0.185027	0.0430573	66	0.737174
AC067750.1	0.184961	0.0431321	12	0.737174
SLC22A15	0.184881	0.0432251	8	0.737174
AC104596.1	0.184881	0.0432251	8	0.737174
KLHL32	0.184881	0.0432251	8	0.737174
TMEM225B	0.184881	0.0432251	8	0.737174
LINC01004	0.184881	0.0432251	8	0.737174
SATL1	0.184881	0.0432251	8	0.737174
AC022784.3	0.184881	0.0432251	8	0.737174
GATA5	0.184881	0.0432251	8	0.737174
RFPL1S	0.184881	0.0432251	8	0.737174
POM121C	0.184878	0.0432284	65	0.737174
GINS2	0.184834	0.0432783	111	0.737174
TIMM17A	0.184826	0.0432882	86	0.737174
LRRC58	0.18481	0.0433068	76	0.737174
FASTKD2	0.184807	0.0433103	63	0.737174
GLRX3	0.184726	0.0434034	103	0.737959
CCT5	0.184699	0.0434347	113	0.737959
CCDC77	0.184635	0.043508	55	0.738539
FAM111A-DT	0.184509	0.0436538	32	0.738938
ROBO3	0.184501	0.0436633	29	0.738938
PEX16	0.184487	0.0436801	49	0.738938
WLS	0.18448	0.0436882	82	0.738938
PBRM1	0.184345	0.0438453	88	0.740931
SNTB2	0.184263	0.0439405	40	0.741264
RLIM	0.184258	0.043946	68	0.741264
PPOX	0.184227	0.043983	56	0.741264
FUT11	0.184148	0.044075	33	0.742153
DLG1	0.18404	0.0442018	86	0.742532
AC087741.1	0.184028	0.0442157	17	0.742532
RNF220	0.18402	0.0442243	41	0.742532
DDX21	0.183994	0.044255	102	0.742532
SMAP1	0.183956	0.0442992	97	0.742613
NRF1	0.183873	0.044397	28	0.742821
SELENOF	0.183855	0.0444181	106	0.742821
LETM2	0.183836	0.0444406	13	0.742821
BCAP29	0.183812	0.0444692	92	0.742821
SEC23IP	0.183758	0.0445327	62	0.743223
MOV10	0.183569	0.0447561	63	0.74629
INTS10	0.183504	0.0448333	86	0.746388
CAP2	0.183484	0.0448571	42	0.746388
PDGFD	0.183464	0.0448806	56	0.746388
CFAP44	0.183397	0.0449607	17	0.746404
SLC25A21	0.183397	0.0449607	17	0.746404
AC008771.1	0.183198	0.0451971	59	0.749667
EPPK1	0.183093	0.0453226	17	0.751088
TNFRSF19	0.182995	0.0454409	55	0.751696
MPDZ	0.182972	0.0454676	74	0.751696
TCEA2	0.182918	0.0455327	91	0.751696
ERCC6L	0.1829	0.045555	42	0.751696
TMEM201	0.182894	0.0455616	22	0.751696
EDC3	0.182863	0.0455984	34	0.751696
FAM184A	0.182681	0.0458183	26	0.754661
GIPC2	0.182547	0.0459808	66	0.756678
AC023481.1	0.18242	0.0461348	8	0.756945
WDR66	0.18242	0.0461348	8	0.756945
GCH1	0.18242	0.0461348	8	0.756945
MYH9	0.182369	0.0461971	94	0.756945
SULT1E1	0.182368	0.0461978	19	0.756945
EBLN2	-0.182316	0.0462609	35	0.75697
RBM12	0.182301	0.0462796	65	0.75697
HEXIM2	0.182242	0.0463515	40	0.757029
PTPRK	0.182232	0.0463635	79	0.757029
NAA10	0.182131	0.046487	96	0.75839
LIN28B	0.182054	0.0465806	46	0.759238
FEM1B	0.182014	0.04663	66	0.759238
GTPBP3	0.181975	0.0466772	72	0.759238
MRPS30	-0.18194	0.0467211	77	0.759238
C16orf70	0.181924	0.0467403	32	0.759238
SNAP23	0.18182	0.0468687	80	0.760309
MTERF3	0.181805	0.0468869	62	0.760309
GGCT	0.181659	0.0470672	99	0.762279
GPN3	0.181612	0.0471249	88	0.762279
MEPCE	0.181608	0.0471296	35	0.762279
SLC16A9	0.181465	0.0473066	77	0.763902
COL4A5	0.181462	0.047311	80	0.763902
PIK3C3	0.181332	0.0474715	55	0.765598
COMTD1	0.181284	0.0475312	70	0.765598
CXorf56	0.181279	0.0475378	33	0.765598
TMEM42	0.181176	0.0476665	50	0.767016
SNRNP48	0.180986	0.0479035	73	0.769575
KDM3B	0.180984	0.0479071	66	0.769575
U2AF1L4	0.18092	0.0479866	44	0.770196
MCUR1	0.180849	0.0480757	68	0.770778
MRPS12	0.180809	0.0481259	91	0.770778
SEMA3C	0.180789	0.0481508	67	0.770778
SLC48A1	0.180761	0.0481864	38	0.770778
AC022613.1	0.180506	0.0485092	34	0.775284
CDK6	0.180318	0.0487475	103	0.778433
TLK2	0.180187	0.0489144	55	0.780348
RNF122	-0.180159	0.0489502	21	0.780348
AC097532.2	0.180038	0.0491047	18	0.78215
IL1RAP	0.179934	0.0492382	8	0.783614
RMND1	0.17989	0.0492943	69	0.783846
BAMBI	-0.179831	0.0493703	21	0.784102
HES6	0.179799	0.0494114	25	0.784102
ANAPC1	0.179752	0.0494712	50	0.784102
MRPL27	0.179748	0.0494767	109	0.784102
WDR26	0.179661	0.0495885	66	0.784713
TOR1A	0.179617	0.0496448	80	0.784713
EVI5	0.179615	0.0496477	77	0.784713
DNASE2	0.179589	0.0496817	57	0.784713
ALG9	0.179549	0.0497331	36	0.784867
RCC1	0.179404	0.0499205	81	0.786616
LINC01725	0.179382	0.0499501	19	0.786616
UCK1	0.179367	0.049969	70	0.786616
FKBP15	-0.179317	0.0500345	40	0.78699
ARG2	0.179186	0.0502042	47	0.788054
ANKRD1	0.179128	0.0502801	8	0.788054
FAM111B	0.179117	0.0502947	69	0.788054
MGRN1	0.179065	0.0503626	48	0.788054
C15orf39	0.178989	0.0504621	34	0.788054
CNDP2	0.178961	0.0504989	89	0.788054
TM4SF18	0.178951	0.0505108	18	0.788054
ASF1A	-0.17894	0.0505253	79	0.788054
UNG	0.17891	0.0505653	98	0.788054
PAK1IP1	0.178871	0.0506169	84	0.788054
CAB39L	0.178777	0.0507395	24	0.788054
ZXDC	0.178774	0.0507432	27	0.788054
PGLS	0.178761	0.0507612	107	0.788054
KIDINS220	0.178751	0.0507737	100	0.788054
C1orf74	0.17872	0.0508142	18	0.788054
LAD1	0.178693	0.0508498	54	0.788054
SURF4	0.17867	0.0508804	95	0.788054
TMEM263	0.178664	0.0508878	94	0.788054
AHCTF1	0.178658	0.0508961	74	0.788054
KARS	0.178551	0.051038	80	0.789602
N6AMT1	0.178505	0.0510986	50	0.789614
KITLG	0.178487	0.0511225	13	0.789614
CHFR	0.178405	0.0512308	29	0.79064
GHET1	0.178309	0.0513575	28	0.791414
WDR43	0.178304	0.0513649	91	0.791414
AL445524.1	0.178206	0.0514948	19	0.792154
EEA1	0.178204	0.0514969	97	0.792154
POLR3K	0.178149	0.0515704	85	0.792637
ZNF449	-0.178033	0.0517253	31	0.793247
MIMT1	-0.178022	0.0517402	31	0.793247
HCCS	0.177998	0.0517719	57	0.793247
PDE12	0.177993	0.0517783	41	0.793247
TMEM184C	0.177961	0.0518213	42	0.793261
ZFYVE9	0.177745	0.0521112	45	0.796762
AP005329.3	0.177728	0.0521345	29	0.796762
LONP1	0.177595	0.0523129	68	0.798842
FAM214B	0.17753	0.0524004	28	0.79953
GMPS	0.177459	0.0524972	104	0.799566
AC068473.5	0.177452	0.0525057	23	0.799566
TNFRSF10D	-0.177434	0.05253	31	0.799566
MYO5C	0.177291	0.0527246	60	0.801882
TPM4	0.177232	0.0528041	115	0.802443
SERGEF	0.177057	0.0530423	41	0.805415
ZNF616	0.177016	0.0530987	38	0.805623
KCP	0.176948	0.0531907	19	0.806369
C5	0.176908	0.0532457	67	0.806555
RNF208	0.176876	0.0532896	28	0.806573
ANKRD36C	0.176813	0.0533761	70	0.807233
DDX54	0.176696	0.053537	82	0.809018
IL17RC	0.176557	0.0537278	36	0.809099
KDSR	0.176556	0.0537297	64	0.809099
C11orf24	0.176491	0.053819	30	0.809099
FAM210B	0.176474	0.0538418	67	0.809099
RFX2	0.176445	0.0538818	42	0.809099
FANCC	0.176355	0.0540065	44	0.809099
ELAC1	-0.176353	0.0540096	39	0.809099
STON2	0.176347	0.0540174	33	0.809099
LAMB1	0.176332	0.0540392	109	0.809099
AL390728.6	0.176291	0.0540958	42	0.809099
RABL6	0.1762	0.0542221	88	0.809099
SNRNP200	0.176107	0.0543516	100	0.809099
DESI1	0.1761	0.0543609	62	0.809099
PDRG1	0.176014	0.0544811	91	0.809099
CYTL1	0.175988	0.0545172	26	0.809099
PURB	0.175946	0.0545749	61	0.809099
TSKU	0.175859	0.0546975	29	0.809099
CCT6A	0.175786	0.0547984	112	0.809099
NAIF1	0.175776	0.0548133	24	0.809099
NHLRC3	0.175767	0.0548257	95	0.809099
ZCCHC3	0.175757	0.0548395	59	0.809099
SENP2	-0.175732	0.0548752	48	0.809099
ST20-AS1	0.175729	0.0548792	18	0.809099
INTS14	0.175677	0.0549521	69	0.809099
RETREG2	0.175675	0.0549546	58	0.809099
IL18R1	0.175643	0.0549994	5	0.809099
DMTN	0.175643	0.0549994	5	0.809099
ANKRD18B	0.175643	0.0549994	5	0.809099
AKAP2	0.175643	0.0549994	5	0.809099
DDIT4-AS1	0.175643	0.0549994	5	0.809099
SOST	0.175643	0.0549994	5	0.809099
SP2-AS1	0.175643	0.0549994	5	0.809099
FAM19A5	0.175643	0.0549994	5	0.809099
UBE2L3	0.175547	0.0551348	112	0.809099
MRPL58	0.175545	0.0551377	71	0.809099
ARF4	0.175485	0.0552218	113	0.809099
EHD1	0.175465	0.0552505	39	0.809099
MCM2	0.175402	0.0553387	81	0.809099
NRGN	0.1754	0.0553423	30	0.809099
CEP152	-0.175285	0.0555049	58	0.809099
ARMCX3	0.175226	0.0555882	109	0.809099
SHROOM3	-0.17518	0.0556533	50	0.809099
PCGF3	0.175172	0.0556641	72	0.809099
MCM10	0.175127	0.0557281	75	0.809099
PKHD1	0.17511	0.055752	40	0.809099
SAMD11	0.17509	0.0557805	9	0.809099
AL451085.2	0.17509	0.0557805	9	0.809099
AL391422.3	0.17509	0.0557805	9	0.809099
PTPRD-AS1	0.17509	0.0557805	9	0.809099
NACC2	0.17509	0.0557805	9	0.809099
C2CD2	0.17509	0.0557805	9	0.809099
SLC17A5	0.17508	0.0557959	20	0.809099
DHODH	0.175065	0.0558162	51	0.809099
POLR2B	0.175001	0.0559073	87	0.809797
PIGW	0.174762	0.0562483	22	0.812971
C17orf97	-0.17475	0.0562663	20	0.812971
POLH	-0.174745	0.0562725	20	0.812971
LMO2	0.174727	0.0562989	5	0.812971
CAPN12	-0.174663	0.0563907	20	0.813675
PLEKHA8	0.174609	0.0564683	52	0.81403
UBE2F	0.174586	0.0565017	77	0.81403
AL024507.2	-0.174414	0.0567487	20	0.816965
WDR34	0.174258	0.0569741	86	0.819583
SKIL	0.17416	0.0571156	84	0.820378
AFP	0.174145	0.0571378	69	0.820378
ZDHHC5	0.174096	0.0572086	30	0.820378
KDM5C	0.174076	0.0572376	65	0.820378
SHLD2	0.17407	0.0572468	51	0.820378
SEPT8	0.174029	0.0573061	45	0.820605
SLC4A2	0.173953	0.0574169	55	0.821245
ABCF1	0.173938	0.057438	99	0.821245
TESK2	0.173889	0.0575092	14	0.821641
NTRK2	0.17378	0.0576681	61	0.823287
HAUS5	0.173708	0.0577744	56	0.824181
ADGRF5	0.173585	0.0579547	5	0.826128
EGFL7	0.173541	0.0580183	67	0.82641
AC093627.5	0.173474	0.0581177	5	0.826438
GLO1	0.173431	0.0581802	109	0.826438
GNA11	-0.173375	0.058262	51	0.826438
SLC25A20	0.173368	0.0582729	19	0.826438
ELOVL2	0.173364	0.0582788	26	0.826438
SUMF2	0.173347	0.0583046	97	0.826438
MON1A	0.173331	0.058327	13	0.826438
ITGA6	0.17327	0.0584178	74	0.827103
KCTD6	0.173199	0.0585221	45	0.827805
ANKRD13C	0.173177	0.0585552	50	0.827805
MARVELD3	0.173112	0.0586517	65	0.828457
LIG1	0.173074	0.0587074	91	0.828457
EXTL3	-0.173057	0.0587331	39	0.828457
TCTEX1D2	0.173017	0.0587925	81	0.828675
URB1-AS1	0.172869	0.0590118	39	0.830172
ARID4B	0.172829	0.0590717	109	0.830172
MRPL40	0.172824	0.0590791	95	0.830172
DERL2	0.172743	0.0591994	96	0.830172
OSBPL10	0.172669	0.0593096	10	0.830172
RTF1	0.17266	0.0593234	114	0.830172
DCST1-AS1	0.17265	0.0593389	9	0.830172
PTGER4	0.17265	0.0593389	9	0.830172
LPCAT2	0.17265	0.0593389	9	0.830172
DOK6	0.17265	0.0593389	9	0.830172
NUTF2	0.172593	0.0594238	103	0.830644
AC062029.1	0.172568	0.0594607	25	0.830644
STK25	0.172531	0.0595167	101	0.830807
CNN1	0.172481	0.0595914	13	0.830807
MARCH7	0.172472	0.0596045	101	0.830807
PSMG3-AS1	0.172417	0.0596877	14	0.831352
NASP	0.172346	0.0597943	118	0.832222
IMPDH2	0.172307	0.0598535	112	0.832432
JAM3	0.17223	0.059969	78	0.833423
MYO10	0.172098	0.0601691	86	0.835589
RNF227	0.172033	0.0602677	23	0.836341
KIF1B	0.171961	0.0603769	88	0.836758
FAM3C	0.171954	0.0603866	98	0.836758
PDCD5	0.171925	0.0604308	111	0.836758
YRDC	0.171855	0.0605369	14	0.837612
RPUSD4	0.171802	0.0606175	67	0.838112
ZNF382	0.171696	0.0607789	20	0.839729
DACH1	0.171578	0.060959	14	0.8416
ZNF595	0.171511	0.0610621	38	0.842406
ARHGEF28	0.171439	0.0611714	34	0.842907
ARHGAP29	0.171425	0.0611933	86	0.842907
HMGN4	0.1714	0.0612325	20	0.842907
CNST	0.171261	0.0614449	55	0.844302
LINC00630	0.171232	0.0614906	14	0.844302
ADI1	0.171144	0.061626	98	0.844302
THOC2	0.171133	0.0616427	106	0.844302
PMS1	0.171115	0.0616703	82	0.844302
EIF2AK4	0.171106	0.0616844	93	0.844302
IFRD2	0.171098	0.0616973	81	0.844302
AL021068.1	0.171072	0.061737	18	0.844302
PCNA	0.171034	0.0617954	112	0.844302
KIFC3	0.171009	0.0618347	51	0.844302
ZFP64	0.170974	0.0618889	41	0.844302
SMAD5	0.170965	0.0619029	103	0.844302
CPSF1	0.170956	0.0619158	59	0.844302
MEMO1	0.170835	0.0621038	37	0.846099
MRPS28	0.170783	0.0621842	78	0.846099
TST	0.170751	0.0622346	67	0.846099
AL355488.1	0.170682	0.0623421	35	0.846099
PARP14	0.170682	0.0623422	66	0.846099
GDNF-AS1	0.170669	0.0623616	13	0.846099
PAXIP1-AS2	0.170669	0.0623616	13	0.846099
GALNT10	0.170606	0.0624596	14	0.84682
RND3	0.170565	0.0625239	91	0.847057
RAC3	0.170537	0.062567	40	0.847057
UBOX5	0.17048	0.0626569	24	0.847617
SBF2	0.170453	0.0626982	55	0.847617
ZNF543	0.170411	0.0627654	37	0.847917
WRNIP1	0.17031	0.062923	28	0.849438
KIAA1324L	0.170222	0.063061	9	0.850692
BRIX1	0.169946	0.063496	105	0.854175
RRAS2	0.169888	0.0635874	38	0.854175
ZNF720	0.169857	0.063636	73	0.854175
AL731577.1	-0.169805	0.0637191	19	0.854175
EHD4	0.169786	0.0637497	47	0.854175
SLC52A2	0.169772	0.063772	66	0.854175
CASD1	-0.169759	0.0637924	59	0.854175
NCAM1	-0.169751	0.063805	37	0.854175
POLE2	0.169734	0.0638322	47	0.854175
ANGPTL1	-0.169693	0.0638965	19	0.854175
ABCD1	-0.169693	0.0638965	19	0.854175
MRPS25	0.169683	0.0639125	96	0.854175
HECA	0.169674	0.0639267	25	0.854175
UQCRC1	0.169658	0.0639533	99	0.854175
RBM11	-0.169593	0.0640553	19	0.854483
CTPS1	0.169567	0.064098	75	0.854483
PSMD9	0.169519	0.0641737	49	0.854483
BCL2L10	-0.169508	0.0641919	19	0.854483
GTF2H1	0.169501	0.0642029	71	0.854483
PRSS23	0.169398	0.0643674	86	0.855384
NDUFAF5	0.169365	0.0644196	57	0.855384
NANOG	-0.169362	0.0644243	19	0.855384
FAM122C	0.169345	0.064452	19	0.855384
LIPT1	0.169261	0.0645856	38	0.855753
CLCN3	0.169246	0.06461	78	0.855753
LRRC4C	-0.169242	0.064616	19	0.855753
USP32	0.16915	0.0647648	40	0.857093
OXLD1	0.169123	0.0648081	73	0.857093
RABGAP1	0.169056	0.0649156	87	0.857914
EIF5A	0.168994	0.0650152	117	0.858158
NUP62CL	-0.168876	0.0652047	29	0.858158
AL139274.2	-0.168866	0.0652216	29	0.858158
SEC16A	0.168862	0.0652278	58	0.858158
ANKLE2	0.168853	0.0652429	64	0.858158
AP3M1	0.168847	0.0652526	84	0.858158
DENND4C	0.168847	0.0652526	65	0.858158
CEP192	0.16874	0.0654248	66	0.858759
ATP11C	0.168728	0.0654449	19	0.858759
PRPS2	0.168719	0.0654596	63	0.858759
TYW1	0.168675	0.0655301	69	0.858759
REEP6	0.168653	0.0655663	44	0.858759
DSTN	0.168629	0.065606	115	0.858759
AAAS	0.168595	0.0656607	86	0.858759
FSTL1	0.168594	0.0656626	106	0.858759
LARP4	0.168557	0.065723	78	0.858954
STK11	-0.16851	0.0657988	29	0.859349
RBM43	-0.168401	0.0659764	49	0.860874
TSTA3	0.168382	0.0660069	93	0.860874
OXSR1	0.168354	0.0660535	72	0.860887
ZNF649	0.16816	0.0663695	54	0.864408
LINC01184	-0.168038	0.0665707	38	0.865559
CCSAP	0.168023	0.0665956	13	0.865559
AC074135.1	0.168023	0.0665956	13	0.865559
MFF	0.167922	0.0667607	98	0.865593
YEATS2	0.167921	0.0667625	64	0.865593
NAF1	0.167918	0.0667682	57	0.865593
MTG2	0.167898	0.0668005	48	0.865593
PPWD1	-0.167881	0.0668289	66	0.865593
SDHA	0.167854	0.0668736	96	0.865593
AL080276.2	0.167812	0.0669418	14	0.865881
LEO1	0.167744	0.0670547	93	0.866747
SNRPF	0.16762	0.06726	115	0.867319
FBXW5	0.167611	0.0672748	80	0.867319
TP53TG1	0.167554	0.0673691	65	0.867319
STK11IP	0.167551	0.0673738	19	0.867319
RGS17	0.167551	0.0673738	19	0.867319
ATP2A2	0.167531	0.0674075	80	0.867319
ZNF347	0.167476	0.067499	39	0.867319
COPS3	0.167453	0.0675364	105	0.867319
TMEM37	0.167434	0.0675674	65	0.867319
GMDS-DT	0.167419	0.0675938	37	0.867319
G3BP1	0.167412	0.0676048	108	0.867319
RALGPS2	0.167366	0.0676815	87	0.867713
PRRC1	0.167332	0.0677376	91	0.867842
CDC42BPB	0.167208	0.0679441	58	0.868951
CASP8AP2	0.167185	0.0679827	95	0.868951
EHMT2	0.167167	0.0680125	84	0.868951
MT1E	0.167144	0.0680517	20	0.868951
CCDC74A	0.167136	0.0680646	37	0.868951
POLR3C	0.167101	0.0681243	44	0.868951
SMARCC1	0.167044	0.0682195	112	0.868951
PSD3	0.167043	0.0682208	45	0.868951
KMT2A	0.167032	0.0682389	102	0.868951
NCKIPSD	0.166955	0.0683686	30	0.869151
COX5A	0.166931	0.0684081	112	0.869151
RRP12	0.166917	0.0684317	24	0.869151
CCDC181	0.166903	0.0684559	26	0.869151
TRIB1	0.166859	0.0685301	10	0.869151
AKIRIN2	0.166808	0.0686148	83	0.869151
RFC2	0.166801	0.0686271	99	0.869151
C19orf47	0.166749	0.0687142	18	0.869151
AC005076.1	0.166749	0.0687155	18	0.869151
FSD1	0.166749	0.0687155	18	0.869151
ADAMTS9	0.166708	0.0687839	86	0.869174
ID1	0.166668	0.068852	98	0.869174
FGF14-AS2	0.166666	0.0688555	38	0.869174
AC016065.1	0.166632	0.0689125	46	0.869312
BCAS4	0.166576	0.0690063	49	0.869844
TMEM141	0.166552	0.069047	105	0.869844
STX18	0.16651	0.069119	85	0.870171
NR2C1	0.166461	0.0692019	66	0.870633
ABL2	0.166382	0.069335	54	0.870896
ATP2B1	0.16637	0.0693561	112	0.870896
ZNF714	0.16635	0.0693891	97	0.870896
NAA16	0.16634	0.0694076	81	0.870896
ZNF519	0.166214	0.0696203	62	0.872222
DGLUCY	0.166193	0.0696564	71	0.872222
ARPP19	0.166123	0.0697756	95	0.872222
ALG1	-0.166108	0.0698026	38	0.872222
PRKDC	0.166097	0.0698199	114	0.872222
HSDL2	0.166043	0.0699135	81	0.872222
GSE1	0.165982	0.0700163	71	0.872222
FMNL3	0.165974	0.0700317	25	0.872222
ZNF562	0.165919	0.0701242	68	0.872222
CDK5RAP1	0.165871	0.0702079	66	0.872222
ZNF438	0.165867	0.070214	19	0.872222
AL121899.1	0.165838	0.0702641	25	0.872222
UBALD2	-0.165662	0.0705669	39	0.872222
PDPN	0.165554	0.0707521	31	0.872222
MIS18A	0.165516	0.0708187	92	0.872222
MAP4K4	0.165496	0.0708534	98	0.872222
PRELID3A	0.165431	0.0709642	19	0.872222
CCKBR	0.165402	0.071015	20	0.872222
AC008608.2	0.165388	0.0710397	13	0.872222
ADGRE5	0.165388	0.0710397	13	0.872222
VAV2	0.165281	0.0712244	39	0.872222
SNHG12	0.165254	0.0712723	74	0.872222
NFATC4	0.165232	0.0713102	24	0.872222
DPP4	0.165148	0.0714568	43	0.872222
RRM2B	0.165128	0.07149	38	0.872222
ANKRD46	0.165093	0.0715521	81	0.872222
KCTD10	0.165072	0.0715875	44	0.872222
GTF2H2	0.165062	0.0716054	95	0.872222
RNF168	0.16502	0.0716784	87	0.872222
CU634019.6	0.164979	0.0717508	42	0.872222
WDR60	0.16497	0.0717655	79	0.872222
FBXL4	0.164966	0.0717725	39	0.872222
LINC00960	0.164883	0.0719174	14	0.872222
SSBP2	0.164818	0.0720322	94	0.872222
TFAP4	0.164737	0.0721736	61	0.872222
FOSB	-0.164685	0.0722656	80	0.872222
LGALSL	0.164648	0.0723298	40	0.872222
ROGDI	0.16464	0.0723437	66	0.872222
RILPL2	0.16461	0.072396	32	0.872222
SPRED1	0.164573	0.0724617	43	0.872222
C21orf2	0.164572	0.0724643	66	0.872222
PREX2	-0.164472	0.0726401	18	0.872222
DDX42	0.164441	0.0726952	100	0.872222
NAA15	0.164404	0.0727605	94	0.872222
CASC4	0.164402	0.0727625	80	0.872222
SYTL1	-0.164371	0.0728175	18	0.872222
SLC30A4	-0.164371	0.0728175	18	0.872222
C2orf42	-0.164371	0.0728188	18	0.872222
ZMAT1	0.164367	0.0728242	72	0.872222
IFI44L	0.164359	0.0728386	2	0.872222
LINC01952	0.164359	0.0728386	2	0.872222
FABP4	0.164359	0.0728386	2	0.872222
AC025569.1	0.164359	0.0728386	2	0.872222
SH3GLB1	0.164311	0.0729234	87	0.872222
SPART	0.164297	0.0729494	77	0.872222
PPP6C	0.164295	0.0729515	72	0.872222
LINC00574	-0.164284	0.0729713	18	0.872222
CCZ1B	-0.164284	0.0729713	18	0.872222
PCM1	0.164264	0.073008	109	0.872222
SNAPC5	0.164215	0.0730939	77	0.872222
GNPNAT1	0.164166	0.0731805	72	0.872222
NKD2	-0.164143	0.073221	18	0.872222
AL590705.1	-0.164139	0.0732289	18	0.872222
FGF9	0.164113	0.0732755	58	0.872222
TMSB4X	0.164106	0.0732868	119	0.872222
RARA	0.164077	0.0733394	36	0.872222
ORMDL2	0.164068	0.0733542	77	0.872222
TIGD5	0.164064	0.0733613	15	0.872222
TSPAN14	0.163978	0.0735139	82	0.872222
GNPAT	0.163959	0.0735488	78	0.872222
FIBIN	0.163922	0.0736145	18	0.872222
CDKN3	-0.163813	0.0738097	61	0.872222
ZNF211	0.163809	0.0738166	14	0.872222
LINC01560	0.163742	0.0739354	35	0.872222
PACRGL	0.163733	0.0739516	52	0.872222
INSIG1	0.163729	0.0739595	40	0.872222
RLF	0.163683	0.0740411	72	0.872222
LMBR1	0.163593	0.074203	54	0.872222
ENTR1	0.163557	0.074267	30	0.872222
RBAK-RBAKDN	0.163547	0.0742846	57	0.872222
TRIM41	0.163537	0.0743034	42	0.872222
ATIC	0.163523	0.0743277	89	0.872222
RAB3D	0.163492	0.0743833	23	0.872222
FKBP4	0.163422	0.0745103	99	0.872222
AP001347.1	0.163421	0.0745121	43	0.872222
ROM1	0.163342	0.0746537	9	0.872222
UPF1	0.163284	0.0747583	63	0.872222
TRMT2A	0.163245	0.0748282	53	0.872222
RAB30-AS1	0.163199	0.0749111	62	0.872222
ABHD4	0.163197	0.074916	30	0.872222
TLK1	0.163158	0.0749865	87	0.872222
TLN1	0.163146	0.0750074	107	0.872222
PCNX2	-0.163062	0.0751597	37	0.872222
SLC25A29	0.162913	0.0754296	46	0.872222
GPR107	0.162816	0.075606	33	0.872222
RGS5.1	0.162695	0.0758278	9	0.872222
KHDRBS2	0.162695	0.0758278	9	0.872222
CHST7	0.162695	0.0758278	9	0.872222
CD72	0.162695	0.0758278	9	0.872222
DUSP5	0.162695	0.0758278	9	0.872222
TSC22D1-AS1	0.162695	0.0758278	9	0.872222
AC027682.6	0.162695	0.0758278	9	0.872222
AC007114.1	0.162695	0.0758278	9	0.872222
EMILIN2	0.162695	0.0758278	9	0.872222
Z98752.4	0.162695	0.0758278	9	0.872222
CXCR4	0.162636	0.0759342	23	0.872222
AC092040.1	0.162593	0.0760139	24	0.872222
LINC01358	0.162585	0.0760278	2	0.872222
AL512343.2	0.162585	0.0760278	2	0.872222
HOXD4	0.162585	0.0760278	2	0.872222
AC007272.1	0.162585	0.0760278	2	0.872222
SYN2	0.162585	0.0760278	2	0.872222
CACNA2D2	0.162585	0.0760278	2	0.872222
LINC02027	0.162585	0.0760278	2	0.872222
ARRDC3-AS1	0.162585	0.0760278	2	0.872222
NMUR2	0.162585	0.0760278	2	0.872222
F12	0.162585	0.0760278	2	0.872222
AC139795.2	0.162585	0.0760278	2	0.872222
AC010132.4	0.162585	0.0760278	2	0.872222
SAMD9L	0.162585	0.0760278	2	0.872222
ASMTL-AS1	0.162585	0.0760278	2	0.872222
RPA4	0.162585	0.0760278	2	0.872222
GNA14	0.162585	0.0760278	2	0.872222
AC131934.1	0.162585	0.0760278	2	0.872222
ACSL5	0.162585	0.0760278	2	0.872222
KLRD1	0.162585	0.0760278	2	0.872222
TAS2R19	0.162585	0.0760278	2	0.872222
GRIN2B	0.162585	0.0760278	2	0.872222
FAM186A	0.162585	0.0760278	2	0.872222
OAS1	0.162585	0.0760278	2	0.872222
AL138689.2	0.162585	0.0760278	2	0.872222
FAM57B	0.162585	0.0760278	2	0.872222
OSGIN1	0.162585	0.0760278	2	0.872222
AC135012.1	0.162585	0.0760278	2	0.872222
KRT23	0.162585	0.0760278	2	0.872222
AC008403.3	0.162585	0.0760278	2	0.872222
DNAJB7	0.162585	0.0760278	2	0.872222
GART	0.162439	0.076296	79	0.872222
LPIN3	0.16239	0.0763845	33	0.872222
CCDC144A	-0.162388	0.0763893	51	0.872222
B4GAT1	0.162368	0.0764259	57	0.872222
MGAT3	0.162355	0.076449	14	0.872222
SNX14	0.162348	0.0764616	78	0.872222
AL355353.1	0.162323	0.076509	14	0.872222
RAB3GAP2	0.1623	0.0765501	79	0.872222
GPAT2	0.162293	0.0765632	5	0.872222
PARP12	0.162293	0.0765632	5	0.872222
PALM2	0.162293	0.0765632	5	0.872222
UBA5	0.162286	0.0765759	76	0.872222
EPHA3	0.162274	0.0765977	5	0.872222
ZNF672	0.162189	0.0767552	38	0.872222
MCM6	0.162182	0.0767679	89	0.872222
GSDME	0.162177	0.0767766	37	0.872222
OXR1	0.162013	0.0770791	91	0.872222
RDX	0.161957	0.0771833	111	0.872222
POLR2A	0.161902	0.0772851	86	0.872222
PPP2R2B	0.161819	0.0774384	9	0.872222
RAPGEF5	0.161803	0.0774681	20	0.872222
ZNF28	0.161748	0.0775711	19	0.872222
GOLGA2	0.161744	0.0775786	84	0.872222
SLC38A1	0.161645	0.0777627	85	0.872222
PDE5A	0.161632	0.0777874	71	0.872222
TTC26	0.161613	0.0778228	24	0.872222
ZNF430	0.16161	0.0778288	70	0.872222
KLF11	0.161487	0.078057	32	0.872222
ZNF641	-0.161485	0.0780611	39	0.872222
TLE4	-0.161478	0.0780742	77	0.872222
TSPAN3	0.161453	0.0781202	111	0.872222
OSBPL6	0.161098	0.078786	14	0.872222
PLCB4	-0.161091	0.0787995	28	0.872222
ANKFY1	0.161081	0.0788194	63	0.872222
AC012510.1	0.161041	0.0788937	6	0.872222
AC083964.1	0.161041	0.0788937	6	0.872222
TWF1	0.161028	0.0789182	66	0.872222
SART3	0.160974	0.0790203	83	0.872222
GDF11	0.160914	0.079133	68	0.872222
CRAMP1	0.160874	0.0792097	25	0.872222
THAP7	0.160817	0.0793178	83	0.872222
LDHA	0.160815	0.0793217	111	0.872222
APLN	0.1608	0.0793501	2	0.872222
OAS2	0.1608	0.0793501	2	0.872222
NAP1L1	0.160772	0.0794014	119	0.872222
RNPS1	0.160771	0.0794045	109	0.872222
ZBTB49	-0.16075	0.0794444	28	0.872222
POLR3B	0.160727	0.0794876	31	0.872222
HYPK	0.16067	0.0795949	42	0.872222
SMPD2	0.160621	0.0796883	26	0.872222
ZNF395	0.160577	0.0797719	51	0.872222
YES1	0.160542	0.0798396	81	0.872222
ENAH	0.160434	0.0800439	98	0.872222
FABP3	0.160361	0.0801836	9	0.872222
NOCT	0.160361	0.0801836	9	0.872222
AF233439.1	0.160361	0.0801836	9	0.872222
AL390198.1	0.160361	0.0801836	9	0.872222
NAT14	0.160292	0.0803157	81	0.872222
MARS	0.160276	0.0803456	53	0.872222
FASTK	0.160241	0.0804136	87	0.872222
SUPT7L	0.160218	0.0804578	66	0.872222
TMC7	0.160212	0.0804689	15	0.872222
SNRPD1	0.160072	0.0807369	119	0.872222
OSR1	-0.160055	0.0807689	27	0.872222
C6orf120	0.159985	0.0809043	77	0.872222
GLIPR2	0.159973	0.0809275	41	0.872222
ZNF423	-0.159971	0.0809307	39	0.872222
DCTPP1	0.159967	0.080939	104	0.872222
AGTPBP1	0.159951	0.0809697	61	0.872222
ACAD8	0.15995	0.0809703	66	0.872222
C12orf45	0.159884	0.0810992	90	0.872222
NUMB	0.159806	0.0812483	71	0.872222
EFNA1	0.15979	0.0812804	62	0.872222
SBF1	-0.159786	0.0812878	28	0.872222
FBLIM1	0.159638	0.081574	68	0.872222
RXYLT1	0.159621	0.0816053	70	0.872222
ACTB	0.159611	0.0816245	118	0.872222
WASHC5	-0.159593	0.081661	36	0.872222
NDUFA11	0.159548	0.0817473	114	0.872222
CASP9	0.159529	0.0817836	45	0.872222
POLR2F	0.159529	0.0817844	108	0.872222
TBCCD1	0.159523	0.0817957	15	0.872222
SBNO1	0.159518	0.0818054	97	0.872222
NOL4L	0.159386	0.0820617	64	0.872222
FAM215B	-0.159372	0.0820886	57	0.872222
DDX58	0.159372	0.0820891	26	0.872222
CFAP74	0.159304	0.0822211	5	0.872222
CNTN2	0.159304	0.0822211	5	0.872222
AC005034.4	0.159304	0.0822211	5	0.872222
DIRC3	0.159304	0.0822211	5	0.872222
LINC02200	0.159304	0.0822211	5	0.872222
PCDHB12	0.159304	0.0822211	5	0.872222
ATG9B	0.159304	0.0822211	5	0.872222
CMC4	0.159304	0.0822211	5	0.872222
NUDT18	0.159304	0.0822211	5	0.872222
AC083973.1	0.159304	0.0822211	5	0.872222
AL669970.3	0.159304	0.0822211	5	0.872222
TMEM86A	0.159304	0.0822211	5	0.872222
AL132656.2	0.159304	0.0822211	5	0.872222
SCNN1A	0.159304	0.0822211	5	0.872222
AC016957.2	0.159304	0.0822211	5	0.872222
MYRFL	0.159304	0.0822211	5	0.872222
AC107032.2	0.159304	0.0822211	5	0.872222
DCLK1	0.159304	0.0822211	5	0.872222
NTRK3	0.159304	0.0822211	5	0.872222
AC138969.1	0.159304	0.0822211	5	0.872222
PRKCB	0.159304	0.0822211	5	0.872222
LINC01233	0.159304	0.0822211	5	0.872222
C19orf33	0.159304	0.0822211	5	0.872222
A1BG	0.159304	0.0822211	5	0.872222
CSDC2	0.159304	0.0822211	5	0.872222
PAQR4	0.159296	0.0822377	25	0.872222
RBFOX1	0.159267	0.082293	5	0.872222
CDH2	0.159252	0.0823222	58	0.872222
SH3KBP1	0.159241	0.0823443	54	0.872222
PTPRM	0.159223	0.0823801	30	0.872222
HIST1H4J	0.159204	0.0824158	38	0.872222
LRPAP1	0.15905	0.0827175	104	0.872222
SLC25A32	0.159022	0.0827718	41	0.872222
AC019171.1	-0.158978	0.0828591	17	0.872222
PMEL	-0.158978	0.0828591	17	0.872222
VCP	0.158961	0.0828913	110	0.872222
AP2M1	0.15895	0.0829137	115	0.872222
PTPN1	0.158901	0.083009	73	0.872222
PPP1CA	0.158836	0.0831372	107	0.872222
TGFB1	-0.158832	0.0831445	17	0.872222
ATP9A	0.158802	0.0832039	53	0.872222
GEM	-0.158774	0.0832584	17	0.872222
DNM3OS	-0.158736	0.0833338	17	0.872222
FES	0.15872	0.0833661	40	0.872222
AATF	0.158706	0.0833931	85	0.872222
ENPP1	0.158686	0.0834317	14	0.872222
COX4I1	0.158629	0.0835449	118	0.872222
MLH3	0.15862	0.0835625	75	0.872222
ZNF33A	0.158595	0.0836123	87	0.872222
TDO2	-0.158589	0.0836237	17	0.872222
OLA1	0.158579	0.083643	107	0.872222
FAM169A	0.158544	0.0837119	53	0.872222
POLD1	0.158505	0.0837889	49	0.872222
PDGFC	0.158451	0.0838955	39	0.872222
PHF10	0.158393	0.0840114	60	0.872222
THAP2	0.158383	0.0840306	52	0.872222
WARS2	0.158289	0.0842183	65	0.872222
MB21D2	0.158286	0.0842226	32	0.872222
NLRP2	0.158262	0.0842714	40	0.872222
PSMG4	0.158255	0.0842857	63	0.872222
NUP85	0.158109	0.0845751	56	0.872222
IVNS1ABP	0.158077	0.0846389	85	0.872222
ABCC10	0.158059	0.0846743	14	0.872222
PYCR1	0.157972	0.0848483	91	0.872222
HCFC1R1	0.157876	0.0850396	84	0.872222
THAP12	0.157857	0.0850776	80	0.872222
SMARCAD1	0.15778	0.0852334	88	0.872222
STAG2	0.157755	0.0852827	98	0.872222
HSPA4L	0.157714	0.0853648	60	0.872222
TAF4B	0.157642	0.08551	14	0.872222
LRRC3	0.157642	0.08551	14	0.872222
HDGFL2	0.157569	0.0856572	96	0.872222
ST3GAL2	0.15754	0.085714	43	0.872222
ARL6IP6	0.157529	0.0857367	99	0.872222
RANBP1	0.15752	0.0857554	113	0.872222
HOMER2	0.157439	0.0859191	34	0.872222
MAP9	0.157405	0.0859875	85	0.872222
ERCC6L2	0.1574	0.0859978	70	0.872222
CDK7	0.157278	0.0862445	45	0.872222
SPSB1	0.157273	0.0862534	5	0.872222
AL445228.2	0.157273	0.0862534	5	0.872222
AC109466.1	0.157273	0.0862534	5	0.872222
AC037459.2	0.157273	0.0862534	5	0.872222
AL121809.1	0.157273	0.0862534	5	0.872222
TMEM138	-0.157266	0.086267	47	0.872222
SRSF3	0.157245	0.0863097	120	0.872222
KBTBD4	0.157229	0.0863428	46	0.872222
DDB2	0.157153	0.086497	58	0.872222
IKZF2	0.157129	0.0865452	19	0.872222
IFIH1	0.157127	0.0865494	19	0.872222
SMARCA4	0.157123	0.0865576	103	0.872222
EXOSC8	0.157073	0.08666	105	0.872222
SLC50A1	0.157044	0.0867184	74	0.872222
NFIX	0.157033	0.0867406	20	0.872222
FAT3	0.156928	0.0869537	26	0.872222
FBN3	0.15692	0.0869711	75	0.872222
PYGO1	0.156893	0.0870253	40	0.872222
ELK1	0.156847	0.0871185	56	0.872222
LMNB1	0.156787	0.0872411	92	0.872222
NEK4	0.15675	0.0873166	46	0.872222
TIMMDC1	0.15664	0.0875417	97	0.872222
SINHCAF	0.156581	0.0876635	98	0.872222
SEL1L3	0.156554	0.0877185	40	0.872222
ADARB1	0.156511	0.087807	20	0.872222
MAP3K21	0.156443	0.0879467	37	0.872222
MTREX	0.156433	0.0879674	85	0.872222
CCDC174	-0.156418	0.0879981	75	0.872222
RIOK1	0.156339	0.0881596	69	0.872222
PSTPIP2	0.156334	0.0881708	15	0.872222
SCGN	0.156325	0.0881897	39	0.872222
OTULINL	0.1563	0.0882403	47	0.872222
NDUFS1	0.156289	0.0882634	94	0.872222
HMGA1	0.156263	0.0883175	90	0.872222
IBTK	-0.156259	0.0883256	79	0.872222
CAV2	0.156227	0.0883916	45	0.872222
NPNT	0.156222	0.0884015	74	0.872222
GPI	0.156212	0.0884229	87	0.872222
SLC35D1	0.156203	0.0884396	27	0.872222
TMEM167B	0.156107	0.0886395	82	0.872222
SEPT10	0.155977	0.0889078	101	0.872222
BRD7	0.155937	0.0889919	87	0.872222
BUB1B	0.155897	0.0890748	67	0.872222
MEGF6	0.155891	0.0890856	20	0.872222
MIR193BHG	0.155883	0.0891032	21	0.872222
SAMD13	-0.155806	0.0892623	27	0.872222
HMSD	0.15577	0.0893368	35	0.872222
NTMT1	0.155735	0.0894102	90	0.872222
AC087477.2	0.155733	0.0894148	9	0.872222
TRMT1	0.155703	0.0894765	50	0.872222
MRPS18B	0.155669	0.0895486	91	0.872222
TRAIP	0.155618	0.0896548	47	0.872222
TOX4	0.155583	0.089728	91	0.872222
CDC42SE1	0.155571	0.0897533	86	0.872222
ASMTL	0.155554	0.0897878	68	0.872222
RP2	0.155429	0.0900493	20	0.872222
ZNF460	0.155351	0.0902141	20	0.872222
GNAI2	0.15531	0.0902983	108	0.872222
MND1	0.155276	0.0903713	87	0.872222
RBSN	0.15526	0.0904044	41	0.872222
PTGES	0.155254	0.0904169	5	0.872222
DROSHA	0.155113	0.090714	52	0.872222
NUDT13	0.155062	0.0908199	14	0.872222
TICAM1	0.155062	0.0908199	14	0.872222
NTN4	0.155015	0.0909199	19	0.872222
ZNF268	0.154947	0.0910629	65	0.872222
FZD6	0.154942	0.0910743	50	0.872222
CHMP3	0.154927	0.0911058	102	0.872222
PLEKHG4B	0.15487	0.0912272	41	0.872222
NIFK	0.154793	0.0913882	97	0.872222
ZNF589	0.154781	0.0914153	34	0.872222
PTBP1	0.154682	0.0916241	106	0.872222
NFE2L1	0.154643	0.0917076	75	0.872222
NFYA	0.1545	0.0920107	49	0.872222
CNTLN	0.154477	0.0920615	98	0.872222
ANXA7	0.15446	0.0920973	89	0.872222
HSD17B8	0.154453	0.0921114	66	0.872222
NME1	0.154444	0.0921314	114	0.872222
STT3A	0.154431	0.092159	85	0.872222
BTBD10	0.154384	0.0922585	68	0.872222
CHAC2	0.154381	0.092265	16	0.872222
FKBP5	0.154376	0.0922759	62	0.872222
NHSL2	0.154253	0.092539	24	0.872222
RNF219	0.154248	0.0925503	78	0.872222
COP1	0.154176	0.0927045	38	0.872222
SPG21	0.15415	0.0927601	82	0.872222
CPLANE1	0.154139	0.0927826	71	0.872222
ACTR2	0.15413	0.0928025	109	0.872222
LAPTM4A	0.154128	0.0928071	116	0.872222
ADAT2	0.154127	0.0928097	26	0.872222
S100A16	0.154122	0.0928186	92	0.872222
RAN	0.154094	0.092879	119	0.872222
ARMCX4	-0.154057	0.0929583	27	0.872222
GTF2IRD1	0.153979	0.0931258	31	0.872222
ATP2B4	0.153943	0.0932041	75	0.872222
DDX25	0.153933	0.0932252	39	0.872222
DDX46	0.153929	0.0932341	114	0.872222
ZSCAN9	-0.153915	0.0932652	35	0.872222
CABIN1	0.153914	0.0932656	72	0.872222
FNIP2	0.153894	0.0933094	66	0.872222
KDELR3	0.15388	0.0933394	31	0.872222
NAP1L4	0.153863	0.0933761	109	0.872222
AC008966.1	0.153712	0.0937028	20	0.872222
SNHG10	0.153656	0.0938232	26	0.872222
RELN	0.153622	0.0938961	85	0.872222
PPFIBP1	0.153615	0.0939128	90	0.872222
CTNNA3	0.153606	0.0939306	29	0.872222
FAM161B	-0.153582	0.0939845	16	0.872222
IFI27L2	-0.153561	0.0940283	92	0.872222
DNAJC9	0.153514	0.09413	105	0.872222
MPP3	-0.153502	0.0941576	16	0.872222
TBC1D8-AS1	-0.153501	0.0941592	16	0.872222
PAK2	0.153489	0.0941851	101	0.872222
PBX2	0.153475	0.0942148	83	0.872222
NUP160	0.153461	0.0942454	78	0.872222
THUMPD1	0.153436	0.0942996	96	0.872222
ZNF398	-0.153434	0.094304	16	0.872222
KCNMB3	-0.153432	0.094309	16	0.872222
LMO7	0.153405	0.0943682	67	0.872222
ANPEP	0.153336	0.0945181	24	0.872222
PRDM15	-0.153329	0.0945336	16	0.872222
PTPN2	0.153323	0.0945463	83	0.872222
AC100810.1	-0.153305	0.0945853	92	0.872222
PRPF40A	0.153299	0.0945985	112	0.872222
RHOT2	0.153221	0.0947672	86	0.872222
WDR20	0.153211	0.0947904	64	0.872222
XRCC5	0.153197	0.0948213	119	0.872222
FGFR1OP2	0.153159	0.094904	99	0.872222
ANP32B	0.153127	0.094973	118	0.872222
DCUN1D3	0.153121	0.0949862	22	0.872222
ANLN	0.153029	0.0951876	59	0.872222
PIH1D1	0.153028	0.0951902	99	0.872222
TAF9	0.153023	0.0952008	95	0.872222
AC023157.3	-0.153003	0.0952447	53	0.872222
GLRB	0.152993	0.0952671	20	0.872222
DYNC1I2	0.152978	0.095299	104	0.872222
KRT8	0.152961	0.095336	103	0.872222
RNASEH2B	0.152933	0.0953989	95	0.872222
MAPK14	0.152931	0.0954018	61	0.872222
ZNF486	0.152926	0.0954142	34	0.872222
NUDT21	0.152917	0.095432	96	0.872222
MSANTD4	0.152847	0.0955865	61	0.872222
TSEN2	0.152816	0.0956556	51	0.872222
GTPBP8	0.152808	0.0956714	64	0.872222
VMP1	0.152796	0.0956978	95	0.872222
NAE1	0.15278	0.0957337	92	0.872222
LAPTM4B	0.152778	0.0957387	102	0.872222
SKP2	0.152772	0.095751	69	0.872222
BARD1	0.152753	0.0957925	93	0.872222
PRMT2	0.152729	0.0958455	93	0.872222
ZNF699	0.152719	0.0958681	24	0.872222
ST8SIA4	0.152717	0.0958719	10	0.872222
AC006357.1	0.152717	0.0958719	10	0.872222
AP002387.2	0.152714	0.0958778	24	0.872222
UQCC3	0.152699	0.0959127	94	0.872222
AC245595.1	0.152648	0.096024	73	0.872222
SIPA1L1	0.152609	0.0961093	82	0.872222
ZNF99	0.152576	0.0961825	37	0.872222
PBX1	0.152503	0.0963429	110	0.872222
DTNB	0.152478	0.0963999	27	0.872222
ETNK2	0.152405	0.0965613	38	0.872222
SPATC1L	0.152346	0.0966922	75	0.872222
RBBP6	0.152329	0.0967294	97	0.872222
MPP6	0.152311	0.0967696	61	0.872222
CIP2A	0.152267	0.0968669	79	0.872222
CDIPT	0.152189	0.0970407	60	0.872222
SUCLA2	0.15216	0.0971049	101	0.872222
EBPL	0.1521	0.0972379	64	0.872222
MGAT5	0.152075	0.0972928	48	0.872222
ZER1	0.151971	0.097526	33	0.872222
WDR47	0.15193	0.0976157	28	0.872222
FAM49B	0.151926	0.0976264	89	0.872222
CAPN2	0.151862	0.0977683	62	0.872222
PHTF2	0.151768	0.0979782	57	0.872222
GUSB	0.151692	0.0981483	87	0.872222
FBH1	0.151648	0.0982483	65	0.872222
INPP4B	0.151605	0.0983444	26	0.872222
LAMA5	0.151564	0.0984351	38	0.872222
FIS1	0.151563	0.0984382	110	0.872222
MSL2	0.151556	0.0984542	38	0.872222
PCLAF	0.151553	0.0984614	101	0.872222
TRIM44	0.151547	0.0984744	108	0.872222
ACD	0.151537	0.0984958	61	0.872222
ATXN10	0.15152	0.098536	112	0.872222
ARHGAP5	0.151518	0.0985387	99	0.872222
HNRNPF	0.151505	0.0985693	115	0.872222
TOPBP1	-0.151481	0.0986234	92	0.872222
LAMTOR5	0.151463	0.0986642	113	0.872222
CCDC137	0.151451	0.0986901	85	0.872222
IQCK	0.151444	0.0987049	72	0.872222
FAM204A	0.151397	0.0988118	101	0.872222
CACUL1	0.151265	0.0991101	90	0.872222
MSH6	0.151264	0.0991111	106	0.872222
[truncated: 16,861 more rows]
