# Supplementary material for: E2F transcription factors promote tumorigenicity in pancreatic ductal adenocarcinoma
Source: Cancer Med. 2024 Apr 30;13(9):e7187. doi: 10.1002/cam4.7187 (PMC11058697; doi:10.1002/cam4.7187)
Supplement: Supplementary file 9 — Table S5. E2F8 co‐expression analyses in embryo tissues using Spearman’s rank correlation method. [file CAM4-13-e7187-s014.xlsx]

## Sheet: Sheet 1
Co-expression analysis in E2F8+ cells in embronic tissues (n=302)
gene	estimate	p.value	nbr of cells	fdr p.value
ATAD2	0.369859	3.18681e-11	273	4.65276e-07
ESCO2	0.36711	4.56243e-11	242	4.65276e-07
MIS18BP1	0.351143	3.43089e-10	294	2.33255e-06
KIF20B	0.343507	8.65857e-10	281	4.415e-06
TMPO	0.334921	2.38052e-09	294	8.95579e-06
CKS1B	0.334045	2.63457e-09	294	8.95579e-06
RAD51AP1	0.332522	3.14049e-09	262	9.1505e-06
USP1	0.330503	3.9582e-09	285	1.00914e-05
RMI1	0.325432	7.02513e-09	179	1.59205e-05
SMCHD1	0.322813	9.40885e-09	233	1.91903e-05
FANCD2	0.320913	1.16103e-08	224	2.15276e-05
HIST1H1E	0.318158	1.57073e-08	271	2.66972e-05
HIST1H1A	0.317215	1.74069e-08	279	2.73101e-05
KNL1	0.315455	2.10685e-08	225	3.06938e-05
FBXO5	0.310844	3.45316e-08	264	4.69538e-05
CBX5	0.309583	3.94722e-08	295	5.03171e-05
HMGB2	0.306874	5.24877e-08	300	6.29728e-05
CEP78	0.305749	5.9034e-08	250	6.68921e-05
HAUS2	0.303583	7.39212e-08	153	7.93524e-05
C21orf58	0.302717	8.08391e-08	262	8.24398e-05
MMS22L	0.302172	8.55003e-08	239	8.30412e-05
HIRIP3	0.299199	1.1589e-07	229	0.000104073
ANLN	0.299075	1.1736e-07	233	0.000104073
HMGN2	0.296956	1.4545e-07	301	0.00011883
CENPF	0.296942	1.45653e-07	282	0.00011883
ZWINT	0.296506	1.52192e-07	276	0.000119389
MKI67	0.2946	1.84257e-07	266	0.000132909
CMC2	0.294257	1.90687e-07	285	0.000132909
TUBA1B	0.29401	1.9545e-07	300	0.000132909
SMC4	0.293957	1.96488e-07	291	0.000132909
NUP62CL	0.29365	2.02589e-07	109	0.000132909
HIST1H1B	0.293228	2.11268e-07	261	0.000132909
MAD2L1	0.29305	2.15042e-07	281	0.000132909
CHD1L	0.292458	2.28056e-07	180	0.000136807
TUBB	0.291684	2.46222e-07	302	0.000143484
ANP32E	0.290977	2.64017e-07	291	0.00014958
CDCA5	0.290675	2.71997e-07	237	0.00014964
HIST1H1C	0.290302	2.82165e-07	290	0.00014964
CCDC82	0.290159	2.86132e-07	252	0.00014964
DNAJC9	0.289721	2.98718e-07	274	0.000152316
KIF11	0.288399	3.39958e-07	256	0.000169117
NUCKS1	0.286714	4.00524e-07	301	0.000194502
H2AFV	0.28607	4.26282e-07	297	0.000202196
PSMC3IP	0.285722	4.40869e-07	189	0.0002033
CCDC34	0.285544	4.48543e-07	283	0.0002033
DSG2	0.285115	4.67478e-07	249	0.000207276
DIAPH3	0.282709	5.88802e-07	258	0.000253834
DNA2	0.282558	5.97375e-07	208	0.000253834
HIST2H2AC	0.282259	6.1467e-07	230	0.000254725
C12orf65	0.282093	6.24448e-07	264	0.000254725
PBK	0.281216	6.78757e-07	249	0.000263247
TUBB4B	0.281189	6.80515e-07	296	0.000263247
PIGV	0.28107	6.88222e-07	110	0.000263247
CCDC47	0.280937	6.96967e-07	253	0.000263247
FYTTD1	0.280422	7.31797e-07	203	0.000268148
MNS1	0.280358	7.36237e-07	249	0.000268148
HIST1H3B	0.280011	7.60765e-07	242	0.000268632
NCL	0.279968	7.63908e-07	301	0.000268632
NEIL3	0.279775	7.77889e-07	113	0.000268912
SMC5	0.279344	8.10222e-07	273	0.000271815
SYNE2	0.279308	8.12939e-07	290	0.000271815
MZT2A	0.2791	8.28988e-07	292	0.00027271
HIST1H2AG	0.278916	8.43485e-07	244	0.000273075
H2AFZ	0.278006	9.18735e-07	301	0.000292789
RRM2	0.276619	1.04591e-06	271	0.000328191
DLGAP5	0.275907	1.11762e-06	235	0.000345379
CDC7	0.275297	1.18268e-06	144	0.00036003
BRCA2	0.275089	1.20575e-06	245	0.000361029
RFC4	0.27495	1.22137e-06	246	0.000361029
NUP107	0.274108	1.3202e-06	243	0.00038467
TOP3A	0.27391	1.34456e-06	167	0.000386248
CDCA4	0.273364	1.41391e-06	275	0.000396783
SMC3	0.273303	1.42183e-06	297	0.000396783
DEK	0.273168	1.43959e-06	298	0.000396783
BRCA1	0.272816	1.48698e-06	252	0.00040438
CLDND1	0.272376	1.54819e-06	254	0.000415485
GGH	0.272175	1.57699e-06	270	0.000417718
NCAPD2	0.271928	1.61297e-06	216	0.000418017
SMC1A	0.271887	1.61911e-06	286	0.000418017
TOPBP1	0.271325	1.70448e-06	242	0.000430504
TTF2	0.271291	1.70969e-06	221	0.000430504
UBE2T	0.270861	1.77808e-06	273	0.000437899
PRKDC	0.270837	1.782e-06	297	0.000437899
NUSAP1	0.269604	1.99316e-06	282	0.000483959
CENPM	0.2691	2.08622e-06	271	0.000500595
CKLF	0.268713	2.16062e-06	235	0.000512418
IMPA2	0.267926	2.31945e-06	249	0.000543585
MRE11	0.267803	2.34534e-06	228	0.000543585
ASPM	0.266669	2.59674e-06	257	0.000587782
HIST1H1D	0.266597	2.61345e-06	279	0.000587782
C21orf2	0.266559	2.62248e-06	184	0.000587782
DTYMK	0.266392	2.66196e-06	292	0.000590146
HMGB1	0.266179	2.71313e-06	302	0.00059502
ACIN1	0.265611	2.85434e-06	268	0.000619331
CKAP2	0.265092	2.98938e-06	259	0.000641805
HIST1H3J	0.264959	3.02492e-06	126	0.000642669
CTDSPL2	0.264685	3.09971e-06	238	0.00065177
TTK	0.264505	3.14948e-06	198	0.000655477
VRK1	0.264357	3.19122e-06	249	0.000657456
TMSB15A	0.263888	3.32663e-06	282	0.000678499
HADH	0.263659	3.39492e-06	228	0.000685572
HIST1H4C	0.263375	3.48132e-06	301	0.000696128
CKAP2L	0.262576	3.73554e-06	230	0.000739709
PARPBP	0.262007	3.9275e-06	197	0.000766152
HIST1H2BH	0.261958	3.9442e-06	272	0.000766152
TICRR	0.261605	4.06866e-06	119	0.000782873
IWS1	0.261113	4.24801e-06	258	0.000809741
EXOSC3	0.260784	4.37213e-06	257	0.000825686
CREBZF	0.260568	4.45525e-06	250	0.000833663
PCLAF	0.259969	4.69466e-06	290	0.000870475
SMC2	0.259158	5.0379e-06	294	0.000925702
CDK1	0.258633	5.27265e-06	279	0.000960187
SKA3	0.258432	5.36527e-06	173	0.000968408
SUPT16H	0.257817	5.65854e-06	291	0.00100886
PRC1	0.257756	5.68833e-06	246	0.00100886
ZNF43	0.257389	5.87152e-06	229	0.00102823
PPIF	0.257336	5.89834e-06	212	0.00102823
LSM4	0.257171	5.98306e-06	297	0.00103416
UNC13B	0.25699	6.07716e-06	145	0.00104159
SUZ12	0.256857	6.14683e-06	264	0.00104476
FAM111A	0.256603	6.2827e-06	272	0.00105386
CEP295	0.256564	6.30375e-06	246	0.00105386
MGME1	0.256291	6.45353e-06	269	0.00107013
C1orf112	0.256034	6.59733e-06	166	0.00108515
KIF22	0.25483	7.31306e-06	276	0.00119326
XPO1	0.254476	7.53742e-06	288	0.00122011
PKN3	0.254364	7.60972e-06	79	0.00122211
LIN7C	0.254151	7.74876e-06	229	0.00123472
CENPU	0.254012	7.84116e-06	256	0.00123975
HNRNPR	0.253382	8.27205e-06	299	0.00129782
MELK	0.252688	8.77357e-06	222	0.001366
BRD8	0.252579	8.85482e-06	250	0.0013682
SNRPD3	0.252427	8.96886e-06	301	0.0013754
BUB1B	0.251965	9.32567e-06	238	0.00141264
BCL2L13	0.251934	9.35017e-06	157	0.00141264
CEP152	0.25164	9.58499e-06	181	0.00143747
HSPA9	0.251445	9.74315e-06	280	0.00143825
FBXO22	0.251392	9.78671e-06	250	0.00143825
STMN1	0.251365	9.80911e-06	302	0.00143825
UBA2	0.251217	9.93219e-06	284	0.00143825
NRM	0.251124	1.001e-05	249	0.00143825
LUC7L	0.251115	1.00175e-05	270	0.00143825
SMARCA1	0.251032	1.00882e-05	281	0.00143825
CCHCR1	0.250951	1.01564e-05	182	0.00143825
HLTF	0.250866	1.0229e-05	269	0.00143825
FBLN1	0.250789	1.02954e-05	233	0.00143825
CSE1L	0.250523	1.05282e-05	267	0.00145285
NSD2	0.250507	1.05423e-05	256	0.00145285
NRDC	0.250115	1.08937e-05	278	0.00149119
RAD1	0.249951	1.10443e-05	236	0.00150173
PRELID3B	0.249597	1.13762e-05	208	0.00153662
RANBP1	0.249441	1.15251e-05	299	0.00154648
HIST1H3C	0.249194	1.17656e-05	137	0.00156844
BUB1	0.249081	1.18771e-05	187	0.00157303
TMEM97	0.248656	1.23044e-05	275	0.0016136
CHAF1A	0.248567	1.23961e-05	215	0.0016136
ARIH2OS	0.248543	1.24208e-05	122	0.0016136
SNRPA1	0.248449	1.25179e-05	280	0.00161592
HIST1H2AE	0.248359	1.26117e-05	184	0.00161779
AC108134.2	0.248064	1.29248e-05	180	0.00164759
ECT2	0.247521	1.352e-05	224	0.00171275
HECTD1	0.247348	1.37145e-05	274	0.00172667
PDS5B	0.247181	1.3905e-05	279	0.00173992
INCENP	0.247035	1.4074e-05	189	0.00175033
HIST1H2BC	0.246738	1.44235e-05	166	0.00177143
LMNB1	0.246616	1.45695e-05	251	0.00177143
BRIX1	0.246614	1.45716e-05	267	0.00177143
GPBP1	0.246547	1.46522e-05	288	0.00177143
DTL	0.246526	1.46779e-05	172	0.00177143
ALDH3A2	0.246433	1.47916e-05	213	0.00177464
PRTFDC1	0.245534	1.59265e-05	250	0.00189772
SPC25	0.245437	1.6054e-05	239	0.00189772
GTF2A1	0.245404	1.60966e-05	222	0.00189772
POMC	0.244722	1.70222e-05	212	0.00199531
CIT	0.244521	1.73041e-05	179	0.00201677
KIF4A	0.244292	1.7631e-05	210	0.00204319
EEA1	0.243724	1.84665e-05	245	0.00208646
ZNF738	0.243689	1.85204e-05	264	0.00208646
TRIP13	0.243681	1.85318e-05	189	0.00208646
MZT2B	0.243627	1.86138e-05	301	0.00208646
ERAL1	0.243564	1.87091e-05	227	0.00208646
CHEK1	0.243535	1.87527e-05	264	0.00208646
QSER1	0.243534	1.87544e-05	217	0.00208646
CDCA8	0.24349	1.88228e-05	204	0.00208646
XRCC5	0.243166	1.93254e-05	301	0.0021306
TPX2	0.243024	1.95497e-05	264	0.00213957
FOXM1	0.242982	1.96166e-05	196	0.00213957
HELLS	0.242693	2.00813e-05	280	0.00217861
TET1	0.242561	2.02983e-05	262	0.0021905
NASP	0.242443	2.04928e-05	298	0.00219985
ARHGAP11A	0.242374	2.06077e-05	206	0.0022006
HAUS7	0.242195	2.09081e-05	82	0.0022039
CENPW	0.242157	2.09724e-05	285	0.0022039
ZBTB8B	0.242136	2.10086e-05	101	0.0022039
CENPK	0.241948	2.13306e-05	265	0.0022039
RPA3	0.241945	2.13358e-05	282	0.0022039
POLD3	0.241932	2.13577e-05	263	0.0022039
MAD2L2	0.241911	2.1395e-05	255	0.0022039
PNN	0.24181	2.15698e-05	296	0.00221074
FUZ	0.241131	2.27842e-05	162	0.00232353
TMEM141	0.240706	2.35766e-05	288	0.00238321
CDC5L	0.240656	2.36726e-05	287	0.00238321
CKS2	0.240631	2.37199e-05	276	0.00238321
HIST1H3G	0.240463	2.40429e-05	207	0.00240382
FAM76B	0.240348	2.42653e-05	218	0.00241422
COX8A	0.240214	2.45284e-05	301	0.00242855
DBF4	0.240076	2.48015e-05	237	0.00244373
TUT4	0.239985	2.49827e-05	285	0.00244975
TPRKB	0.239738	2.5483e-05	279	0.00248102
TGOLN2	0.239707	2.55449e-05	271	0.00248102
DDX11	0.239168	2.66717e-05	183	0.00255343
MCM4	0.239135	2.67413e-05	256	0.00255343
FAM111A-DT	0.239122	2.67701e-05	114	0.00255343
PHF20	0.239112	2.67912e-05	263	0.00255343
HIST1H2BL	0.238909	2.72279e-05	86	0.00258112
GSTM3	0.23886	2.73348e-05	292	0.00258112
FEN1	0.23824	2.87198e-05	236	0.0026994
AK2	0.237999	2.9276e-05	262	0.00272732
PHPT1	0.237868	2.95814e-05	302	0.00272732
MAGEF1	0.237848	2.96286e-05	272	0.00272732
FNIP1	0.237842	2.96432e-05	252	0.00272732
NEK2	0.237782	2.97853e-05	195	0.00272732
ANAPC11	0.237767	2.98192e-05	301	0.00272732
HNRNPD	0.23762	3.01707e-05	295	0.00274715
PPM1G	0.237525	3.0399e-05	284	0.00275564
NAP1L4	0.237188	3.12205e-05	289	0.00281758
KIF15	0.237064	3.15288e-05	259	0.00282352
PCM1	0.23705	3.15632e-05	293	0.00282352
HNRNPA3	0.236555	3.2824e-05	300	0.00291291
TOP2A	0.236546	3.28481e-05	275	0.00291291
SMARCC1	0.236351	3.33563e-05	285	0.00294518
GABPB1	0.23624	3.36511e-05	187	0.00295839
AFTPH	0.236006	3.42781e-05	176	0.00300059
MRPL14	0.235873	3.46387e-05	289	0.00301919
RSRC2	0.235806	3.48227e-05	299	0.00302231
CSDE1	0.235639	3.52836e-05	297	0.00304343
IDH2	0.23561	3.53645e-05	294	0.00304343
TMX2	0.235276	3.63031e-05	230	0.00311108
SACM1L	0.235211	3.64903e-05	162	0.00311404
NAP1L1	0.235056	3.69379e-05	302	0.00313911
CNTLN	0.234977	3.71678e-05	255	0.00314553
RNASEH2C	0.234487	3.86223e-05	278	0.00325512
PHGDH	0.234392	3.89112e-05	292	0.00326598
BRI3BP	0.234261	3.93119e-05	114	0.00328609
TIMELESS	0.234142	3.96782e-05	232	0.00330317
HSPD1	0.23403	4.00269e-05	302	0.00331866
PROM1	0.233966	4.02286e-05	188	0.00332187
SNRNP200	0.233794	4.07723e-05	270	0.00334421
SSX2IP	0.233777	4.0827e-05	207	0.00334421
APP	0.233496	4.17299e-05	293	0.00340449
YTHDC1	0.233336	4.22534e-05	283	0.00343346
SFPQ	0.233186	4.27504e-05	298	0.00346007
CEP85	0.233132	4.29294e-05	97	0.00346082
SRRM2	0.233013	4.33302e-05	299	0.00347938
AURKB	0.232904	4.36974e-05	249	0.0034951
SETD6	0.232842	4.39093e-05	135	0.00349694
RPAP2	0.232797	4.40632e-05	225	0.00349694
SNRPD1	0.232667	4.45098e-05	299	0.00351869
DPP7	0.232239	4.60163e-05	156	0.00360769
RMI2	0.232211	4.6114e-05	136	0.00360769
ZNF519	0.232197	4.61663e-05	161	0.00360769
KIF23	0.232107	4.64877e-05	241	0.00361894
SPDL1	0.231948	4.70637e-05	244	0.00364446
SRSF4	0.231854	4.74085e-05	287	0.00364446
TSPAN4	0.231851	4.74199e-05	257	0.00364446
PDIA4	0.231821	4.75302e-05	286	0.00364446
DDX42	0.231716	4.79181e-05	266	0.00364905
LINC01515	0.231708	4.79479e-05	149	0.00364905
MCAT	0.231573	4.84491e-05	153	0.00367349
SELENOK	0.231257	4.9645e-05	271	0.00375022
TMEM107	0.230903	5.10198e-05	240	0.00383985
PSIP1	0.230771	5.15441e-05	278	0.00386505
HP1BP3	0.230676	5.19228e-05	298	0.00386904
NCAPD3	0.230637	5.20776e-05	219	0.00386904
JADE1	0.230615	5.21664e-05	228	0.00386904
HNRNPA2B1	0.230419	5.29582e-05	301	0.00391354
NPNT	0.23034	5.32811e-05	205	0.00392318
KAT6B	0.230092	5.43062e-05	264	0.00398428
WARS2	0.230004	5.46734e-05	158	0.00399684
OARD1	0.229904	5.50961e-05	261	0.00401336
SH2D4A	0.229739	5.57976e-05	180	0.00404999
ACTL6A	0.229587	5.64498e-05	263	0.0040828
ATAD5	0.229366	5.7416e-05	265	0.00413801
PTP4A1	0.229028	5.89201e-05	258	0.00422477
EMC9	0.229002	5.9034e-05	210	0.00422477
ARL3	0.228943	5.9304e-05	280	0.00422925
MEIOC	0.228828	5.98268e-05	16	0.00425166
ZC3H13	0.228736	6.02474e-05	290	0.0042554
ME2	0.228725	6.02967e-05	197	0.0042554
GFPT1	0.228611	6.08238e-05	215	0.00426674
MT-ATP6	0.228556	6.10806e-05	300	0.00426674
ORC6	0.228555	6.1085e-05	269	0.00426674
SPAG5	0.228447	6.15928e-05	197	0.0042806
STMND1	0.228381	6.19024e-05	67	0.0042806
SNX5	0.228379	6.1913e-05	271	0.0042806
PARL	0.228314	6.22165e-05	228	0.00428705
NCAPG	0.228207	6.27293e-05	257	0.00430784
ATP9A	0.228118	6.31544e-05	131	0.00432247
ZNF788P	0.227933	6.40524e-05	74	0.00436791
VPS26C	0.227893	6.42466e-05	156	0.00436791
CSPP1	0.227779	6.48025e-05	247	0.00437429
H2AFY	0.227744	6.49748e-05	294	0.00437429
CNTRL	0.227743	6.49839e-05	232	0.00437429
CXADR	0.227446	6.64627e-05	230	0.00445912
FANCG	0.227292	6.72467e-05	205	0.00449693
FDPS	0.227144	6.80038e-05	286	0.0045327
AC011447.3	0.226937	6.90789e-05	215	0.00458936
TMEM237	0.226677	7.04533e-05	234	0.00466547
WASL	0.226521	7.12884e-05	265	0.0047055
C7orf50	0.226152	7.33032e-05	275	0.00482288
MGST1	0.226099	7.35965e-05	211	0.0048266
CENPJ	0.225794	7.53092e-05	228	0.00490431
TMEM229B	0.225727	7.56922e-05	11	0.00490431
LIG1	0.225718	7.57409e-05	231	0.00490431
SRSF10	0.225689	7.59058e-05	300	0.00490431
EBP	0.225676	7.59836e-05	266	0.00490431
MSH6	0.225599	7.64274e-05	265	0.00491739
HNF4A	0.225547	7.67237e-05	105	0.00492093
METTL1	0.225453	7.7269e-05	122	0.00492572
NEK3	0.225415	7.74916e-05	146	0.00492572
LZIC	0.2254	7.75786e-05	240	0.00492572
SGO2	0.225368	7.77643e-05	235	0.00492572
SMARCC2	0.225262	7.83851e-05	243	0.00493193
FNBP4	0.225261	7.83927e-05	275	0.00493193
MRGBP	0.225228	7.85878e-05	180	0.00493193
MAP2K7	0.225131	7.91643e-05	214	0.00495287
ARHGAP12	0.224955	8.02142e-05	200	0.00500251
CENPO	0.224916	8.04484e-05	117	0.00500251
LMF2	0.224874	8.07034e-05	202	0.00500312
DEPDC1B	0.224823	8.10162e-05	227	0.00500729
ERCC6L	0.224665	8.19777e-05	131	0.00505141
CXXC5	0.224552	8.26777e-05	250	0.0050792
CTNNAL1	0.224463	8.3233e-05	261	0.00509796
MDM2	0.224369	8.38207e-05	198	0.00510674
CCNA2	0.22436	8.38771e-05	250	0.00510674
HIST2H2BF	0.224212	8.48094e-05	227	0.00514813
HIST1H2BM	0.224125	8.53653e-05	110	0.00515122
PRPF40A	0.224125	8.53655e-05	296	0.00515122
NDC80	0.224011	8.60974e-05	245	0.00518006
COX17	0.223886	8.69045e-05	262	0.00521325
POLR2J	0.223715	8.80175e-05	288	0.00526223
XPC	0.223682	8.8237e-05	218	0.00526223
DDX46	0.223579	8.89195e-05	291	0.00528747
VPS35	0.223499	8.94477e-05	287	0.00529772
BAZ1B	0.223475	8.96114e-05	271	0.00529772
NAA40	0.223184	9.15746e-05	188	0.00539814
FAM83D	0.222873	9.37156e-05	137	0.00550843
SYAP1	0.222616	9.55254e-05	250	0.00559867
RNF168	0.222301	9.77864e-05	241	0.00570154
LRRCC1	0.222286	9.78964e-05	250	0.00570154
LYRM2	0.222248	9.8169e-05	267	0.00570154
EIF3B	0.222217	9.83988e-05	166	0.00570154
NAT10	0.222178	9.86825e-05	165	0.00570178
TEX30	0.222125	9.90702e-05	206	0.00570801
RMDN1	0.221951	0.000100359	205	0.005766
HJURP	0.221868	0.000100979	203	0.00577777
GMPS	0.221837	0.000101209	267	0.00577777
SMARCE1	0.22181	0.000101414	252	0.00577777
NHLRC3	0.221709	0.000102173	250	0.00580479
F3	0.221473	0.000103969	233	0.00589045
RRP1B	0.221344	0.000104964	236	0.00591003
PPP2CA	0.221285	0.000105428	266	0.00591003
TMX1	0.221265	0.000105579	230	0.00591003
NKTR	0.221254	0.000105669	296	0.00591003
SNRPB	0.221241	0.000105764	299	0.00591003
AURKA	0.221094	0.000106918	194	0.00595822
FIGNL1	0.220975	0.000107864	197	0.00599453
HMGN1	0.220839	0.000108952	301	0.00602846
TMEM30A	0.22082	0.000109101	227	0.00602846
GTF2E1	0.220788	0.000109361	122	0.00602846
MEA1	0.220693	0.000110127	280	0.00605432
MT-CO3	0.220631	0.000110635	300	0.0060659
PRDX2	0.220576	0.00011108	299	0.00607003
HSPB11	0.220549	0.000111306	283	0.00607003
PSMC3	0.220423	0.00011234	292	0.0061101
UQCR10	0.220328	0.00011313	299	0.0061192
GPN3	0.220304	0.000113328	239	0.0061192
ITFG2	0.220294	0.000113407	162	0.0061192
ZNF160	0.220071	0.000115281	185	0.00619299
MASTL	0.220059	0.000115382	193	0.00619299
NCOR1	0.22002	0.000115717	283	0.00619467
LMAN1	0.219967	0.000116165	290	0.00620235
TAF7	0.219816	0.000117466	277	0.00625543
CD46	0.219546	0.000119814	265	0.00635927
PDAP1	0.219456	0.000120602	297	0.00635927
THRAP3	0.219451	0.000120645	297	0.00635927
SPEN	0.219449	0.000120663	237	0.00635927
TAF11	0.219252	0.000122419	239	0.00641881
SUMF2	0.219252	0.000122422	252	0.00641881
RNF8	0.219049	0.000124253	208	0.00649811
SNRPG	0.21901	0.0001246	296	0.00649961
SCAI	0.218967	0.000124995	177	0.00650355
CLIC4	0.218788	0.00012664	197	0.00657239
CD320	0.218752	0.000126974	260	0.00657301
GINS4	0.218673	0.000127711	180	0.00659442
EEF1E1	0.218577	0.000128606	256	0.00661541
TAF3	0.218535	0.000129004	238	0.00661541
POLQ	0.218525	0.000129091	151	0.00661541
CENPE	0.218284	0.00013138	224	0.00671588
CENPH	0.218237	0.000131836	263	0.00672233
LMO7	0.218169	0.00013249	213	0.00673881
H2AFX	0.218121	0.000132947	269	0.00674524
DDIAS	0.21788	0.000135308	85	0.00684797
DHX40	0.217702	0.000137064	222	0.00691969
CALR	0.217651	0.00013757	299	0.00692811
NT5DC2	0.217597	0.000138114	207	0.00693836
PPP2CB	0.217496	0.000139129	143	0.00697217
FANCB	0.217358	0.000140534	136	0.00702532
RTKN2	0.217311	0.000141008	211	0.00703179
HIST3H2A	0.217146	0.000142711	273	0.00709738
DSP	0.217116	0.000143019	257	0.00709738
RBMX	0.217072	0.00014348	301	0.00710295
PPIG	0.216967	0.00014457	295	0.00713956
CCP110	0.216853	0.000145766	226	0.00716816
AFDN	0.216825	0.000146067	236	0.00716816
FITM2	0.216812	0.000146203	28	0.00716816
PPP6R3	0.216733	0.000147041	239	0.00719195
NEDD1	0.216692	0.000147472	205	0.0071958
ALDH18A1	0.216394	0.000150689	207	0.00733521
KIF14	0.216295	0.000151765	161	0.00737
HADHB	0.21607	0.000154256	280	0.00747316
HNRNPU	0.21602	0.000154809	302	0.00748219
MNAT1	0.21591	0.000156045	238	0.00752409
ARSE	0.215814	0.000157126	200	0.00755323
GNAI3	0.215786	0.000157448	289	0.00755323
ANKRD17	0.215758	0.00015776	244	0.00755323
CYC1	0.215702	0.0001584	287	0.00756065
SIVA1	0.215679	0.000158657	298	0.00756065
ZNF100	0.215609	0.000159462	187	0.00758132
METTL16	0.215451	0.000161285	196	0.00765018
HSP90B1	0.215325	0.00016275	298	0.00770173
PRDX3	0.215258	0.000163534	284	0.00772092
SLC25A13	0.215191	0.000164327	203	0.00772694
ENO1	0.215166	0.000164617	299	0.00772694
RPS20	0.215151	0.000164798	302	0.00772694
FOXA2	0.215047	0.000166029	217	0.00776683
TFAM	0.214899	0.000167805	268	0.00783192
PCNP	0.214859	0.000168285	281	0.00783641
CLSPN	0.214817	0.000168801	254	0.00784253
NUP155	0.214603	0.000171409	191	0.00793254
LAP3	0.214594	0.000171516	224	0.00793254
DCUN1D5	0.214544	0.000172126	234	0.00794273
AC022613.2	0.214462	0.000173149	14	0.00795418
HBS1L	0.214461	0.000173154	218	0.00795418
DLG5	0.214411	0.000173776	187	0.00796482
DDX55	0.214344	0.000174613	185	0.00798521
TMED2	0.21426	0.00017567	281	0.0080156
CENPN	0.214221	0.000176151	254	0.00801959
HIST1H4H	0.214107	0.000177603	162	0.00806025
MT-CYB	0.214088	0.000177834	302	0.00806025
WRB	0.213959	0.000179482	225	0.0081169
NNT	0.213873	0.00018059	186	0.0081417
CAPG	0.213829	0.000181158	261	0.0081417
THNSL2	0.213824	0.000181228	142	0.0081417
HIST1H4D	0.213652	0.000183461	120	0.00821195
CASP8AP2	0.213607	0.000184049	242	0.00821195
EFL1	0.213604	0.000184086	126	0.00821195
TMEM123	0.21358	0.000184402	268	0.00821195
AC005332.8	0.213523	0.000185154	10	0.00822745
ZNF107	0.213336	0.000187635	147	0.00829793
DCAF15	0.213336	0.00018764	218	0.00829793
RAD21	0.213312	0.00018796	297	0.00829793
ENO4	0.213256	0.000188713	43	0.00831315
HNRNPF	0.213161	0.000190001	293	0.00835184
LSM5	0.213107	0.000190729	296	0.00836343
SRRM1	0.213081	0.000191084	296	0.00836343
ADPRHL2	0.212965	0.000192659	234	0.00841429
HNRNPH3	0.212887	0.000193727	296	0.00844288
NSUN6	0.212834	0.000194463	191	0.00845685
EIF2S1	0.212743	0.000195729	258	0.00848415
RFC3	0.212729	0.000195923	237	0.00848415
YBX1	0.212484	0.000199352	297	0.00859909
HIST1H2AH	0.212479	0.00019942	186	0.00859909
MT-ATP8	0.212446	0.000199901	272	0.00860163
ERH	0.21241	0.000200409	299	0.00860536
RPS21	0.212286	0.00020217	301	0.00863394
SCCPDH	0.212251	0.000202672	256	0.00863394
ATF7	0.212241	0.000202825	211	0.00863394
ZNF420	0.212225	0.000203049	135	0.00863394
KIFC1	0.212215	0.000203191	218	0.00863394
BARD1	0.212186	0.000203618	254	0.00863408
HDAC2	0.212085	0.000205076	292	0.00867786
EHHADH	0.212038	0.000205753	51	0.0086885
CD2AP	0.211959	0.000206914	241	0.00871945
FKBP3	0.211924	0.000207422	295	0.00872283
GABRB2	0.21188	0.000208067	162	0.00873197
STIP1	0.211793	0.000209351	270	0.00876781
TGIF1	0.211763	0.000209799	255	0.00876856
IFT88	0.211706	0.00021065	211	0.0087742
COPS3	0.211696	0.000210794	268	0.0087742
XRCC3	0.211569	0.0002127	79	0.0087926
C5	0.21156	0.00021283	198	0.0087926
PIAS1	0.211525	0.00021336	262	0.0087926
SLF2	0.211501	0.000213723	217	0.0087926
RAB11FIP2	0.211479	0.000214056	152	0.0087926
HKR1	0.211468	0.000214214	168	0.0087926
SDHD	0.211466	0.000214254	254	0.0087926
NDUFS2	0.211295	0.000216853	267	0.00886797
GSTO2	0.211288	0.00021696	191	0.00886797
ANP32B	0.211113	0.000219649	302	0.00895991
TYW5	0.211026	0.000220996	144	0.00899686
HSBP1	0.210997	0.000221451	299	0.00899745
CEP63	0.210968	0.000221904	235	0.0089979
MT-ND3	0.210891	0.000223116	299	0.00901016
SNRNP70	0.210858	0.000223626	300	0.00901016
ATP6V0E2	0.210842	0.000223878	180	0.00901016
GSTP1	0.210809	0.000224412	301	0.00901016
CD164	0.210808	0.000224415	292	0.00901016
CCDC88A	0.210639	0.000227105	287	0.00910026
TMPO-AS1	0.210536	0.000228762	141	0.00913001
PPIA	0.210512	0.000229137	302	0.00913001
NDUFS5	0.210503	0.000229281	299	0.00913001
CACYBP	0.210481	0.000229638	294	0.00913001
TCEA1	0.210433	0.000230426	292	0.00914352
COL2A1	0.21038	0.000231287	255	0.00915985
PHIP	0.210321	0.000232232	290	0.00917946
GOLGB1	0.210276	0.000232967	287	0.00918564
TPR	0.210248	0.000233428	300	0.00918564
PRPF4B	0.210229	0.000233739	281	0.00918564
TGFB2	0.209754	0.000241669	214	0.00945502
MAP2	0.209749	0.000241748	77	0.00945502
DENR	0.209735	0.000241985	274	0.00945502
TMEM106C	0.209695	0.000242665	290	0.0094563
TMED9	0.209643	0.00024355	297	0.0094563
UPF3B	0.209641	0.000243579	266	0.0094563
FANCI	0.209579	0.000244639	213	0.0094563
EPC1	0.209554	0.000245071	280	0.0094563
PTBP1	0.209552	0.000245106	288	0.0094563
RELN	0.209543	0.000245263	223	0.0094563
NUP35	0.209476	0.000246405	199	0.00947201
SPECC1	0.209465	0.000246599	155	0.00947201
MESD	0.209316	0.000249175	286	0.0095457
PHAX	0.2093	0.000249454	273	0.0095457
SRSF2	0.209227	0.000250744	300	0.00957709
EIF4G1	0.209192	0.000251351	245	0.00958233
SNRPE	0.209109	0.00025281	301	0.00961999
DNAJC8	0.209069	0.000253521	298	0.00962906
GAR1	0.208934	0.000255925	215	0.00967191
GTF3C6	0.208924	0.000256102	283	0.00967191
USP37	0.208913	0.000256297	186	0.00967191
AKAP8	0.208899	0.000256546	181	0.00967191
SNRPF	0.208726	0.000259668	296	0.00977155
MNX1-AS1	0.208448	0.000264743	121	0.00992025
COL9A1	0.208435	0.000264976	175	0.00992025
DBI	0.208429	0.000265078	294	0.00992025
ZNF292	0.208186	0.000269608	287	0.0100713
ANKRD36B	0.208154	0.000270214	119	0.0100755
STAG2	0.208127	0.00027071	254	0.0100755
POLDIP3	0.208076	0.000271672	216	0.010093
PPP1R10	0.207868	0.00027563	265	0.0102214
TEX264	0.207791	0.000277115	213	0.0102434
NLN	0.207785	0.000277228	195	0.0102434
MT-ND2	0.207711	0.000278644	299	0.0102771
EIF1AX	0.207504	0.000282677	298	0.010377
TEDC1	0.207429	0.000284153	197	0.010377
SAP130	0.207416	0.000284403	117	0.010377
CDK4	0.207415	0.000284421	298	0.010377
USP46	0.207414	0.000284454	208	0.010377
ALDH7A1	0.207405	0.000284617	278	0.010377
MLLT10	0.207381	0.000285099	218	0.010377
ARID3B	0.207365	0.000285423	105	0.010377
EP400	0.207293	0.000286837	191	0.0104014
IFT122	0.207273	0.000287237	170	0.0104014
RBBP8	0.207254	0.000287625	229	0.0104014
HOOK1	0.207178	0.000289128	233	0.0104153
PTPRG	0.207139	0.000289911	227	0.0104153
MIER1	0.207131	0.000290083	249	0.0104153
KPNB1	0.207123	0.000290243	295	0.0104153
MT-ND5	0.207107	0.000290562	299	0.0104153
SPATA6	0.207067	0.000291357	192	0.0104255
PPM1B	0.207022	0.000292279	238	0.0104364
NCBP3	0.207001	0.000292686	268	0.0104364
EXO1	0.206937	0.000293999	124	0.0104534
KIAA0895	0.206906	0.000294623	117	0.0104534
H2AFJ	0.206902	0.0002947	273	0.0104534
PLEKHG4B	0.206864	0.000295472	83	0.0104626
MBNL1	0.206758	0.000297663	252	0.0105193
SELENOS	0.206729	0.000298243	266	0.0105193
PDE3A	0.206687	0.000299115	165	0.0105193
MCM10	0.206676	0.000299352	208	0.0105193
RNASEH2B	0.206661	0.000299653	264	0.0105193
AC009630.1	0.20656	0.000301742	6	0.010565
MPP6	0.206548	0.000301991	164	0.010565
NONO	0.206271	0.000307818	298	0.0107504
NDUFB1	0.206113	0.000311187	282	0.0108495
WWOX	0.206084	0.00031181	175	0.0108527
KDELR1	0.206054	0.000312468	298	0.0108571
METTL17	0.205902	0.000315753	223	0.0109294
HIST1H4B	0.205892	0.000315964	120	0.0109294
NFATC3	0.205864	0.00031658	212	0.0109294
CCNB2	0.205858	0.000316693	254	0.0109294
ZNF766	0.2058	0.000317972	189	0.010955
ITPR2	0.205768	0.000318667	200	0.0109603
MAGOHB	0.205744	0.0003192	245	0.0109603
CCT3	0.205684	0.000320519	295	0.0109695
RPL17	0.205672	0.000320769	277	0.0109695
EIF3A	0.205658	0.000321083	296	0.0109695
DAAM1	0.205623	0.000321858	260	0.0109776
ZNF254	0.205561	0.000323223	221	0.0110058
SREK1IP1	0.205507	0.000324426	239	0.0110283
EZH2	0.205481	0.000325019	268	0.0110301
CALU	0.205455	0.000325589	292	0.0110311
NUDT8	0.205397	0.000326885	17	0.0110566
DCDC2	0.205235	0.000330551	228	0.0111621
TMTC4	0.205185	0.000331681	194	0.0111811
POLR2L	0.205162	0.00033221	295	0.0111811
CHD4	0.205063	0.000334465	290	0.0112385
LSG1	0.205029	0.000335253	199	0.0112464
FER	0.204972	0.000336567	166	0.011272
SPC24	0.20494	0.000337295	211	0.0112778
RNF219	0.204898	0.000338275	208	0.0112833
SUCLA2	0.204885	0.000338566	252	0.0112833
PTAR1	0.204853	0.000339319	230	0.0112872
ATRAID	0.204832	0.000339788	284	0.0112872
CNBP	0.204737	0.000342016	295	0.0113427
MYO3A	0.204675	0.000343471	165	0.0113724
MIS18A	0.204645	0.000344184	249	0.0113776
CEP70	0.204543	0.000346576	238	0.0114381
DDX52	0.204454	0.0003487	261	0.0114896
ICE1	0.20437	0.000350713	191	0.0115373
OCLN	0.204059	0.000358223	200	0.0117581
LIMS1	0.204022	0.000359126	284	0.0117581
SAFB	0.203994	0.000359813	265	0.0117581
GLA	0.203977	0.000360232	190	0.0117581
LAMP2	0.203974	0.000360306	241	0.0117581
NOL11	0.203864	0.000363016	252	0.0118276
MTF1	0.203799	0.000364621	92	0.0118494
INIP	0.20379	0.000364848	220	0.0118494
EPS8	0.20373	0.000366351	239	0.0118793
RSRC1	0.203706	0.000366953	267	0.01188
PHYHIPL	0.203654	0.000368242	220	0.0118949
SRSF3	0.203641	0.000368581	301	0.0118949
CDK5RAP2	0.203617	0.000369179	267	0.0118954
PTMA	0.203593	0.000369792	302	0.0118963
CLCC1	0.203451	0.000373364	140	0.0119923
CDKN2AIPNL	0.203372	0.000375371	244	0.0120378
TRNAU1AP	0.203331	0.000376425	221	0.0120527
MIF	0.2033	0.00037721	295	0.0120534
DDX24	0.203277	0.000377822	288	0.0120534
DHX9	0.203261	0.000378219	282	0.0120534
NUP160	0.203073	0.000383081	219	0.0121893
AKAP9	0.203011	0.000384688	289	0.0122213
ARPC5	0.20296	0.000386038	288	0.0122451
SMARCB1	0.202854	0.000388817	291	0.0123141
RBM25	0.202813	0.000389888	296	0.0123289
PTK7	0.20276	0.000391313	226	0.012343
DNMT1	0.202748	0.00039161	288	0.012343
HNRNPK	0.202713	0.000392556	301	0.012343
PCNA	0.20269	0.000393167	272	0.012343
FN3KRP	0.202683	0.00039336	238	0.012343
HMSD	0.202639	0.000394535	114	0.0123609
ACADVL	0.202574	0.000396273	260	0.0123963
DDAH2	0.202545	0.000397045	293	0.0124014
KDELC2	0.202415	0.000400548	155	0.0124792
MRPL51	0.202407	0.000400759	298	0.0124792
CFAP97	0.202363	0.000401949	251	0.0124972
ACADS	0.202332	0.0004028	155	0.0125046
NOP58	0.20227	0.000404497	261	0.0125382
MPC2	0.202222	0.000405801	282	0.012553
NUP50	0.202208	0.000406208	220	0.012553
DDX49	0.202176	0.000407066	221	0.0125605
MFAP1	0.201937	0.0004137	274	0.012746
UGGT2	0.201903	0.000414652	180	0.012756
CCDC150	0.201801	0.000417525	161	0.0128023
LRP6	0.201757	0.000418763	262	0.0128023
LRRC32	-0.20175	0.000418943	14	0.0128023
BRD7	0.201709	0.000420123	242	0.0128023
UTRN	0.201707	0.000420161	281	0.0128023
AL356488.3	0.201688	0.000420711	135	0.0128023
RIOK2	0.201684	0.000420825	187	0.0128023
FAF2	0.201666	0.000421325	251	0.0128023
CHIC2	0.20165	0.000421804	186	0.0128023
APOH	0.201615	0.000422778	89	0.0128032
FBP1	0.201604	0.000423092	96	0.0128032
UAP1	0.201562	0.000424288	176	0.0128204
ZNF737	0.201539	0.00042497	113	0.012822
YWHAZ	0.201502	0.000426025	293	0.0128349
POLG	0.201449	0.000427541	88	0.0128615
INTS7	0.2014	0.00042896	119	0.0128852
CIR1	0.201356	0.000430215	260	0.0129039
SUGP2	0.201323	0.000431185	270	0.012914
CCNG1	0.201286	0.00043225	254	0.0129166
CCAR1	0.201276	0.000432538	288	0.0129166
ITGB1	0.20121	0.000434474	297	0.0129555
RBBP4	0.20101	0.000440365	293	0.0130969
PPHLN1	0.200984	0.000441121	256	0.0130969
CCDC93	0.200984	0.000441143	220	0.0130969
MAP3K1	0.200959	0.000441879	232	0.0130997
UBE2I	0.200859	0.00044486	295	0.0131689
TIA1	0.200821	0.000445991	279	0.0131712
CCNE1	0.200813	0.00044623	60	0.0131712
TMEM115	0.200773	0.000447437	185	0.0131877
KLHL23	0.200597	0.00045273	268	0.0133245
CALM2	0.20054	0.000454474	300	0.0133456
ST13	0.200531	0.000454757	298	0.0133456
GTF2H1	0.200504	0.000455586	182	0.0133508
HNRNPH1	0.200427	0.000457917	301	0.0133911
PEG10	0.200388	0.000459136	280	0.0133911
TFAP4	0.200377	0.000459476	158	0.0133911
NSL1	0.200373	0.000459588	255	0.0133911
FNDC3B	0.200146	0.00046663	242	0.0135768
ZC3HAV1L	0.200125	0.000467293	75	0.0135768
HACD3	0.200011	0.00047085	291	0.0136329
MRPL4	0.200003	0.000471118	260	0.0136329
RDH11	0.199999	0.000471228	266	0.0136329
PHF6	0.199941	0.000473074	267	0.0136653
ST3GAL6	0.199908	0.00047411	183	0.0136653
SLC44A3	0.1999	0.000474358	187	0.0136653
RBM17	0.199855	0.000475797	282	0.0136725
NORAD	0.19985	0.00047595	274	0.0136725
HIST1H2BB	0.199808	0.000477286	135	0.0136916
TRIM28	0.199723	0.000480026	269	0.0137329
PIN1	0.199721	0.000480072	292	0.0137329
FGFR4	0.199665	0.000481886	227	0.0137655
SPINT1-AS1	0.199544	0.000485777	174	0.0138494
TRAM1L1	0.199532	0.000486182	62	0.0138494
ARHGEF39	0.199361	0.000491746	186	0.0139518
KHSRP	0.19936	0.000491803	270	0.0139518
ERLIN2	0.199334	0.000492628	169	0.0139518
ORC3	0.199325	0.000492943	183	0.0139518
CHAF1B	0.19929	0.000494097	109	0.0139518
LUC7L3	0.199284	0.000494296	299	0.0139518
MRPL3	0.199276	0.000494563	273	0.0139518
MT-ND4	0.199191	0.000497372	300	0.0140116
COBLL1	0.199146	0.000498845	203	0.0140313
TWISTNB	0.199104	0.000500257	235	0.0140313
HAUS3	0.199095	0.000500561	180	0.0140313
XPO7	0.199072	0.000501307	178	0.0140313
ERCC3	0.19901	0.000503381	122	0.0140313
TBPL1	0.199009	0.000503415	205	0.0140313
B4GALT1	0.199007	0.000503498	213	0.0140313
RBM39	0.199001	0.000503698	300	0.0140313
TRIM71	0.198984	0.000504264	147	0.0140313
TCF7L2	0.198942	0.000505687	264	0.0140388
SARS	0.198935	0.000505909	256	0.0140388
CDKL5	0.198813	0.000510028	152	0.0141339
CORO1C	0.198739	0.000512565	196	0.0141849
SP3	0.198686	0.000514359	268	0.0142087
MAP7	0.198666	0.00051505	194	0.0142087
ARL6IP6	0.198642	0.000515862	255	0.0142087
CTSZ	0.198632	0.000516212	230	0.0142087
CAPRIN1	0.198591	0.000517612	271	0.014228
NUP214	0.19852	0.000520056	179	0.014276
BX284668.6	0.198465	0.000521981	100	0.0143096
CIP2A	0.198417	0.00052362	246	0.0143352
ECSIT	0.198301	0.000527678	176	0.014427
AMBRA1	0.198271	0.000528717	54	0.014436
PRPF31	0.198218	0.000530597	281	0.0144618
DDX5	0.198204	0.00053108	299	0.0144618
CISD2	0.198159	0.000532666	244	0.0144857
PHKB	0.198082	0.00053538	227	0.0145306
TUBGCP3	0.198057	0.000536295	155	0.0145306
TRAPPC9	0.198052	0.000536467	109	0.0145306
SRSF7	0.198032	0.000537169	299	0.0145306
GLS2	0.197994	0.000538517	13	0.0145347
CLINT1	0.197988	0.000538746	268	0.0145347
IFT81	0.197958	0.000539811	225	0.0145442
TSC22D2	0.197833	0.000544307	176	0.014646
UQCC2	0.197809	0.000545146	290	0.0146493
VBP1	0.197781	0.000546186	275	0.0146579
NSMCE4A	0.197757	0.000547028	250	0.0146612
CEP164	0.197709	0.000548791	216	0.0146892
KCNQ1OT1	0.197671	0.000550155	297	0.0146984
APIP	0.19766	0.000550579	231	0.0146984
WAPL	0.197573	0.000553735	243	0.0147634
CUL4B	0.197522	0.000555611	179	0.0147901
SYNRG	0.197487	0.000556887	225	0.0147901
IFI6	0.197469	0.00055757	92	0.0147901
UBE3A	0.197444	0.00055849	282	0.0147901
DDX10	0.197427	0.000559092	205	0.0147901
POLR2D	0.197425	0.000559178	236	0.0147901
CASP3	0.197408	0.000559812	209	0.0147901
RPA2	0.197376	0.000560989	275	0.014802
MT-CO1	0.19732	0.000563092	300	0.0148383
COPB1	0.197283	0.000564453	267	0.0148549
C17orf75	0.197244	0.00056591	202	0.0148711
RTN3	0.1972	0.000567566	272	0.0148711
MAP9	0.197185	0.00056813	241	0.0148711
GOLGA8B	0.197156	0.000569192	172	0.0148711
BLM	0.197141	0.000569765	176	0.0148711
FKBP4	0.19714	0.000569796	255	0.0148711
FAT1	0.19713	0.000570169	254	0.0148711
RPL31	0.197074	0.000572271	302	0.0148983
RPS16	0.19704	0.000573555	301	0.0148983
GMNN	0.197028	0.000574026	292	0.0148983
CDC25C	0.197009	0.000574762	175	0.0148983
SEC63	0.197006	0.000574866	263	0.0148983
HMMR	0.19693	0.000577735	213	0.0149372
MRPL17	0.196919	0.000578171	271	0.0149372
CCT5	0.196903	0.000578759	294	0.0149372
HDGF	0.196889	0.000579294	247	0.0149372
PRKRA	0.196849	0.000580837	252	0.014958
GJC1	0.196819	0.000581979	179	0.0149685
ADAM10	0.196686	0.000587127	247	0.0150819
POC1A	0.196644	0.000588718	229	0.0150895
SECISBP2	0.19664	0.0005889	259	0.0150895
RABGAP1	0.196581	0.000591192	231	0.0151292
USP3	0.196466	0.00059566	183	0.0151505
RRM1	0.19645	0.000596292	283	0.0151505
ZNF441	0.196434	0.000596902	101	0.0151505
NUP62	0.196421	0.000597451	261	0.0151505
ILF3	0.196386	0.000598791	293	0.0151505
NUP37	0.196359	0.000599871	219	0.0151505
L2HGDH	0.196347	0.000600352	84	0.0151505
SEPT10	0.196342	0.000600524	274	0.0151505
DYNC1LI1	0.196308	0.000601875	252	0.0151505
RPL27A	0.196302	0.000602107	302	0.0151505
SNRPC	0.196299	0.000602256	290	0.0151505
SLC25A4	0.196293	0.000602497	233	0.0151505
MDK	0.19628	0.000603012	298	0.0151505
UPF2	0.196279	0.000603016	261	0.0151505
LOXL3	0.196276	0.000603167	60	0.0151505
SUMO1	0.196256	0.000603929	299	0.015151
RFC2	0.196149	0.000608199	249	0.0152232
SMIM7	0.196147	0.000608302	280	0.0152232
CNOT2	0.196037	0.000612702	272	0.0153146
SNRNP25	0.195928	0.000617071	255	0.0153689
DNAJC30	0.195921	0.000617382	167	0.0153689
SOX9	0.195921	0.00061739	229	0.0153689
ZNF83	0.195908	0.000617892	213	0.0153689
DHX38	0.195754	0.000624166	164	0.0155061
VPS29	0.195629	0.000629302	288	0.0156147
PA2G4	0.195543	0.000632849	294	0.015666
IGDCC3	0.1955	0.000634625	259	0.015666
PTK2	0.195497	0.000634759	245	0.015666
PTTG1	0.195496	0.000634796	279	0.015666
NNAT	0.195475	0.000635689	170	0.015666
FAM13B	0.195461	0.000636252	173	0.015666
DDX39A	0.195449	0.00063675	242	0.015666
MDM4	0.195392	0.000639138	268	0.0156889
HIST2H2AB	0.195372	0.000639968	118	0.0156889
PPP4R1	0.195362	0.000640389	201	0.0156889
AP002495.2	0.195353	0.000640755	106	0.0156889
RAD51C	0.195333	0.000641602	240	0.0156908
CBX1	0.19525	0.000645095	296	0.0157573
YAF2	0.195202	0.000647113	203	0.0157877
PAFAH1B1	0.195076	0.000652469	268	0.0158994
PGRMC2	0.195031	0.000654386	258	0.0159127
PCGF2	0.195027	0.000654575	246	0.0159127
IPO5	0.195004	0.000655561	266	0.0159176
ANK3	0.194897	0.000660128	203	0.0159983
NUP153	0.194889	0.000660505	194	0.0159983
MT-CO2	0.194872	0.000661236	300	0.0159983
ARPIN	0.194821	0.000663429	148	0.0160324
WDR91	0.194798	0.000664437	118	0.0160377
GPATCH8	0.194756	0.000666239	256	0.0160622
SLC43A3	0.194659	0.000670454	132	0.0161447
HNRNPC	0.194569	0.000674432	300	0.0162214
MCM3	0.194508	0.000677109	272	0.0162558
ZDBF2	0.1945	0.000677456	115	0.0162558
USP48	0.194337	0.000684687	249	0.0163842
GPAA1	0.194332	0.000684922	260	0.0163842
FAM110B	0.194315	0.000685681	154	0.0163842
TTF1	0.1943	0.000686347	204	0.0163842
WDHD1	0.194289	0.000686824	196	0.0163842
APH1A	0.194265	0.000687889	281	0.0163904
PCID2	0.194218	0.000689987	239	0.0164212
UGDH	0.194198	0.000690899	279	0.0164237
ZDHHC20	0.194156	0.000692779	195	0.0164346
ANKRD10	0.194138	0.000693577	263	0.0164346
KIF2C	0.194128	0.000694063	230	0.0164346
MT-ND1	0.194116	0.000694579	300	0.0164346
C5orf15	0.194096	0.000695491	255	0.0164371
ITGA6	0.194023	0.000698792	210	0.016496
TCEAL2	0.194005	0.000699618	168	0.0164964
SMARCAD1	0.193931	0.000703013	247	0.0165573
ZNF22	0.193899	0.00070446	291	0.0165719
GPANK1	0.193881	0.000705258	203	0.0165719
PSMD14	0.193863	0.000706111	277	0.0165729
ARHGAP5	0.193821	0.000708018	261	0.0165985
CXorf57	0.193798	0.00070911	48	0.016603
PSMD2	0.193782	0.000709836	281	0.016603
UBE2N	0.193761	0.000710783	278	0.0166061
PRKAA2	0.193724	0.000712501	180	0.0166168
POLD2	0.193716	0.000712869	281	0.0166168
SRPK1	0.193654	0.000715726	260	0.0166483
IGF2BP3	0.193651	0.000715871	266	0.0166483
RPL35	0.193634	0.000716671	302	0.0166483
NAA20	0.1936	0.000718235	265	0.0166549
AZI2	0.193553	0.000720468	236	0.0166549
FUS	0.19354	0.000721064	301	0.0166549
SLC35C2	0.193536	0.000721218	176	0.0166549
ATRX	0.193535	0.000721303	295	0.0166549
EIF4B	0.193514	0.000722273	296	0.0166549
PRKAR1A	0.193505	0.000722669	289	0.0166549
PTCH2	0.193427	0.000726356	21	0.0166993
PON2	0.193396	0.00072779	256	0.0166993
HSP90AB1	0.193382	0.000728493	302	0.0166993
AP4M1	0.193381	0.000728542	167	0.0166993
PDIA3	0.193368	0.000729113	296	0.0166993
BBS7	0.193346	0.000730187	169	0.0166993
FAM210A	0.193343	0.00073033	174	0.0166993
SPRYD3	0.193275	0.000733522	96	0.0167535
MAGOH	0.193257	0.000734382	291	0.0167544
SASS6	0.193221	0.000736113	206	0.0167751
MPI	0.193126	0.000740633	148	0.0168101
JPT2	0.193118	0.000741015	265	0.0168101
TF	0.193102	0.000741781	116	0.0168101
ZCCHC8	0.193101	0.000741835	200	0.0168101
ERBB2	0.193096	0.000742068	205	0.0168101
PKP2	0.193085	0.000742591	206	0.0168101
MSH3	0.193039	0.000744834	186	0.0168422
VIRMA	0.192943	0.000749465	224	0.0169281
BRD2	0.192883	0.000752397	271	0.0169755
RPL21	0.192847	0.000754146	302	0.0169786
PTPN11	0.192837	0.000754593	216	0.0169786
MXD3	0.192828	0.00075503	218	0.0169786
HIST1H2AB	0.192735	0.00075958	135	0.0170503
SCTR	0.192729	0.000759889	212	0.0170503
CCT4	0.192641	0.000764218	294	0.0170964
CCT7	0.192641	0.000764242	294	0.0170964
RAB34	0.192636	0.000764461	287	0.0170964
RERE	0.192524	0.000770022	252	0.0172019
DSCC1	0.192489	0.000771771	192	0.0172222
NCAPH	0.192413	0.000775538	187	0.0172697
ACVR1B	0.192412	0.000775595	213	0.0172697
ENSA	0.192369	0.000777751	287	0.0172988
SLC2A2	0.192336	0.00077941	63	0.0173168
ARHGAP8	0.192303	0.000781067	90	0.0173348
CHST14	0.192283	0.000782055	152	0.0173378
TPI1	0.192248	0.000783857	300	0.0173589
RIF1	0.192213	0.000785623	274	0.0173791
CENPQ	0.19219	0.000786789	152	0.0173861
TSR2	0.192145	0.000789065	245	0.0174175
PRRC2C	0.192083	0.000792193	293	0.0174676
RBM4	0.191986	0.000797147	229	0.0175579
SRRT	0.191969	0.000798022	244	0.0175582
PIP4K2A	0.191947	0.000799153	155	0.0175641
RSL1D1	0.191864	0.000803438	284	0.0176304
NT5C	0.191855	0.000803896	260	0.0176304
PSRC1	0.191823	0.000805587	212	0.0176485
PANK2	0.191781	0.000807735	142	0.0176766
IFNGR1	0.191703	0.000811788	170	0.0177462
RNF214	0.191639	0.000815129	227	0.0178002
R3HDM1	0.191594	0.00081751	227	0.0178144
KDF1	0.191594	0.000817528	147	0.0178144
C4orf48	0.191558	0.000819371	135	0.0178355
CBX8	0.19153	0.000820858	97	0.0178489
PPIL3	0.191504	0.000822238	204	0.0178549
SF3B1	0.191492	0.000822885	297	0.0178549
PARD3	0.191404	0.00082751	228	0.0179361
PPP2R2A	0.191358	0.000829954	269	0.01797
MRPL19	0.191331	0.000831404	274	0.0179709
CRIPT	0.191325	0.000831759	224	0.0179709
NUF2	0.191295	0.000833335	241	0.0179859
TMBIM6	0.191251	0.000835703	300	0.0180062
COMMD1	0.191245	0.000836038	274	0.0180062
EFCAB7	0.191162	0.000840497	128	0.0180831
NOTCH2	0.191128	0.000842314	242	0.0181031
N4BP2	0.191052	0.000846418	250	0.0181684
PRDX6	0.191039	0.000847135	299	0.0181684
PSMD12	0.190995	0.000849497	261	0.0181999
BIRC5	0.190939	0.000852538	267	0.0182275
ERCC2	0.190939	0.000852572	120	0.0182275
TAF1B	0.190839	0.000858052	202	0.0183255
RANBP2	0.190753	0.000862749	228	0.0183902
BRD1	0.190751	0.000862887	116	0.0183902
PPAT	0.190648	0.000868555	217	0.0184867
SUPT20H	0.190636	0.000869227	240	0.0184867
TSPAN3	0.190561	0.000873433	284	0.0185488
ACAT2	0.190551	0.000873964	264	0.0185488
PFDN6	0.190519	0.000875751	245	0.0185674
SLU7	0.190484	0.000877715	223	0.0185755
LIN7A	0.19048	0.000877953	70	0.0185755
OFD1	0.190347	0.000885448	251	0.0187146
KYAT3	0.190327	0.000886536	241	0.0187182
AGL	0.190281	0.000889189	200	0.0187527
PRPF6	0.190266	0.00089001	257	0.0187527
TMCO1	0.190123	0.000898171	279	0.0188693
RLF	0.190116	0.000898562	197	0.0188693
PASK	0.190088	0.000900192	73	0.0188693
SRSF1	0.190081	0.00090055	279	0.0188693
AC009403.1	0.190078	0.000900724	99	0.0188693
KIAA1958	0.190066	0.00090141	163	0.0188693
GAS2L3	0.190056	0.000902018	178	0.0188693
SPTLC1	0.190017	0.000904241	247	0.0188825
ILKAP	0.189987	0.000905987	219	0.0188825
PSMB3	0.189981	0.000906345	297	0.0188825
ADGRV1	0.189981	0.000906354	177	0.0188825
CXXC4	0.189943	0.00090855	181	0.018895
DCTN6	0.189938	0.000908803	262	0.018895
GTSE1	0.18992	0.000909873	235	0.0188979
TOP1	0.189884	0.000911925	295	0.0189213
PSMB2	0.189844	0.000914283	294	0.0189509
KIAA1841	0.189811	0.000916198	153	0.0189713
MRPS6	0.189753	0.000919607	284	0.0189984
ZNF326	0.189752	0.000919614	283	0.0189984
MEG3	0.189702	0.000922563	297	0.0189984
DICER1	0.189699	0.000922721	270	0.0189984
PDCD4	0.189698	0.000922816	258	0.0189984
TRAPPC8	0.189679	0.000923931	131	0.0189984
CAND1	0.189677	0.000924026	275	0.0189984
NAA38	0.189655	0.00092531	273	0.0190057
GPRC5C	0.189536	0.000932388	204	0.0191213
GHITM	0.189528	0.000932817	281	0.0191213
PTGES3L	0.189408	0.000939946	11	0.0192348
LINC02097	0.189404	0.000940238	92	0.0192348
ANXA5	0.189337	0.000944204	296	0.0192966
ZNF644	0.189289	0.000947101	263	0.0193194
PDE1C	0.189287	0.000947214	140	0.0193194
CHRAC1	0.189234	0.000950417	256	0.0193653
SPINT1	0.189194	0.000952846	217	0.0193696
ANKFY1	0.189185	0.000953365	161	0.0193696
GPR143	0.189183	0.000953477	67	0.0193696
GTF2I	0.189134	0.000956466	287	0.0193919
CEP250	0.189134	0.000956474	146	0.0193919
TRIOBP	0.189029	0.000962867	197	0.0194875
THYN1	0.189025	0.000963099	269	0.0194875
PGRMC1	0.189006	0.000964273	289	0.0194919
HSPE1	0.188974	0.000966231	301	0.0195121
PKM	0.18887	0.000972631	296	0.0196219
CTSA	0.188836	0.000974684	235	0.0196439
YY1	0.188801	0.000976868	272	0.0196685
ZNF770	0.188767	0.00097896	211	0.0196912
MTRNR2L12	0.188711	0.000982415	297	0.0197412
COMMD2	0.188682	0.00098423	284	0.0197582
DIP2A	0.188563	0.000991704	171	0.0198887
CEP112	0.188414	0.00100106	178	0.0200038
HNRNPA1	0.188414	0.00100108	302	0.0200038
MRTO4	0.18841	0.0010013	237	0.0200038
REV3L	0.188409	0.00100136	232	0.0200038
MRPL52	0.188349	0.0010052	277	0.020043
SUMO2	0.188347	0.0010053	300	0.020043
BLVRB	0.188323	0.00100683	237	0.0200539
LINC01273	0.188251	0.00101145	14	0.0201225
TAX1BP1	0.188238	0.00101224	271	0.0201225
XRCC4	0.188109	0.00102053	130	0.0202675
MARCH7	0.188062	0.00102358	264	0.0202965
EIF2AK1	0.188055	0.00102405	261	0.0202965
PPP4C	0.18804	0.00102498	290	0.0202965
MT1F	0.18794	0.00103149	220	0.0203863
CREB1	0.18794	0.00103151	264	0.0203863
MOV10	0.187921	0.0010327	182	0.02039
APOO	0.187884	0.00103513	203	0.0204035
LTA4H	0.18788	0.00103538	235	0.0204035
SERTAD2	0.187834	0.00103837	182	0.02044
AC010642.2	0.187821	0.00103924	213	0.02044
RNF43	0.187799	0.0010407	192	0.0204491
PCNT	0.187697	0.0010474	193	0.0205488
SMAD4	0.187691	0.00104779	191	0.0205488
HSPA13	0.187581	0.00105505	229	0.0206713
LINC00665	0.187467	0.00106268	223	0.0208009
ARHGEF5	0.187409	0.00106654	154	0.0208563
FNBP1L	0.187389	0.00106788	275	0.0208625
POLE3	0.18736	0.00106982	257	0.0208804
TMEM132A	0.187313	0.00107299	203	0.0208843
SESTD1	0.187303	0.00107366	230	0.0208843
HSPA4	0.187295	0.00107425	266	0.0208843
IMP3	0.18729	0.00107454	250	0.0208843
IMPDH2	0.187281	0.00107514	290	0.0208843
RPL7L1	0.187168	0.00108281	283	0.021004
UBE2D2	0.18716	0.00108336	292	0.021004
PAXIP1	0.187122	0.00108594	115	0.021034
ACAT1	0.187103	0.00108722	199	0.021035
DCK	0.187091	0.00108805	223	0.021035
AC092903.2	0.18704	0.00109158	7	0.0210796
BAG5	0.187027	0.00109243	202	0.0210796
RPN2	0.186987	0.00109518	288	0.0211128
CAPZA2	0.186957	0.00109728	270	0.021118
CSAD	0.186953	0.00109752	215	0.021118
ACTB	0.186934	0.00109885	302	0.0211237
ARID1A	0.186828	0.00110618	280	0.0212445
DYNLL2	0.186794	0.00110854	196	0.0212698
PSMG1	0.186727	0.00111318	219	0.021285
AKR1B1	0.18672	0.00111372	256	0.021285
CDC42SE2	0.1867	0.00111509	217	0.021285
COL18A1	0.186698	0.0011152	277	0.021285
OTUB1	0.186696	0.00111539	240	0.021285
JTB	0.186693	0.00111559	285	0.021285
ANAPC16	0.186661	0.00111783	288	0.0213077
GAPDH	0.186632	0.00111983	302	0.0213132
LRRC59	0.186623	0.00112047	239	0.0213132
NTPCR	0.186612	0.00112125	251	0.0213132
SIN3A	0.186593	0.00112259	214	0.0213149
TIMM17A	0.186581	0.00112343	241	0.0213149
ARL2	0.186551	0.00112557	274	0.0213356
NSD3	0.186463	0.00113175	286	0.0214328
ACTRT3	0.186446	0.00113294	22	0.0214355
PLEKHF1	0.186331	0.00114116	47	0.0215682
DLD	0.186318	0.00114207	237	0.0215682
LUC7L2	0.186285	0.00114445	266	0.0215781
ZNF19	0.186281	0.00114471	100	0.0215781
NIT2	0.186232	0.00114822	248	0.0216219
AMOT	0.186219	0.00114915	159	0.0216219
PIH1D1	0.186197	0.00115076	271	0.0216321
BDP1	0.1861	0.00115775	278	0.0216929
ARL13B	0.186099	0.00115781	213	0.0216929
RB1CC1	0.186089	0.00115851	253	0.0216929
AL627171.1	0.186079	0.0011593	124	0.0216929
BOD1L1	0.186074	0.00115962	265	0.0216929
UMPS	0.186064	0.00116037	200	0.0216929
SEMA3C	0.186046	0.00116169	202	0.0216976
EEF1B2	0.186001	0.00116495	302	0.0217385
AC239868.3	0.185897	0.00117248	80	0.0218349
TRAIP	0.185892	0.0011729	137	0.0218349
AL022157.1	0.185886	0.00117332	16	0.0218349
ANKRD46	0.185866	0.00117479	205	0.0218424
CTTNBP2	0.18579	0.00118036	212	0.0219259
CITED4	0.185751	0.00118323	12	0.0219439
BPTF	0.185748	0.00118348	280	0.0219439
PBDC1	0.185703	0.00118681	263	0.0219856
POR	0.185664	0.0011897	207	0.0220061
GNL1	0.185653	0.0011905	232	0.0220061
PAFAH1B3	0.185644	0.00119115	296	0.0220061
PSMB7	0.185629	0.00119224	292	0.0220064
UBXN7	0.185567	0.0011969	216	0.0220722
COIL	0.185512	0.00120102	274	0.0220923
KIAA1217	0.185506	0.00120142	217	0.0220923
SORD	0.185501	0.00120186	246	0.0220923
NAAA	0.185494	0.00120232	56	0.0220923
CCNF	0.185474	0.00120385	173	0.0220957
RRBP1	0.185463	0.00120467	294	0.0220957
SPPL3	0.185446	0.00120596	201	0.0220995
ZHX1	0.185375	0.0012113	193	0.0221774
CALM3	0.185358	0.00121256	297	0.0221807
AMDHD2	0.185316	0.00121578	94	0.0222196
LYRM4	0.185275	0.00121883	246	0.022243
ZNF347	0.185256	0.00122032	94	0.022243
VAPA	0.185252	0.00122058	292	0.022243
RNF26	0.185241	0.00122142	197	0.022243
PIBF1	0.1852	0.00122457	208	0.0222805
FCHO2	0.185174	0.00122655	177	0.022289
RER1	0.185153	0.00122811	271	0.022289
ING5	0.185134	0.0012296	208	0.022289
RPL23A	0.185128	0.00123001	301	0.022289
SOS1	0.185099	0.00123226	164	0.022289
PPP1R9A	0.18509	0.00123297	232	0.022289
ARGLU1	0.185078	0.00123388	298	0.022289
PDPK1	0.185077	0.00123394	183	0.022289
SMAP1	0.185065	0.00123488	266	0.022289
PNRC2	0.185049	0.00123609	280	0.0222911
FGD1	0.185028	0.00123774	83	0.0223012
CEP162	0.18499	0.00124067	173	0.0223343
RNASEH2A	0.18496	0.00124295	95	0.0223535
PAFAH2	0.184947	0.00124393	119	0.0223535
C4orf46	0.184918	0.00124619	169	0.0223645
HACD2	0.184911	0.00124673	195	0.0223645
CARHSP1	0.184882	0.00124898	286	0.022385
POLM	0.184796	0.00125566	109	0.0224826
TAF1A	0.184784	0.00125663	157	0.0224826
ATP5IF1	0.184744	0.0012597	295	0.0224999
DLG3	0.184743	0.0012598	206	0.0224999
UQCRC2	0.184721	0.00126155	277	0.0225115
SLC35A2	0.184661	0.00126627	141	0.022569
NDUFV1	0.184645	0.00126749	273	0.022569
ZNRD1	0.184637	0.00126809	247	0.022569
RPLP0	0.184596	0.00127137	302	0.0225845
SS18L2	0.184575	0.00127301	246	0.0225845
MKL2	0.184567	0.0012736	189	0.0225845
LIPC	0.184565	0.0012738	40	0.0225845
UBE2Z	0.18455	0.00127495	221	0.0225845
RANBP17	0.184542	0.00127561	187	0.0225845
UACA	0.184506	0.00127843	255	0.0226068
PHF3	0.184496	0.00127926	272	0.0226068
COX6A1	0.18445	0.00128287	298	0.0226068
UBA52	0.184441	0.0012836	302	0.0226068
IL17RB	0.184426	0.00128482	104	0.0226068
TUT7	0.184418	0.00128545	159	0.0226068
RPSA	0.184416	0.00128561	302	0.0226068
MTX1	0.184414	0.00128574	240	0.0226068
CELF1	0.184263	0.00129782	264	0.0227618
KALRN	0.18426	0.00129813	92	0.0227618
VPS72	0.184251	0.00129881	255	0.0227618
EPB41	0.184227	0.0013007	231	0.0227618
NAA25	0.184223	0.00130108	189	0.0227618
MRPL43	0.184221	0.00130125	285	0.0227618
NME4	0.184166	0.00130568	284	0.0228198
SSB	0.184129	0.00130868	297	0.0228526
TM4SF1	0.184059	0.00131435	241	0.022932
RAB2A	0.183991	0.00131985	292	0.0230083
GART	0.183955	0.00132284	218	0.0230407
TAF1D	0.183927	0.00132512	286	0.0230468
CEP128	0.183923	0.00132545	156	0.0230468
CDC40	0.183897	0.00132754	256	0.0230634
UBXN4	0.18382	0.00133388	294	0.0231539
PEBP1	0.183737	0.00134074	299	0.023226
PTTG1IP	0.183734	0.00134099	277	0.023226
WDR43	0.183728	0.00134145	231	0.023226
TEAD1	0.183686	0.00134496	238	0.0232636
TMEM14B	0.183675	0.0013459	280	0.0232636
SERBP1	0.183658	0.00134733	300	0.0232686
OTUD3	0.183569	0.0013547	105	0.023376
METAP2	0.183518	0.00135896	286	0.0234296
SSR3	0.183477	0.00136245	294	0.02347
TDP2	0.183416	0.00136757	208	0.0235384
MEG8	0.183305	0.0013769	258	0.0236649
NPAT	0.183285	0.00137861	161	0.0236649
U2SURP	0.18327	0.00137991	292	0.0236649
RPS9	0.183262	0.00138055	302	0.0236649
MAML2	0.18326	0.00138072	239	0.0236649
MCM7	0.183175	0.00138802	279	0.02377
CFTR	0.183136	0.00139134	147	0.0238069
BANF1	0.183085	0.00139572	297	0.0238558
POLR2B	0.183075	0.00139654	248	0.0238558
GALNT1	0.183017	0.00140157	203	0.0239017
ZNF655	0.183004	0.00140264	186	0.0239017
SEC11A	0.183003	0.00140274	300	0.0239017
HNRNPDL	0.182986	0.0014042	302	0.0239065
CPLANE1	0.182915	0.00141041	193	0.0239923
HMGXB4	0.182885	0.00141295	266	0.0240155
GSDME	0.182811	0.00141939	101	0.0240576
NKX6-1	0.182811	0.00141942	187	0.0240576
GOPC	0.182809	0.00141963	271	0.0240576
NFYC	0.182792	0.00142109	260	0.0240576
CISD1	0.182789	0.00142133	231	0.0240576
QDPR	0.182748	0.00142493	221	0.0240888
USP47	0.182741	0.00142553	274	0.0240888
PCF11	0.182606	0.00143737	221	0.0242687
CCNT2	0.182591	0.00143872	206	0.0242715
PKD2	0.182564	0.00144116	180	0.0242924
ZNF148	0.182543	0.00144299	262	0.0243033
SLF1	0.182439	0.00145218	225	0.0244201
PLK4	0.182438	0.00145232	164	0.0244201
RBX1	0.182375	0.00145796	300	0.0244557
CUTA	0.182374	0.00145797	294	0.0244557
GNB5	0.182374	0.00145803	229	0.0244557
CENPC	0.182318	0.00146301	255	0.0244601
PTCD3	0.182317	0.00146314	239	0.0244601
TBL3	0.182286	0.00146592	145	0.0244601
GCA	0.182282	0.00146629	247	0.0244601
COA4	0.182275	0.00146685	267	0.0244601
SET	0.182268	0.0014675	298	0.0244601
ANXA4	0.182261	0.00146816	244	0.0244601
ZYG11B	0.182261	0.00146817	194	0.0244601
KHDRBS1	0.18225	0.0014691	287	0.0244601
M6PR	0.182145	0.00147864	250	0.024599
AFP	0.182114	0.00148138	211	0.0246166
SHMT2	0.182099	0.00148277	212	0.0246166
PATJ	0.182093	0.00148332	216	0.0246166
DMTF1	0.182066	0.00148574	208	0.0246366
RHEB	0.181902	0.00150076	292	0.0248564
CCDC74A	0.181895	0.00150142	108	0.0248564
WDR3	0.181851	0.00150546	161	0.0249029
KANSL1	0.181766	0.00151329	281	0.0250122
DHRS7B	0.181733	0.00151638	209	0.025043
DYNLL1	0.1817	0.00151942	301	0.0250564
METTL2B	0.181697	0.00151965	183	0.0250564
RIC8A	0.181664	0.00152279	219	0.0250879
RPS3A	0.181615	0.0015273	302	0.0250994
ASH2L	0.181611	0.00152773	214	0.0250994
GOSR1	0.181609	0.00152784	262	0.0250994
H3F3A	0.181603	0.00152841	302	0.0250994
TXNL4A	0.181568	0.0015317	265	0.0251165
BUB3	0.181557	0.00153276	282	0.0251165
DEPDC1	0.181553	0.00153315	212	0.0251165
G3BP1	0.181522	0.00153603	282	0.0251436
DDT	0.181467	0.0015412	287	0.0252079
CDKN1C	0.181432	0.00154447	252	0.0252411
DMWD	0.181401	0.0015474	125	0.0252689
PMPCA	0.181363	0.001551	238	0.0253073
SLC4A1AP	0.1813	0.00155695	198	0.0253841
ERBIN	0.181212	0.00156536	224	0.0254823
IFNAR1	0.181211	0.00156547	199	0.0254823
SLC44A1	0.181142	0.00157204	171	0.0255688
MINOS1	0.181075	0.00157849	292	0.0256532
ZNF273	0.181035	0.00158227	191	0.0256942
PPIH	0.180988	0.00158681	251	0.0257289
BZW1	0.180987	0.00158693	290	0.0257289
WDR33	0.180896	0.00159573	283	0.025851
RCC2	0.180876	0.00159771	228	0.0258626
CDK12	0.180811	0.00160398	252	0.025886
GGCT	0.180802	0.00160486	265	0.025886
SHCBP1	0.180797	0.00160539	167	0.025886
PLEKHB2	0.180781	0.00160691	214	0.025886
PREX1	-0.180767	0.00160828	18	0.025886
CENPX	0.180767	0.00160834	288	0.025886
KMT5B	0.180761	0.00160888	228	0.025886
PARP1	0.180757	0.00160931	293	0.025886
CRCP	0.180741	0.00161082	215	0.0258899
TYMS	0.180727	0.00161224	271	0.0258923
E2F7	0.180713	0.00161357	135	0.0258932
SNHG15	0.180689	0.001616	210	0.025912
HSP90AA1	0.18067	0.00161784	302	0.0259211
MGA	0.180631	0.00162165	251	0.0259459
SAMD4B	0.180628	0.00162194	227	0.0259459
CYP20A1	0.180572	0.00162751	208	0.0259854
SRSF11	0.180559	0.00162873	300	0.0259854
LRPAP1	0.180555	0.00162913	278	0.0259854
APOC1	0.180545	0.00163013	201	0.0259854
GCLC	0.180539	0.00163077	74	0.0259854
METTL26	0.180505	0.00163413	272	0.0259992
CD81	0.180504	0.00163419	256	0.0259992
CHCHD2	0.180416	0.00164296	301	0.0261055
AL163051.1	0.180398	0.00164473	100	0.0261055
GATA6	0.18039	0.00164556	232	0.0261055
RAB8A	0.180386	0.00164599	281	0.0261055
CDKN2AIP	0.180349	0.00164972	212	0.0261442
CAPZB	0.1803	0.00165456	287	0.0261877
MOSPD2	0.180276	0.00165701	112	0.0261877
PREPL	0.180274	0.00165724	214	0.0261877
TENT4B	0.18027	0.00165759	129	0.0261877
PERP	0.180229	0.00166169	233	0.026232
PLRG1	0.180187	0.001666	252	0.0262798
ZMYND8	0.180139	0.0016708	260	0.026307
PATL1	0.180135	0.00167126	124	0.026307
NOL10	0.180123	0.00167246	200	0.026307
ILF2	0.180119	0.00167288	297	0.026307
SIPA1L1	0.180099	0.00167491	222	0.0263103
UQCRQ	0.180075	0.00167728	298	0.0263103
GRB14	0.180069	0.00167795	165	0.0263103
RAB11A	0.180057	0.00167918	287	0.0263103
CCDC112	0.180045	0.00168035	188	0.0263103
BRIP1	0.18004	0.00168084	167	0.0263103
XRN2	0.180019	0.00168302	286	0.0263184
ARFIP2	0.18001	0.00168393	227	0.0263184
RBM4B	0.179986	0.00168638	204	0.0263215
RAB4A	0.179983	0.00168671	269	0.0263215
TPM3	0.179953	0.00168978	296	0.0263492
TMBIM4	0.179938	0.00169124	287	0.0263518
MBD4	0.179805	0.00170491	234	0.026513
RRP8	0.1798	0.00170548	182	0.026513
NEK4	0.179788	0.00170675	130	0.026513
POLE	0.179787	0.00170678	152	0.026513
POMP	0.179761	0.00170947	298	0.0265346
TMA7	0.179709	0.0017149	301	0.0265985
STK4	0.179662	0.00171981	208	0.0266258
LGR5	0.17966	0.00171998	36	0.0266258
NME1	0.179654	0.00172057	283	0.0266258
CEP350	0.179629	0.00172321	241	0.0266376
TKT	0.179607	0.00172547	285	0.0266376
CLEC14A	-0.179598	0.00172643	20	0.0266376
SEPHS1	0.179593	0.00172699	183	0.0266376
JPT1	0.179584	0.00172786	290	0.0266376
DDX1	0.179571	0.0017293	269	0.0266396
SON	0.179556	0.00173081	297	0.0266427
AL157834.2	0.179513	0.00173535	11	0.0266805
PARK7	0.179504	0.00173624	302	0.0266805
RBM7	0.179495	0.00173719	228	0.0266805
RNF126	0.179433	0.00174372	149	0.0267565
IDH3A	0.17942	0.0017451	113	0.0267565
PAPOLA	0.179411	0.00174607	282	0.0267565
MAGI3	0.179298	0.001758	164	0.0268962
TRMT10C	0.179295	0.00175835	263	0.0268962
CHST9	0.179282	0.00175973	222	0.0268962
ZNF714	0.179275	0.00176046	270	0.0268962
TRIM59	0.179248	0.0017633	188	0.0269194
SPTLC2	0.17923	0.00176524	184	0.0269288
SEPSECS	0.179207	0.00176764	90	0.0269452
DDX20	0.179189	0.00176956	150	0.0269544
CDC45	0.179164	0.00177226	154	0.0269749
RPS6	0.179152	0.00177355	302	0.0269749
ACD	0.179106	0.00177846	159	0.0270278
SCAF11	0.179095	0.00177968	288	0.0270278
CDK13	0.179057	0.00178378	222	0.02707
COPRS	0.179017	0.00178802	197	0.0271107
ANKRD36	0.179007	0.00178913	184	0.0271107
SPATS2	0.17891	0.00179962	281	0.0272495
TMED3	0.178854	0.00180566	243	0.0273206
GAPVD1	0.17883	0.00180828	209	0.0273229
STIM2	0.178828	0.00180849	221	0.0273229
C22orf46	0.178775	0.00181425	120	0.0273897
RPL41	0.178716	0.00182074	302	0.0274673
MKS1	0.178701	0.00182239	130	0.0274673
SC5D	0.178663	0.00182659	164	0.0274673
APLP2	0.178661	0.00182676	288	0.0274673
MRPL57	0.178655	0.00182746	293	0.0274673
CCSER2	0.178655	0.00182747	200	0.0274673
WTAP	0.178582	0.00183549	257	0.0275528
CGN	0.178579	0.00183586	185	0.0275528
PSMD8	0.178556	0.00183839	299	0.0275705
MAPK1	0.178525	0.00184181	193	0.0275738
IQGAP1	0.178517	0.00184265	259	0.0275738
AC009005.1	0.178517	0.00184267	120	0.0275738
EPCAM	0.178497	0.00184485	239	0.0275757
ACTR2	0.178491	0.0018455	285	0.0275757
ZNF662	0.178454	0.00184961	126	0.0275949
CYFIP1	0.178453	0.00184977	250	0.0275949
EME1	0.178443	0.00185085	102	0.0275949
MTA3	0.178406	0.00185498	204	0.0276184
HIST1H3F	0.178405	0.00185513	158	0.0276184
CYP11A1	0.178385	0.00185734	12	0.0276311
PM20D2	0.178356	0.00186057	190	0.027659
MRPS33	0.178303	0.00186656	257	0.0277279
SNRNP40	0.178253	0.0018721	277	0.0277899
BCLAF1	0.178218	0.00187604	293	0.02781
SLC39A1	0.178206	0.00187746	267	0.02781
FIP1L1	0.178205	0.00187755	277	0.02781
KBTBD7	0.178176	0.00188075	175	0.0278269
SCOC	0.17817	0.00188141	276	0.0278269
DNAJC13	0.178157	0.00188292	150	0.027829
TRAPPC2B	0.178145	0.0018843	173	0.0278292
N4BP2L2	0.178124	0.00188665	292	0.0278439
CDC6	0.178106	0.00188869	162	0.0278538
ZNF503	0.178094	0.00189006	275	0.0278538
CBX3	0.178046	0.00189551	298	0.0278989
MYEF2	0.178043	0.00189586	229	0.0278989
PAXX	0.178022	0.0018982	264	0.0279121
NDUFA1	0.178005	0.00190021	291	0.0279121
WNK3	0.177998	0.00190101	227	0.0279121
TP53BP1	0.177986	0.00190237	248	0.0279121
ANKRD6	0.177966	0.00190461	91	0.0279121
UBE2R2	0.177963	0.00190496	246	0.0279121
VPS28	0.177933	0.00190844	298	0.027943
COCH	0.177901	0.00191205	59	0.0279683
LSM7	0.177879	0.00191463	298	0.0279683
FREM2	0.177878	0.00191472	178	0.0279683
RFC1	0.17787	0.00191565	282	0.0279683
SOD1	0.177821	0.00192126	296	0.02803
UXT	0.17775	0.00192944	291	0.028112
MGST3	0.177748	0.00192963	300	0.028112
TIMM8B	0.177733	0.00193144	292	0.0281182
TENT2	0.177678	0.00193777	199	0.028154
NAA30	0.177671	0.00193856	149	0.028154
MCRIP1	0.177651	0.00194095	292	0.028154
PABPC4	0.17765	0.00194101	244	0.028154
RPS23	0.177644	0.00194171	302	0.028154
HSDL1	0.17764	0.00194218	166	0.028154
CDCA3	0.177609	0.00194582	224	0.0281733
TMEM9	0.177602	0.00194665	275	0.0281733
WBP4	0.177583	0.00194876	252	0.0281733
SHROOM3	0.177581	0.00194903	142	0.0281733
IPO7	0.177559	0.00195163	242	0.0281908
HTATSF1	0.177538	0.0019541	258	0.0282066
C12orf10	0.177513	0.00195699	249	0.02821
IREB2	0.177512	0.0019571	223	0.02821
LMNTD2	0.177456	0.0019637	23	0.0282851
PPIL4	0.177387	0.00197183	264	0.0283821
LSM3	0.177374	0.00197333	296	0.0283837
MBP	0.177341	0.00197726	205	0.0284201
SETD2	0.177269	0.00198574	243	0.0284899
CNMD	0.177261	0.00198672	102	0.0284899
DLEU2	0.177244	0.00198866	122	0.0284899
GINS1	0.177234	0.00198989	165	0.0284899
DDRGK1	0.177224	0.00199104	241	0.0284899
AFF4	0.17721	0.00199276	238	0.0284899
RBBP7	0.1772	0.00199394	290	0.0284899
TM2D2	0.177189	0.00199519	234	0.0284899
ATP5MC3	0.177185	0.00199576	302	0.0284899
PCNX4	0.177182	0.00199608	236	0.0284899
NSUN5	0.177153	0.00199949	194	0.0285095
TSR1	0.177147	0.00200025	203	0.0285095
PPP1CA	0.177135	0.00200167	291	0.0285098
MEX3A	0.177122	0.00200324	257	0.0285123
DDX17	0.177059	0.0020108	297	0.0285999
SLC25A6	0.177007	0.00201706	301	0.028664
GNPDA1	0.176998	0.00201812	224	0.028664
ATXN10	0.176901	0.00202981	291	0.0287998
PDHB	0.176876	0.00203289	271	0.0287998
NPM1	0.176875	0.0020329	302	0.0287998
UXS1	0.176872	0.00203333	235	0.0287998
RPL39	0.176822	0.00203936	302	0.0288653
SGO1	0.176809	0.002041	249	0.0288683
HIC2	0.176759	0.00204705	153	0.0289157
TFDP2	0.176745	0.00204876	270	0.0289157
CNN3	0.176735	0.00204996	296	0.0289157
MICU1	0.176735	0.00205002	237	0.0289157
MRPS7	0.176702	0.002054	276	0.0289244
RPIA	0.1767	0.00205432	200	0.0289244
SFMBT1	0.176695	0.00205489	162	0.0289244
CHD2	0.176643	0.00206122	250	0.0289935
RALGAPA2	0.176629	0.00206301	194	0.0289942
KRTCAP2	0.17662	0.00206411	250	0.0289942
EMC4	0.176566	0.0020707	262	0.029051
PKN2	0.176564	0.002071	279	0.029051
RPL13A	0.176518	0.00207662	302	0.0291098
IPO8	0.176413	0.00208969	144	0.0292729
DHX15	0.176395	0.00209187	266	0.0292833
DNAJC17	0.176346	0.00209795	167	0.0293483
CHD8	0.176288	0.00210518	236	0.0294292
PPDPF	0.176246	0.00211042	301	0.0294823
DHFR	0.176141	0.00212371	250	0.0296476
SPOPL	0.176059	0.00213399	215	0.0297313
ENOSF1	0.176057	0.00213426	240	0.0297313
RIBC2	0.176055	0.00213452	89	0.0297313
ADAM22	0.176047	0.00213553	79	0.0297313
CGGBP1	0.176026	0.00213828	264	0.0297492
CD59	0.175949	0.00214808	272	0.0298652
NDUFS8	0.175907	0.00215332	290	0.0299045
CCDC167	0.175903	0.00215384	269	0.0299045
SCLT1	0.175872	0.00215787	232	0.0299326
STIL	0.175861	0.00215925	137	0.0299326
SF3B3	0.175842	0.00216171	229	0.0299326
PTF1A	0.175841	0.00216181	114	0.0299326
ATG5	0.175821	0.00216439	214	0.0299326
RAI14	0.175819	0.00216467	225	0.0299326
UBE2K	0.175801	0.00216698	262	0.0299442
ATP8B1	0.175777	0.00217008	62	0.0299634
PHB	0.175767	0.00217131	289	0.0299634
IK	0.175754	0.00217298	280	0.0299645
HAUS8	0.175744	0.00217432	160	0.0299645
CYB561A3	0.175704	0.00217944	157	0.0300147
SYPL1	0.175681	0.00218238	277	0.0300215
TTC32	0.175677	0.00218287	168	0.0300215
NR6A1	0.175666	0.00218438	217	0.030022
METTL5	0.175616	0.00219082	256	0.0300902
NDUFS4	0.175598	0.00219315	284	0.0301019
MFN1	0.175572	0.00219653	153	0.0301148
WNK2	0.175568	0.00219704	217	0.0301148
GOLM1	0.175555	0.00219879	261	0.0301186
GSDMD	0.175532	0.00220169	195	0.0301271
PRIM1	0.175516	0.00220385	220	0.0301271
RPS18	0.175497	0.00220638	302	0.0301271
DENND5B	0.175494	0.00220665	105	0.0301271
CDCA7L	0.175493	0.0022068	232	0.0301271
NRG3	0.175467	0.00221028	69	0.0301289
METTL3	0.175464	0.00221064	204	0.0301289
RPS8	0.175458	0.00221136	302	0.0301289
DYRK1A	0.175441	0.00221361	175	0.030132
GJB1	0.175428	0.00221533	178	0.030132
RNF113A	0.175417	0.00221673	132	0.030132
RPL10A	0.175412	0.0022175	301	0.030132
SRP72	0.1754	0.00221905	283	0.030133
MRPS18B	0.175367	0.00222337	255	0.0301406
ZFP36L2	0.175364	0.00222377	274	0.0301406
PPP5C	0.175362	0.00222404	180	0.0301406
SLC4A4	0.175297	0.00223263	221	0.0302368
FIBP	0.175284	0.00223432	276	0.0302397
DCLRE1C	0.175248	0.0022391	184	0.0302704
DDX23	0.175244	0.00223956	224	0.0302704
TRIM24	0.175086	0.00226057	238	0.0305342
COA1	0.175074	0.00226212	280	0.0305349
RBFA	0.175059	0.00226418	244	0.0305425
NSD1	0.175005	0.00227143	259	0.03062
CLGN	0.174958	0.00227776	163	0.0306851
ZMYM3	0.17489	0.00228681	177	0.0307645
PMF1	0.174885	0.00228756	285	0.0307645
LINC01948	0.17488	0.00228818	6	0.0307645
AC016205.1	0.174827	0.00229534	135	0.0308404
H1FX	0.174794	0.00229985	250	0.0308806
S100PBP	0.174649	0.00231963	175	0.031119
EPC2	0.174641	0.00232072	207	0.031119
LIMA1	0.174621	0.00232345	263	0.031119
RAN	0.174619	0.0023237	300	0.031119
BTG3	0.174544	0.00233395	254	0.0312358
PMVK	0.174507	0.00233902	254	0.0312795
YWHAQ	0.174498	0.00234029	300	0.0312795
MTRNR2L1	0.17443	0.00234971	31	0.0313643
ISYNA1	0.17443	0.00234971	280	0.0313643
RPL22	0.174402	0.00235351	302	0.0313945
MOK	0.174371	0.00235786	166	0.0314133
RPLP1	0.17437	0.002358	302	0.0314133
ARHGAP11B	0.17433	0.00236355	120	0.0314667
ANKRD11	0.174293	0.00236864	283	0.0315139
SRP9	0.174267	0.00237235	299	0.0315426
TTC1	0.174251	0.00237458	242	0.0315517
RPS15A	0.174227	0.00237794	302	0.0315758
AKAP7	0.174212	0.00238001	225	0.0315828
IRS2	0.174191	0.00238293	140	0.0316009
CSRP2	0.174175	0.00238526	276	0.0316113
DNAJA2	0.174153	0.00238823	271	0.0316165
ATP5F1B	0.17415	0.00238875	299	0.0316165
RPS10	0.174119	0.002393	301	0.0316489
CEP135	0.17411	0.00239431	247	0.0316489
CABIN1	0.174094	0.0023966	183	0.0316587
MRPL44	0.174065	0.00240071	219	0.0316925
HDHD2	0.173982	0.00241235	218	0.0318187
RPS2	0.173975	0.00241339	302	0.0318187
RPS29	0.173962	0.00241521	302	0.0318221
MTFR1L	0.173916	0.0024217	211	0.0318871
SEM1	0.173883	0.00242639	296	0.0319236
GLRX3	0.173875	0.00242761	268	0.0319236
TMCC3	0.173859	0.00242983	91	0.0319322
SNW1	0.173803	0.00243791	286	0.0320178
HMGA1	0.173768	0.00244292	264	0.0320629
AC118549.1	0.17373	0.00244828	200	0.0320997
ARHGAP19	0.173726	0.00244887	109	0.0320997
PFDN2	0.173675	0.00245619	283	0.032175
SUCLG2	0.173616	0.00246472	232	0.032266
PAQR5	0.173588	0.00246872	98	0.0322977
ATXN7L3B	0.173535	0.00247647	283	0.0323616
EPRS	0.173533	0.00247678	269	0.0323616
NIPBL	0.173494	0.00248244	287	0.0324147
TRAPPC2L	0.173472	0.00248557	272	0.0324349
TNPO2	0.173399	0.00249618	153	0.0325525
HIST1H2AK	0.173382	0.00249876	138	0.0325653
ZBED5-AS1	0.173363	0.00250154	71	0.0325808
RPL36A	0.173348	0.00250373	296	0.0325884
SUFU	0.173318	0.00250818	77	0.0326256
PTGES3	0.173286	0.00251275	298	0.0326642
ZFYVE16	0.173267	0.00251567	267	0.0326813
TXNDC16	0.173253	0.00251771	103	0.032687
CD63	0.173231	0.00252096	302	0.0326922
ETF1	0.173228	0.0025214	209	0.0326922
ZNF736	0.173208	0.00252437	157	0.0326922
ZNF131	0.173206	0.00252453	237	0.0326922
FRAS1	0.173191	0.00252686	228	0.0327017
ESYT1	0.173157	0.00253185	142	0.0327454
THEM4	0.173131	0.00253562	152	0.0327734
GNL2	0.173116	0.00253793	236	0.0327825
TMEM230	0.173094	0.0025412	289	0.032804
COX20	0.173037	0.00254961	275	0.0328917
KCTD3	0.172966	0.00256025	162	0.0329804
AC100814.1	-0.172959	0.00256124	18	0.0329804
CNGA1	0.172952	0.00256234	17	0.0329804
GNB1	0.172942	0.00256384	239	0.0329804
PRKACB	0.172937	0.00256457	174	0.0329804
TCOF1	0.172909	0.00256877	222	0.0330136
CCDC125	0.172879	0.00257321	138	0.0330499
NDUFA3	0.172846	0.00257822	272	0.0330934
IFT74	0.17281	0.00258371	234	0.033143
RPL9	0.172779	0.00258836	302	0.0331817
SLC25A5	0.172757	0.0025916	297	0.0332024
DDX41	0.172717	0.0025977	187	0.0332597
FAM120A	0.172693	0.00260132	196	0.0332784
NDUFA6	0.172686	0.00260242	293	0.0332784
MARVELD2	0.172624	0.00261187	200	0.0333783
GNPNAT1	0.172596	0.00261604	193	0.0334106
POGZ	0.172585	0.0026178	269	0.0334122
POLR2G	0.17256	0.00262166	286	0.0334404
SF3B4	0.172531	0.00262611	255	0.0334764
CETN3	0.172511	0.00262909	186	0.0334854
LSM14A	0.172504	0.0026301	273	0.0334854
SPICE1	0.172489	0.00263246	187	0.0334944
STAG1	0.172449	0.00263862	255	0.033552
DNMBP	0.172419	0.00264328	208	0.0335903
AP4E1	0.172388	0.00264808	55	0.0336291
KLHL9	0.172377	0.00264964	180	0.0336291
PARG	0.172334	0.0026563	165	0.03368
DNAJC22	0.17233	0.00265695	77	0.03368
DCAF1	0.172301	0.00266149	144	0.0337116
FXR1	0.172293	0.00266275	285	0.0337116
MCM9	0.172249	0.00266953	89	0.0337765
CNOT6	0.172201	0.00267693	161	0.0338491
TMEM59	0.172119	0.00268981	293	0.0339909
PSMB5	0.172104	0.00269211	294	0.0339952
UBE2C	0.172095	0.00269348	274	0.0339952
NUDT15	0.172044	0.00270146	231	0.0340439
LRBA	0.172035	0.00270285	230	0.0340439
HAUS6	0.172028	0.00270401	202	0.0340439
SLC39A7	0.172028	0.00270402	263	0.0340439
EEF1A1	0.171954	0.00271567	302	0.0341517
NGDN	0.171952	0.00271604	219	0.0341517
TADA2A	0.171942	0.0027176	145	0.0341517
CDC37L1-DT	0.171873	0.00272841	50	0.03422
LCOR	0.171873	0.00272841	258	0.03422
POLR2A	0.17187	0.00272897	228	0.03422
HNRNPM	0.171855	0.00273133	301	0.03422
PSMC2	0.171854	0.00273143	263	0.03422
SRSF9	0.171839	0.00273388	261	0.0342297
GTF2H3	0.171788	0.00274198	197	0.0343015
POC5	0.171782	0.00274297	115	0.0343015
AEBP2	0.171743	0.00274919	220	0.0343358
ZNF507	0.171733	0.00275066	182	0.0343358
NOP53	0.171733	0.00275077	288	0.0343358
OSTC	0.171692	0.00275725	300	0.0343814
CNDP2	0.17168	0.00275917	242	0.0343814
OXCT1	0.171678	0.00275948	190	0.0343814
CHD1	0.171648	0.00276431	271	0.034394
AXIN2	0.171647	0.00276452	81	0.034394
CAMSAP3	0.17164	0.00276555	93	0.034394
SSRP1	0.171629	0.00276743	283	0.0343945
GUSB	0.171619	0.00276897	245	0.0343945
MED21	0.171604	0.00277134	231	0.0344031
MRPL12	0.171537	0.00278218	250	0.0344993
AC123768.4	0.171522	0.00278465	3	0.0344993
RPL7A	0.17152	0.002785	302	0.0344993
ZNRF1	0.171506	0.00278726	169	0.0344993
SPSB3	0.171504	0.00278755	250	0.0344993
XRCC6	0.171462	0.00279435	298	0.0345436
YAP1	0.171443	0.00279743	216	0.0345436
DCUN1D4	0.171427	0.00279997	161	0.0345436
WDR35	0.171422	0.00280084	92	0.0345436
G3BP2	0.171419	0.00280127	271	0.0345436
SLC30A2	0.171419	0.00280129	7	0.0345436
TMEM101	0.171372	0.00280895	240	0.0346171
AC016590.1	0.171335	0.00281488	4	0.0346619
ESRP1	0.171329	0.00281598	211	0.0346619
KIAA0232	0.1713	0.00282069	179	0.034699
RAMMET	0.171266	0.00282625	260	0.0347464
RPS27	0.171171	0.00284176	302	0.0349004
PNKP	0.171168	0.00284221	203	0.0349004
GTF2B	0.171119	0.00285026	224	0.0349783
DTNA	0.171065	0.00285927	163	0.0350516
POU2F1	0.171062	0.00285967	198	0.0350516
HNRNPA0	0.171049	0.00286189	301	0.0350577
NCAPH2	0.171024	0.00286604	166	0.0350875
DPH7	0.170997	0.00287053	194	0.0351105
GK5	0.170992	0.00287137	135	0.0351105
HIST1H2AL	0.170968	0.00287538	187	0.0351386
TNIP1	0.170863	0.00289275	149	0.0353141
CCNI	0.170861	0.00289321	300	0.0353141
RPS5	0.170824	0.00289939	301	0.0353609
WDR48	0.170814	0.00290102	217	0.0353609
MEST	0.170807	0.00290224	289	0.0353609
AC087241.3	0.170761	0.00290984	55	0.0354269
EIF3M	0.170754	0.00291113	295	0.0354269
ZNF652	0.170723	0.0029163	206	0.0354686
TIMM10	0.170688	0.00292215	276	0.0354938
SMAP2	0.170681	0.00292332	186	0.0354938
RARRES2	0.17068	0.00292359	271	0.0354938
TCEA3	0.170665	0.00292614	227	0.0355036
LSR	0.17058	0.00294048	214	0.0356464
EIF3F	0.170574	0.0029414	300	0.0356464
HIST1H3A	0.170561	0.00294374	84	0.0356536
EIF3I	0.170533	0.00294845	292	0.0356893
MRPL13	0.170488	0.00295607	271	0.0357586
GOLGA4	0.170479	0.00295767	284	0.0357586
NDUFA13	0.170463	0.00296032	283	0.0357623
TFG	0.170456	0.00296149	284	0.0357623
PMS2	0.170439	0.00296439	159	0.0357761
SRSF5	0.170413	0.0029689	289	0.0358094
PARP14	0.170384	0.00297391	173	0.0358171
TK1	0.170375	0.00297535	269	0.0358171
CLPP	0.170374	0.00297557	259	0.0358171
METTL14	0.170368	0.00297656	186	0.0358171
EPHA7	0.170318	0.00298513	177	0.0358991
CCNK	0.170301	0.00298814	198	0.035914
FOXO3	0.170262	0.00299473	240	0.0359531
HINT1	0.170261	0.00299492	300	0.0359531
DHPS	0.170244	0.00299794	264	0.0359661
TACC3	0.170232	0.00300002	234	0.0359661
PGAM1	0.170213	0.00300322	282	0.0359661
HDDC3	0.170212	0.00300339	201	0.0359661
GEN1	0.170201	0.00300527	168	0.0359661
INO80C	0.170194	0.00300658	177	0.0359661
FAM92A	0.170161	0.00301233	231	0.036009
UBL5	0.170153	0.0030137	302	0.036009
EDRF1	0.170126	0.00301836	167	0.0360436
MLF2	0.170098	0.00302312	289	0.0360716
HMGA2	0.170092	0.00302424	281	0.0360716
CHTOP	0.17003	0.00303499	266	0.0361786
FAM122B	0.170008	0.00303887	126	0.0362038
STT3A	0.169993	0.00304158	232	0.0362149
TRIR	0.169971	0.00304537	297	0.0362152
JKAMP	0.169967	0.00304606	233	0.0362152
AURKAIP1	0.169962	0.00304693	290	0.0362152
SRPRB	0.16992	0.00305428	205	0.0362635
PIGQ	0.169915	0.00305517	150	0.0362635
ZBTB8OS	0.169908	0.00305633	208	0.0362635
ATPAF1	0.169882	0.00306096	132	0.0362972
PNO1	0.169796	0.00307621	170	0.036457
SINHCAF	0.169774	0.00307998	269	0.0364804
TECR	0.169747	0.00308473	288	0.0365155
UBXN1	0.169734	0.00308701	292	0.0365161
PHF11	0.169727	0.00308836	135	0.0365161
NDUFB3	0.169639	0.00310403	285	0.0366769
AC008105.1	0.16963	0.00310556	3	0.0366769
PAFAH1B2	0.169594	0.00311199	254	0.0367315
MTF2	0.169572	0.00311592	274	0.0367406
POLR1A	0.169555	0.00311895	109	0.0367406
DLK1	0.169544	0.00312089	288	0.0367406
DSN1	0.169542	0.00312131	207	0.0367406
ZNF730	0.169524	0.00312445	138	0.0367406
CLCNKA	0.169524	0.00312458	12	0.0367406
JMJD1C	0.169519	0.00312536	270	0.0367406
RPL7	0.16948	0.00313239	302	0.036802
ADH6	0.169446	0.00313849	41	0.0368524
AHCTF1	0.169373	0.0031516	229	0.036985
ATR	0.169329	0.00315967	137	0.0370584
TCERG1	0.16931	0.00316303	269	0.0370766
DNM1L	0.169258	0.00317243	255	0.0371605
CCAR2	0.169251	0.00317383	171	0.0371605
ARID3A	0.1692	0.0031831	230	0.0372301
TOR1A	0.169197	0.00318366	188	0.0372301
RHOU	0.169188	0.00318526	133	0.0372301
BRD3	0.169156	0.00319101	259	0.037276
NDUFS1	0.169138	0.00319442	231	0.0372944
BIRC2	0.169109	0.0031996	248	0.0373336
SF3B2	0.16903	0.00321422	289	0.0374652
HIST1H2BJ	0.16901	0.0032178	168	0.0374652
TMED4	0.168997	0.00322021	278	0.0374652
LARGE2	0.168987	0.00322204	103	0.0374652
AC117498.2	0.168984	0.00322262	65	0.0374652
CREB3L4	0.168973	0.00322472	171	0.0374652
PLCB4	0.168958	0.00322749	76	0.0374652
C19orf48	0.168955	0.00322807	283	0.0374652
HTATIP2	0.168953	0.00322843	76	0.0374652
LAPTM4B	0.168948	0.00322926	271	0.0374652
NEDD4L	0.168936	0.0032315	205	0.0374699
PRELID2	0.168898	0.00323852	148	0.03753
CCM2	0.168887	0.00324053	168	0.0375319
PCBP1	0.168836	0.0032501	288	0.0376014
RDM1	0.168835	0.00325021	87	0.0376014
ATP5F1A	0.16882	0.0032529	297	0.0376112
STAU2	0.168798	0.00325714	224	0.0376388
CREBRF	0.168771	0.003262	160	0.0376737
ADAM9	0.168762	0.00326386	127	0.0376739
CHD6	0.168749	0.00326625	264	0.0376802
PDCD5	0.168705	0.00327432	288	0.0377519
HYAL2	0.16867	0.00328105	268	0.037808
TRAF2	0.168636	0.0032873	178	0.0378588
TARDBP	0.168591	0.00329586	252	0.0379358
PHF5A	0.168534	0.00330651	273	0.0380023
PLD3	0.168524	0.00330836	276	0.0380023
ZFR	0.168521	0.00330904	278	0.0380023
SLC39A6	0.16852	0.00330909	228	0.0380023
TMEM106A	0.16849	0.00331481	117	0.0380466
CFL1	0.168471	0.0033184	302	0.0380481
PLOD1	0.16847	0.00331867	179	0.0380481
SMAD5	0.168458	0.0033208	272	0.0380511
BCAS2	0.168422	0.00332763	250	0.038108
HYLS1	0.168356	0.0033403	155	0.0382271
TMEM199	0.168343	0.00334272	180	0.0382271
ITGA2	0.168338	0.00334365	183	0.0382271
GSTZ1	0.168255	0.00335949	235	0.0383829
UHRF1	0.168247	0.00336105	242	0.0383829
SKA2	0.16818	0.00337395	280	0.0385012
KIF5B	0.168173	0.00337517	297	0.0385012
CRBN	0.168156	0.00337845	240	0.038517
HIST1H4E	0.168146	0.0033804	187	0.0385177
DIDO1	0.168136	0.00338233	208	0.0385181
AHCYL1	0.168096	0.00338997	260	0.0385597
DMXL2	0.168087	0.00339176	129	0.0385597
BOD1	0.168084	0.00339242	280	0.0385597
TAF6	0.168078	0.00339354	191	0.0385597
NMRAL1	0.168008	0.00340703	230	0.0386747
CEP55	0.168006	0.00340745	148	0.0386747
HIST3H2BB	0.167951	0.0034181	173	0.038767
EHMT1	0.167945	0.00341939	236	0.038767
EEF1D	0.167911	0.00342601	300	0.0388205
RAB26	0.167886	0.00343086	5	0.0388352
CCT6A	0.167884	0.00343111	292	0.0388352
CTBP2	0.167849	0.00343795	270	0.0388778
RPL38	0.167838	0.00344021	301	0.0388778
SNRNP27	0.167836	0.0034406	226	0.0388778
TET2	0.16781	0.00344561	197	0.0388962
ZNF217	0.167805	0.00344656	186	0.0388962
RPS27A	0.167789	0.00344972	302	0.0388962
NKAPD1	0.167788	0.00344986	232	0.0388962
ADSS	0.167762	0.00345497	243	0.0389129
EXOSC5	0.167761	0.00345515	148	0.0389129
SFXN5	0.167737	0.00346005	144	0.0389466
MRPS21	0.167695	0.00346832	295	0.0390016
ATP6V1F	0.167692	0.00346877	294	0.0390016
TMEM260	0.167657	0.00347562	174	0.0390572
CRB3	0.167631	0.00348094	188	0.0390954
GDE1	0.167598	0.00348735	247	0.0391401
RPL37	0.167575	0.00349191	302	0.0391401
PDRG1	0.167568	0.00349332	234	0.0391401
KATNA1	0.167563	0.00349423	190	0.0391401
PPA1	0.167561	0.00349464	283	0.0391401
HYI	0.167552	0.00349643	189	0.0391401
VPS4A	0.167523	0.0035023	214	0.0391843
TBRG4	0.167513	0.00350423	194	0.0391844
FAU	0.167499	0.00350705	302	0.0391944
HNRNPUL1	0.167483	0.00351014	285	0.0392075
ANAPC15	0.167466	0.00351355	235	0.0392173
BCL9L	0.16746	0.00351487	61	0.0392173
SNX14	0.167387	0.00352937	219	0.0393444
RPS7	0.167368	0.00353321	302	0.0393444
POLA1	0.167361	0.00353453	133	0.0393444
DNPH1	0.167348	0.00353722	264	0.0393444
IPO9	0.167345	0.00353771	253	0.0393444
ZNF594	0.167345	0.00353783	112	0.0393444
AC053527.1	0.167334	0.00353989	9	0.0393458
TTC30A	0.167313	0.00354414	93	0.0393544
SLC25A39	0.167311	0.00354452	257	0.0393544
SETD1A	0.167297	0.00354742	89	0.0393652
EPHB2	0.167227	0.00356153	181	0.0395003
NDUFA4	0.16721	0.00356498	302	0.039517
ERICH1	0.167182	0.00357052	240	0.0395569
ZDHHC4	0.167163	0.00357453	236	0.0395799
FAM161A	0.167113	0.00358454	249	0.0396691
ZNF37A	0.167094	0.00358849	175	0.0396711
DOLK	0.16709	0.00358916	82	0.0396711
IP6K2	0.167084	0.00359055	258	0.0396711
TRIM44	0.167058	0.00359575	280	0.0397064
ETHE1	0.167042	0.00359903	190	0.0397064
TRMT10A	0.167039	0.00359958	126	0.0397064
TXNDC12	0.167028	0.00360183	277	0.0397097
PSMB6	0.166978	0.00361202	298	0.0398005
MED8	0.166935	0.0036208	251	0.0398551
ABCA5	0.166934	0.00362115	141	0.0398551
GNPAT	0.166925	0.00362284	212	0.0398551
ACSL3	0.166882	0.00363167	242	0.0399307
RPL6	0.166848	0.00363865	302	0.0399358
TEDC2	0.166848	0.00363869	161	0.0399358
RPL37A	0.166845	0.00363942	302	0.0399358
MED12	0.166842	0.00363996	128	0.0399358
MIB1	0.166813	0.00364582	244	0.0399678
IARS2	0.166809	0.0036468	242	0.0399678
C1QBP	0.166772	0.00365434	226	0.040029
AGTPBP1	0.16672	0.0036652	169	0.0401264
PAF1	0.166704	0.00366849	213	0.0401408
TMEM192	0.166673	0.00367481	151	0.0401872
KPNA2	0.166659	0.00367772	290	0.0401872
RPS13	0.166655	0.00367864	302	0.0401872
JARID2	0.166637	0.00368233	204	0.0401897
C3orf38	0.166635	0.00368281	202	0.0401897
THUMPD3	0.166616	0.00368671	233	0.0402084
AEN	0.166602	0.00368956	47	0.0402084
SMARCA5	0.16659	0.00369217	293	0.0402084
PRDM2	0.166589	0.00369241	205	0.0402084
NUMA1	0.166565	0.00369736	253	0.0402287
UBR2	0.166561	0.00369821	172	0.0402287
CFAP20	0.166541	0.00370238	241	0.0402525
AC129507.4	0.166529	0.0037048	26	0.0402574
PPP1CC	0.166516	0.00370754	286	0.0402607
CDK11B	0.166509	0.00370905	226	0.0402607
UBL7	0.166483	0.0037145	189	0.0402984
CDK14	0.166464	0.00371855	213	0.0403208
WSB2	0.166445	0.00372241	137	0.0403413
TMED7	0.166364	0.00373942	190	0.0405041
TOMM70	0.166323	0.00374806	203	0.0405714
MCM3AP-AS1	0.166316	0.00374961	82	0.0405714
GMCL1	0.166275	0.00375825	249	0.0406078
DCP2	0.166269	0.00375962	263	0.0406078
ZNF76	0.166258	0.00376185	157	0.0406078
GANAB	0.166253	0.00376289	264	0.0406078
PAIP2B	0.166242	0.00376524	172	0.0406078
SNAPC5	0.166235	0.00376671	196	0.0406078
FAM76A	0.166234	0.00376692	148	0.0406078
MYH9	0.166214	0.00377123	263	0.0406329
SOD2	0.166182	0.00377802	205	0.0406845
DNAL4	0.166157	0.00378334	200	0.0407011
H1F0	0.166147	0.00378542	279	0.0407011
THOC3	0.166147	0.00378554	232	0.0407011
COQ9	0.166078	0.00380015	226	0.0408267
FAM98B	0.166073	0.00380123	224	0.0408267
CSNK1G3	0.166055	0.00380513	170	0.0408471
CDK5RAP3	0.16604	0.00380835	257	0.0408601
COG2	0.16603	0.00381049	182	0.0408616
FOXP4	0.166008	0.0038153	122	0.0408917
RPS11	0.165997	0.0038176	302	0.0408948
FKBP8	0.165981	0.00382109	277	0.0409108
IGF2BP1	0.165944	0.00382899	277	0.0409738
BSG	0.165915	0.00383528	295	0.0410072
SLC25A3	0.165902	0.00383813	302	0.0410072
TMEM258	0.165902	0.00383814	295	0.0410072
RPS4X	0.16587	0.00384497	302	0.0410134
TBCE	0.165864	0.00384619	147	0.0410134
RPS25	0.165863	0.0038464	302	0.0410134
COX6B1	0.165862	0.00384677	298	0.0410134
PRDX5	0.165843	0.00385071	298	0.0410139
NHLRC2	0.165835	0.00385262	221	0.0410139
NDUFA12	0.165824	0.00385487	295	0.0410139
GPATCH4	0.165813	0.00385721	193	0.0410139
RC3H2	0.165806	0.00385879	168	0.0410139
DENND4B	0.1658	0.00386012	88	0.0410139
CETN2	0.165796	0.00386089	247	0.0410139
MYO5C	0.165781	0.00386416	187	0.0410255
DAD1	0.165767	0.00386718	297	0.0410255
HDAC1	0.165756	0.00386972	269	0.0410255
TCTEX1D2	0.165754	0.00387003	243	0.0410255
TAF15	0.165743	0.00387243	273	0.0410296
PSMD7	0.165692	0.00388372	288	0.0411279
GUCY1A2	0.165667	0.0038891	234	0.0411635
RPL12	0.165657	0.00389134	302	0.0411659
HIF1AN	0.165619	0.00389947	158	0.0412304
EXPH5	0.165582	0.00390769	170	0.041286
NBN	0.165577	0.00390877	237	0.041286
WDR34	0.165565	0.00391148	261	0.0412933
ZIM2-AS1	0.165554	0.0039139	102	0.0412935
DNAJC3	0.165541	0.0039167	250	0.0412935
CNOT6L	0.165537	0.00391758	172	0.0412935
ATP5PF	0.165528	0.0039196	300	0.0412935
RPL18	0.165516	0.00392219	302	0.0412994
TCTN1	0.165496	0.00392659	231	0.0413244
USP33	0.165483	0.00392935	245	0.0413321
MORF4L1	0.165464	0.00393357	300	0.0413552
KIF18B	0.165449	0.00393705	115	0.0413705
ZNHIT3	0.165427	0.00394179	257	0.041399
ACP1	0.165408	0.00394596	287	0.041421
RPS19	0.165399	0.00394795	302	0.041421
METTL23	0.165363	0.00395597	219	0.0414838
PSMA2	0.165352	0.00395832	281	0.0414871
EIF2B1	0.165342	0.00396061	235	0.0414897
KMT2A	0.165325	0.00396441	271	0.0414983
LAMTOR1	0.16532	0.00396549	289	0.0414983
PDIA5	0.165302	0.00396954	106	0.0415017
CDK19	0.1653	0.00396989	197	0.0415017
TOR2A	0.165284	0.0039736	166	0.0415018
ACYP1	0.165277	0.00397502	262	0.0415018
TWF1	0.165265	0.0039778	211	0.0415018
GIGYF2	0.165264	0.00397804	254	0.0415018
STRBP	0.165233	0.00398489	197	0.0415521
RPL26L1	0.165207	0.0039907	273	0.0415762
NAE1	0.165205	0.00399128	252	0.0415762
ABCF3	0.165194	0.00399355	168	0.0415786
CENPBD1	0.165178	0.00399717	106	0.0415803
CCDC191	0.165167	0.00399973	174	0.0415803
SMIM6	0.165166	0.00399983	138	0.0415803
CCDC189	0.165117	0.004011	52	0.0416598
KANK1	0.165114	0.00401157	159	0.0416598
AGTRAP	0.165083	0.00401861	221	0.0417117
CFDP1	0.16507	0.00402149	295	0.0417204
ZNF283	0.165057	0.00402438	61	0.0417292
FAM111B	0.164991	0.00403939	168	0.0418635
ANGPTL3	0.164949	0.00404869	26	0.0419386
BEX3	0.164939	0.004051	300	0.0419412
RSL24D1	0.164916	0.00405617	287	0.0419542
AC016705.2	0.164915	0.00405658	71	0.0419542
CCND1	0.164907	0.00405843	282	0.0419542
MMACHC	0.164854	0.00407029	50	0.0420556
AL627171.2	0.164843	0.00407296	4	0.0420619
RPL8	0.164824	0.00407728	302	0.0420851
CARMIL1	0.164804	0.00408177	216	0.0421102
TTI1	0.164765	0.00409066	161	0.0421805
RAD23B	0.16473	0.00409869	266	0.0422362
EIF5B	0.164723	0.0041002	288	0.0422362
ATP5PO	0.164704	0.00410461	298	0.0422603
DDX3X	0.164691	0.00410762	290	0.0422699
GINM1	0.164674	0.00411144	264	0.0422862
GM2A	0.164666	0.00411334	80	0.0422862
MYO1B	0.164634	0.00412074	248	0.0423074
PHACTR4	0.164631	0.0041213	266	0.0423074
PIH1D2	0.16463	0.00412163	48	0.0423074
PSMD1	0.164554	0.00413906	277	0.042465
MLEC	0.164532	0.00414414	258	0.0424957
RAB2B	0.164522	0.00414655	149	0.0424991
TOM1L1	0.164498	0.00415223	202	0.0425205
NHP2	0.164487	0.00415473	290	0.0425205
CRNKL1	0.164485	0.00415509	210	0.0425205
LAMB1	0.164469	0.0041589	270	0.0425205
PLXNB1	0.164468	0.00415907	177	0.0425205
PCBD1	0.164456	0.00416193	270	0.0425284
SRSF6	0.164436	0.00416659	272	0.0425547
CCDC50	0.164425	0.00416908	206	0.0425589
[truncated: 18,398 more rows]
