# Supplementary material for: E2F transcription factors promote tumorigenicity in pancreatic ductal adenocarcinoma
Source: Cancer Med. 2024 Apr 30;13(9):e7187. doi: 10.1002/cam4.7187 (PMC11058697; doi:10.1002/cam4.7187)
Supplement: Supplementary file 10 — Table S6. E2F1 co‐expression analyses in normal adult tissues using Spearman’s rank correlation method. [file CAM4-13-e7187-s004.xlsx]

## Sheet: Sheet 1
Co-expression analysis in E2F1+ cells in normal tissues (n=52)
gene	estimate	p.value	nbr of cells	fdr p.value
RAD51	0.738195	4.23925e-10	4	6.15412e-06
LYPD6	0.706829	4.73938e-09	2	1.37603e-05
LCMT2	0.706829	4.73938e-09	2	1.37603e-05
CEP250	0.706829	4.73938e-09	2	1.37603e-05
KCTD19	0.706829	4.73938e-09	2	1.37603e-05
NCAPH	0.677979	3.36119e-08	2	6.97063e-05
MFI2-AS1	0.677979	3.36119e-08	2	6.97063e-05
C4orf33	0.654719	1.40005e-07	5	0.000254056
SCYL3	0.559188	1.6396e-05	3	0.0170015
OXNAD1	0.559188	1.6396e-05	3	0.0170015
RP11-1275H24.1	0.559188	1.6396e-05	3	0.0170015
ZNF34	0.559188	1.6396e-05	3	0.0170015
C2CD4B	0.559188	1.6396e-05	3	0.0170015
TTC23	0.559188	1.6396e-05	3	0.0170015
PNRC2.1	0.550277	2.37711e-05	6	0.0230056
C9orf24	0.546847	2.73475e-05	3	0.0233531
ABCC8	0.546847	2.73475e-05	3	0.0233531
RP11-268J15.5	0.515079	9.33996e-05	1	0.0242122
DGUOK-AS1	0.515079	9.33996e-05	1	0.0242122
RFTN1	0.515079	9.33996e-05	1	0.0242122
CTD-2249K22.1	0.515079	9.33996e-05	1	0.0242122
FRS3	0.515079	9.33996e-05	1	0.0242122
PON3	0.515079	9.33996e-05	1	0.0242122
RP4-548D19.3	0.515079	9.33996e-05	1	0.0242122
HR	0.515079	9.33996e-05	1	0.0242122
RP11-809O17.1	0.515079	9.33996e-05	1	0.0242122
ZFAND4	0.515079	9.33996e-05	1	0.0242122
MAP6	0.515079	9.33996e-05	1	0.0242122
RP11-218M22.1	0.515079	9.33996e-05	1	0.0242122
RASA3	0.515079	9.33996e-05	1	0.0242122
PRKD1	0.515079	9.33996e-05	1	0.0242122
LRR1	0.515079	9.33996e-05	1	0.0242122
RP11-20I23.6	0.515079	9.33996e-05	1	0.0242122
PAGR1	0.515079	9.33996e-05	1	0.0242122
CTD-2012K14.7	0.515079	9.33996e-05	1	0.0242122
RP11-178L8.7	0.515079	9.33996e-05	1	0.0242122
RP3-477O4.14	0.515079	9.33996e-05	1	0.0242122
MAPK11	0.515079	9.33996e-05	1	0.0242122
CPA4	0.515079	9.33996e-05	1	0.0242122
AF011889.2	0.515079	9.33996e-05	1	0.0242122
C8orf12	0.515079	9.33996e-05	1	0.0242122
RGS22	0.515079	9.33996e-05	1	0.0242122
SHISA6	0.515079	9.33996e-05	1	0.0242122
VSX1	0.515079	9.33996e-05	1	0.0242122
CTB-50L17.16	0.515079	9.33996e-05	1	0.0242122
CHD5	0.515079	9.33996e-05	1	0.0242122
FBXO48	0.523518	6.82011e-05	3	0.0242122
SLC23A2	0.524231	6.6388e-05	7	0.0242122
TOR4A	0.529351	5.4613e-05	3	0.0242122
ZNF660	0.535393	4.31957e-05	3	0.0242122
SENP1	0.535393	4.31957e-05	3	0.0242122
ZFHX2	0.535393	4.31957e-05	3	0.0242122
ZNF234	0.535393	4.31957e-05	3	0.0242122
MED27	0.539171	3.72184e-05	7	0.0242122
TGFB1I1	0.541356	3.41182e-05	7	0.0242122
EXT2	0.542131	3.30774e-05	11	0.0242122
POLR3K	0.511162	0.000107771	15	0.0269744
GALM	0.511307	0.000107207	7	0.0269744
MXRA8	0.47468	0.000377365	1	0.0288327
TP73	0.47468	0.000377365	1	0.0288327
GNG12-AS1	0.47468	0.000377365	1	0.0288327
RP5-1007M22.2	0.47468	0.000377365	1	0.0288327
ADAMTSL4	0.47468	0.000377365	1	0.0288327
ETV3	0.47468	0.000377365	1	0.0288327
CD1D	0.47468	0.000377365	1	0.0288327
F5	0.47468	0.000377365	1	0.0288327
NAV1	0.47468	0.000377365	1	0.0288327
RP11-312O7.2	0.47468	0.000377365	1	0.0288327
NEK2	0.47468	0.000377365	1	0.0288327
WNT9A	0.47468	0.000377365	1	0.0288327
ATP6V1C2	0.47468	0.000377365	1	0.0288327
XDH	0.47468	0.000377365	1	0.0288327
SEMA4F	0.47468	0.000377365	1	0.0288327
CD8A	0.47468	0.000377365	1	0.0288327
AC010894.3	0.47468	0.000377365	1	0.0288327
GLB1L	0.47468	0.000377365	1	0.0288327
C2orf82	0.47468	0.000377365	1	0.0288327
HJURP	0.47468	0.000377365	1	0.0288327
ACKR3	0.47468	0.000377365	1	0.0288327
KIF1A	0.47468	0.000377365	1	0.0288327
RBMS3-AS3	0.47468	0.000377365	1	0.0288327
SLC26A6	0.47468	0.000377365	1	0.0288327
RP11-200A1.1	0.47468	0.000377365	1	0.0288327
UGT2B7	0.47468	0.000377365	1	0.0288327
BBS12	0.47468	0.000377365	1	0.0288327
CCNO	0.47468	0.000377365	1	0.0288327
CTD-2287O16.5	0.47468	0.000377365	1	0.0288327
SH3TC2	0.47468	0.000377365	1	0.0288327
F12	0.47468	0.000377365	1	0.0288327
RP11-1379J22.5	0.47468	0.000377365	1	0.0288327
MYLK4	0.47468	0.000377365	1	0.0288327
TRAM2-AS1	0.47468	0.000377365	1	0.0288327
MB21D1	0.47468	0.000377365	1	0.0288327
SUMO4	0.47468	0.000377365	1	0.0288327
SYTL3	0.47468	0.000377365	1	0.0288327
DFNA5	0.47468	0.000377365	1	0.0288327
RP11-458F8.4	0.47468	0.000377365	1	0.0288327
UPK3B	0.47468	0.000377365	1	0.0288327
C7orf43	0.47468	0.000377365	1	0.0288327
CCDC136	0.47468	0.000377365	1	0.0288327
AC144652.1	0.47468	0.000377365	1	0.0288327
ZNF81	0.47468	0.000377365	1	0.0288327
KIF4A	0.47468	0.000377365	1	0.0288327
RAB9B	0.47468	0.000377365	1	0.0288327
GPC3	0.47468	0.000377365	1	0.0288327
RP11-481A20.11	0.47468	0.000377365	1	0.0288327
RP11-707M3.3	0.47468	0.000377365	1	0.0288327
CA9	0.47468	0.000377365	1	0.0288327
RP11-435O5.5	0.47468	0.000377365	1	0.0288327
ASTN2	0.47468	0.000377365	1	0.0288327
LRSAM1	0.47468	0.000377365	1	0.0288327
RP11-395P17.3	0.47468	0.000377365	1	0.0288327
RP11-398C13.6	0.47468	0.000377365	1	0.0288327
PHYHIPL	0.47468	0.000377365	1	0.0288327
SLC16A12	0.47468	0.000377365	1	0.0288327
RP11-483L5.1	0.47468	0.000377365	1	0.0288327
TCP11L1	0.47468	0.000377365	1	0.0288327
RP11-869B15.1	0.47468	0.000377365	1	0.0288327
BATF2	0.47468	0.000377365	1	0.0288327
RIN1	0.47468	0.000377365	1	0.0288327
CHRDL2	0.47468	0.000377365	1	0.0288327
APOA1	0.47468	0.000377365	1	0.0288327
CDCA3	0.47468	0.000377365	1	0.0288327
TAS2R14	0.47468	0.000377365	1	0.0288327
GLT8D2	0.47468	0.000377365	1	0.0288327
MSI1	0.47468	0.000377365	1	0.0288327
LINC00284	0.47468	0.000377365	1	0.0288327
RP11-298I3.4	0.47468	0.000377365	1	0.0288327
TMEM229B	0.47468	0.000377365	1	0.0288327
AHNAK2	0.47468	0.000377365	1	0.0288327
ATP10A	0.47468	0.000377365	1	0.0288327
RP11-526I2.5	0.47468	0.000377365	1	0.0288327
RP11-21L1.1	0.47468	0.000377365	1	0.0288327
RP5-991G20.4	0.47468	0.000377365	1	0.0288327
CDH13	0.47468	0.000377365	1	0.0288327
WFDC1	0.47468	0.000377365	1	0.0288327
CRISPLD2	0.47468	0.000377365	1	0.0288327
RP11-830F9.6	0.47468	0.000377365	1	0.0288327
RP11-46C24.7	0.47468	0.000377365	1	0.0288327
AC137932.1	0.47468	0.000377365	1	0.0288327
P2RX1	0.47468	0.000377365	1	0.0288327
C17orf51	0.47468	0.000377365	1	0.0288327
PROCA1	0.47468	0.000377365	1	0.0288327
RAMP2-AS1	0.47468	0.000377365	1	0.0288327
WNT3	0.47468	0.000377365	1	0.0288327
RP13-638C3.4	0.47468	0.000377365	1	0.0288327
C18orf54	0.47468	0.000377365	1	0.0288327
RP11-879F14.2	0.47468	0.000377365	1	0.0288327
ZNF763	0.47468	0.000377365	1	0.0288327
AC006129.4	0.47468	0.000377365	1	0.0288327
LYPD5	0.47468	0.000377365	1	0.0288327
ZNF225	0.47468	0.000377365	1	0.0288327
SPIB	0.47468	0.000377365	1	0.0288327
CTD-3093M3.1	0.47468	0.000377365	1	0.0288327
ZNF280B	0.47468	0.000377365	1	0.0288327
C21orf49	0.47468	0.000377365	1	0.0288327
RP11-399E6.4	0.47468	0.000377365	1	0.0288327
RP5-943J3.2	0.47468	0.000377365	1	0.0288327
RP11-353K11.1	0.47468	0.000377365	1	0.0288327
RP11-816J6.3	0.47468	0.000377365	1	0.0288327
SPATA9	0.47468	0.000377365	1	0.0288327
SLC13A4	0.47468	0.000377365	1	0.0288327
SVOPL	0.47468	0.000377365	1	0.0288327
RP11-1220K2.2	0.47468	0.000377365	1	0.0288327
NRK	0.47468	0.000377365	1	0.0288327
FBXO43	0.47468	0.000377365	1	0.0288327
RP11-435O5.4	0.47468	0.000377365	1	0.0288327
GPHA2	0.47468	0.000377365	1	0.0288327
PMEL	0.47468	0.000377365	1	0.0288327
AL627171.2	0.47468	0.000377365	1	0.0288327
ANKRD24	0.47468	0.000377365	1	0.0288327
RP11-360L9.7	0.47468	0.000377365	1	0.0288327
AC025811.3	0.47468	0.000377365	1	0.0288327
C22orf31	0.47468	0.000377365	1	0.0288327
RP3-496C20.1	0.47468	0.000377365	1	0.0288327
RP11-91P24.7	0.47468	0.000377365	1	0.0288327
C18orf8	0.477991	0.000338724	4	0.0288327
SF3B3	0.479747	0.000319718	14	0.0288327
XRCC1	0.482427	0.00029258	8	0.0288327
IL17RE	0.486213	0.000257785	8	0.0288327
FARS2	0.486213	0.000257785	8	0.0288327
WNT2B	0.487229	0.000249117	9	0.0288327
NUDT22	0.48865	0.000237432	15	0.0288327
CENPN	0.489947	0.0002272	8	0.0288327
PPIF	0.498005	0.000172139	12	0.0288327
TOPBP1	0.498332	0.000170186	8	0.0288327
NAA35	0.498332	0.000170186	8	0.0288327
PTDSS1	0.4997	0.000162234	13	0.0288327
DHRS11	0.500694	0.000156669	8	0.0288327
LZTR1	0.507976	0.000120925	7	0.0288327
KCMF1	0.472962	0.000398961	16	0.0303231
AHDC1	0.471506	0.000418124	13	0.0314503
DDX39A	0.471523	0.000417886	13	0.0314503
EPHB2	0.468215	0.000464544	8	0.0330578
ANKRD13C	0.468215	0.000464544	8	0.0330578
GLI4	0.468215	0.000464544	8	0.0330578
PRDM5	0.468469	0.000460807	4	0.0330578
SLC44A4	0.468469	0.000460807	4	0.0330578
RP11-1114A5.4	0.468469	0.000460807	4	0.0330578
STOX1	0.468469	0.000460807	4	0.0330578
PPIP5K1	0.468469	0.000460807	4	0.0330578
AZI1	0.468469	0.000460807	4	0.0330578
SH3GL1	0.468469	0.000460807	4	0.0330578
FAM19A5	0.468469	0.000460807	4	0.0330578
RFC1	0.461152	0.000580258	23	0.0410908
PNPLA6	0.46028	0.000596217	10	0.042016
RABL3	0.457583	0.00064811	4	0.0445906
FAM155A	0.457583	0.00064811	4	0.0445906
NCOA6	0.457583	0.00064811	4	0.0445906
ZNF573	0.457583	0.00064811	4	0.0445906
SRCRB4D	0.457583	0.00064811	4	0.0445906
MST1	0.453156	0.000742161	8	0.0505819
RP11-385D13.3	0.453156	0.000742161	8	0.0505819
KLHL21	0.447648	0.000876271	4	0.0560389
P2RY8	0.447648	0.000876271	4	0.0560389
GINS4	0.447648	0.000876271	4	0.0560389
OGDHL	0.447648	0.000876271	4	0.0560389
TMEM180	0.447648	0.000876271	4	0.0560389
ATP6V0A2	0.447648	0.000876271	4	0.0560389
STARD5	0.447648	0.000876271	4	0.0560389
SNN	0.447648	0.000876271	4	0.0560389
C17orf70	0.447648	0.000876271	4	0.0560389
GINS1	0.447648	0.000876271	4	0.0560389
NINL	0.447648	0.000876271	4	0.0560389
TTI1	0.447648	0.000876271	4	0.0560389
GRAMD4	0.447648	0.000876271	4	0.0560389
TRIM26	0.449133	0.000838114	9	0.0560389
ZNF439	0.447289	0.000885704	4	0.0563937
CLPTM1L	0.443863	0.000980627	17	0.0621649
NIPSNAP1	0.443627	0.000987487	9	0.0623276
FEN1	0.442573	0.00101869	18	0.064019
PSPC1	0.438888	0.00113475	17	0.0710047
KLHL26	0.437175	0.00119264	4	0.0743074
DENND6A	0.431786	0.00139238	9	0.0863809
FAM149A	0.42618	0.00163143	10	0.100354
CENPH	0.42618	0.00163143	10	0.100354
FAM199X	0.425736	0.00165182	15	0.101179
DHRS4	0.425243	0.00167474	10	0.102152
FBLN7	0.419573	0.0019596	5	0.119027
CCDC130	0.41893	0.00199447	18	0.12014
SNRNP40	0.41904	0.00198849	21	0.12014
ARMC10	0.414895	0.00222626	20	0.133548
ASF1B	0.413878	0.00228837	5	0.136709
SLC35A3	0.412689	0.00236286	16	0.14058
AKAP11	0.412427	0.00237958	10	0.140998
PSMC3	0.409744	0.00255675	34	0.15088
RP11-398K22.12	0.404625	0.00292756	5	0.167982
TFB1M	0.404625	0.00292756	5	0.167982
RNF216	0.404625	0.00292756	5	0.167982
GYLTL1B	0.404625	0.00292756	5	0.167982
CLSTN3	0.404625	0.00292756	5	0.167982
THAP7-AS1	0.404625	0.00292756	5	0.167982
OLFM4	0.404794	0.00291461	11	0.167982
ASCC3	0.400316	0.00327584	10	0.185763
CRNKL1	0.400316	0.00327584	10	0.185763
CABIN1	0.400316	0.00327584	10	0.185763
ZMYND10	0.399322	0.00336112	5	0.189122
GMFG	0.39946	0.00334916	15	0.189122
TMEM44	0.394712	0.00378316	5	0.209619
PCYT1A	0.394712	0.00378316	5	0.209619
PHC1	0.394712	0.00378316	5	0.209619
NRTN	0.394712	0.00378316	5	0.209619
KDELC2	0.394055	0.00384691	11	0.212341
MCM3	0.390375	0.00422203	24	0.232164
MGAT4B	0.388153	0.00446378	16	0.244531
ZDHHC23	0.385806	0.00473227	5	0.248907
FANCE	0.385806	0.00473227	5	0.248907
SNHG15	0.385806	0.00473227	5	0.248907
STEAP2	0.385806	0.00473227	5	0.248907
HAUS7	0.385806	0.00473227	5	0.248907
SBF2-AS1	0.385806	0.00473227	5	0.248907
TM9SF1	0.385806	0.00473227	5	0.248907
FNTB	0.385806	0.00473227	5	0.248907
C21orf58	0.385806	0.00473227	5	0.248907
BAX	0.3859	0.0047212	36	0.248907
HSD17B8	0.386605	0.00463933	18	0.248907
CBWD2	0.385334	0.00478784	19	0.250921
BBS2	0.383777	0.00497565	11	0.258894
KPTN	0.383777	0.00497565	11	0.258894
PCNA	0.383241	0.00504175	38	0.261397
SAYSD1	0.382696	0.0051097	18	0.263977
LETMD1	0.378023	0.00572653	10	0.293753
TPD52L2	0.378075	0.0057194	10	0.293753
AC013275.2	0.376269	0.00597438	5	0.300104
ADRA2C	0.376269	0.00597438	5	0.300104
ZC2HC1C	0.376269	0.00597438	5	0.300104
PLEKHO2	0.376269	0.00597438	5	0.300104
CDC6	0.376269	0.00597438	5	0.300104
HPS1	0.376977	0.0058732	15	0.300104
ISYNA1	0.374774	0.00619292	43	0.310009
TMEM184C	0.374309	0.00626232	6	0.311336
HPN	0.374309	0.00626232	6	0.311336
FCHO2	0.37265	0.00651543	11	0.321716
COG5	0.37265	0.00651543	11	0.321716
SNX29P2	0.372307	0.00656879	6	0.323251
DNASE2	0.371918	0.00662991	21	0.325157
SNRNP25	0.370536	0.0068508	18	0.334859
CDK16	0.370175	0.00690956	11	0.336598
ITGB5	0.369608	0.00700278	15	0.338865
PIGS	0.369617	0.00700119	13	0.338865
MCM6	0.368975	0.00710808	13	0.341682
MAGOHB	0.368975	0.00710808	13	0.341682
PANK2	0.368417	0.00720207	12	0.345058
PRC1	0.364475	0.00789713	11	0.377114
CSNK2A1	0.363644	0.00805091	14	0.383197
DDR1	0.363489	0.00807982	24	0.383316
CELA2B	0.361729	0.00841511	11	0.396631
PELO	0.361745	0.00841215	11	0.396631
PACS2	0.358964	0.00896644	6	0.41989
SEC11A	0.359072	0.00894431	47	0.41989
PLOD1	0.355998	0.00959197	6	0.432443
REG3A	0.355998	0.00959197	6	0.432443
ZNF445	0.355998	0.00959197	6	0.432443
ZNF197	0.355998	0.00959197	6	0.432443
G6PD	0.355998	0.00959197	6	0.432443
DGKH	0.355998	0.00959197	6	0.432443
NUFIP1	0.355998	0.00959197	6	0.432443
PCK2	0.355998	0.00959197	6	0.432443
GPT2	0.355998	0.00959197	6	0.432443
MCM5	0.356169	0.00955497	27	0.432443
IPO9	0.356916	0.00939449	16	0.432443
G6PC3	0.357257	0.00932188	14	0.432443
XRCC4	0.355293	0.00974614	6	0.432675
TFCP2	0.355293	0.00974614	6	0.432675
SPIRE2	0.355293	0.00974614	6	0.432675
LRRC37B	0.355293	0.00974614	6	0.432675
PDE8B	0.355449	0.0097119	22	0.432675
RNF103	0.354577	0.00990494	12	0.437052
ANKRD17	0.354581	0.00990407	22	0.437052
UBR2	0.353069	0.0102467	12	0.449399
UBL7	0.353069	0.0102467	12	0.449399
INSIG1	0.352772	0.0103151	13	0.451039
PXDC1	0.352008	0.0104931	15	0.457441
CLIC4	0.349819	0.0110176	12	0.478871
C4orf19	0.338347	0.0141519	7	0.486834
NDUFAF5	0.338347	0.0141519	7	0.486834
ZNF524	0.338469	0.014115	20	0.486834
TERF2IP	0.338477	0.0141128	29	0.486834
PEX2	0.338479	0.014112	20	0.486834
TMEM39B	0.338632	0.0140657	6	0.486834
ACP6	0.338632	0.0140657	6	0.486834
IER5	0.338632	0.0140657	6	0.486834
KALRN	0.338632	0.0140657	6	0.486834
SLC10A7	0.338632	0.0140657	6	0.486834
SAP30	0.338632	0.0140657	6	0.486834
HACE1	0.338632	0.0140657	6	0.486834
ERMARD	0.338632	0.0140657	6	0.486834
AIF1L	0.338632	0.0140657	6	0.486834
SUPV3L1	0.338632	0.0140657	6	0.486834
DLG5	0.338632	0.0140657	6	0.486834
PPRC1	0.338632	0.0140657	6	0.486834
DDX11	0.338632	0.0140657	6	0.486834
BRCA2	0.338632	0.0140657	6	0.486834
FANCI	0.338632	0.0140657	6	0.486834
AXIN1	0.338632	0.0140657	6	0.486834
CLCN7	0.338632	0.0140657	6	0.486834
GLIS2	0.338632	0.0140657	6	0.486834
HEXIM2	0.338632	0.0140657	6	0.486834
RSG1	0.33899	0.0139583	2	0.486834
CEP85	0.33899	0.0139583	2	0.486834
SLC16A4	0.33899	0.0139583	2	0.486834
KIRREL	0.33899	0.0139583	2	0.486834
IGSF9	0.33899	0.0139583	2	0.486834
EML6	0.33899	0.0139583	2	0.486834
MXD1	0.33899	0.0139583	2	0.486834
AC079922.3	0.33899	0.0139583	2	0.486834
LARS2	0.33899	0.0139583	2	0.486834
LINC00887	0.33899	0.0139583	2	0.486834
RASSF6	0.33899	0.0139583	2	0.486834
ANTXR2	0.33899	0.0139583	2	0.486834
RP11-111F5.4	0.33899	0.0139583	2	0.486834
ZNF483	0.33899	0.0139583	2	0.486834
WDR31	0.33899	0.0139583	2	0.486834
FJX1	0.33899	0.0139583	2	0.486834
FUT4	0.33899	0.0139583	2	0.486834
IFT46	0.33899	0.0139583	2	0.486834
TBX3	0.33899	0.0139583	2	0.486834
CTD-2034I4.2	0.33899	0.0139583	2	0.486834
TMC7	0.33899	0.0139583	2	0.486834
DOC2A	0.33899	0.0139583	2	0.486834
FBXL19	0.33899	0.0139583	2	0.486834
SMPD3	0.33899	0.0139583	2	0.486834
GNGT2	0.33899	0.0139583	2	0.486834
RP11-672L10.6	0.33899	0.0139583	2	0.486834
PCSK4	0.33899	0.0139583	2	0.486834
ZNF461	0.33899	0.0139583	2	0.486834
EID2B	0.33899	0.0139583	2	0.486834
ZNF575	0.33899	0.0139583	2	0.486834
FAM71E1	0.33899	0.0139583	2	0.486834
ZNF470	0.33899	0.0139583	2	0.486834
ZNF837	0.33899	0.0139583	2	0.486834
ZBTB8B	0.33899	0.0139583	2	0.486834
ACADL	0.33899	0.0139583	2	0.486834
CTD-2410N18.3	0.33899	0.0139583	2	0.486834
C12orf39	0.33899	0.0139583	2	0.486834
CCDC62	0.33899	0.0139583	2	0.486834
OTOP3	0.33899	0.0139583	2	0.486834
C15orf26	0.33899	0.0139583	2	0.486834
RP11-225H22.5	0.33899	0.0139583	2	0.486834
DNAJC9	0.339065	0.0139356	20	0.486834
LIMS1	0.339638	0.0137651	19	0.486834
NAA30	0.340532	0.0135024	11	0.486834
POLD3	0.341186	0.0133127	14	0.486834
SIX5	0.342176	0.0130304	6	0.486834
POLR3GL	0.34447	0.0123956	17	0.486834
QRICH1	0.345617	0.0120883	13	0.486834
CHEK1	0.345617	0.0120883	13	0.486834
CDK5RAP3	0.345685	0.0120703	22	0.486834
STT3B	0.34606	0.0119712	16	0.486834
SLC24A1	0.346552	0.0118427	2	0.486834
SAMD15	0.346552	0.0118427	2	0.486834
ZBTB8A	0.346569	0.0118381	6	0.486834
C2CD5	0.346569	0.0118381	6	0.486834
ZNF516	0.346569	0.0118381	6	0.486834
CNKSR1	0.346786	0.0117817	6	0.486834
SH3BP2	0.346786	0.0117817	6	0.486834
SPATS2	0.347947	0.011484	12	0.486834
ANGEL2	0.347976	0.0114766	12	0.486834
SND1	0.347976	0.0114766	12	0.486834
CMC2	0.348242	0.0114095	23	0.486834
COX5A	0.348497	0.0113452	45	0.486834
PPP5C	0.348796	0.0112703	13	0.486834
ABCB7	0.337734	0.0143391	6	0.490944
IL17RB	0.337839	0.0143069	14	0.490944
DMWD	0.337324	0.0144653	12	0.491786
ZSWIM6	0.337338	0.0144612	12	0.491786
CHAF1A	0.337338	0.0144612	12	0.491786
ZBTB41	0.336162	0.0148284	7	0.500615
ROPN1L	0.336162	0.0148284	7	0.500615
SLC2A11	0.336162	0.0148284	7	0.500615
CROCCP2	0.335527	0.01503	13	0.505071
WDR70	0.335527	0.01503	13	0.505071
HSD17B4	0.335001	0.015199	17	0.508396
AKIRIN2	0.335095	0.0151686	12	0.508396
TMEM37	0.334077	0.0154993	15	0.517249
RNF170	0.333531	0.0156794	20	0.522059
SNAPC1	0.332339	0.0160784	13	0.534119
FAM63A	0.331297	0.0164342	2	0.540986
TPRG1-AS1	0.331297	0.0164342	2	0.540986
PDE10A	0.331297	0.0164342	2	0.540986
CHGA	0.331297	0.0164342	2	0.540986
LMCD1	0.330851	0.0165887	24	0.544838
KDM4A	0.329772	0.0169671	6	0.549803
ZNF496	0.329772	0.0169671	6	0.549803
SEC24B	0.329772	0.0169671	6	0.549803
RARS2	0.329772	0.0169671	6	0.549803
ZNF736	0.329772	0.0169671	6	0.549803
ZWILCH	0.329772	0.0169671	6	0.549803
THAP4	0.329365	0.0171118	22	0.553256
MAP3K11	0.328932	0.017267	21	0.557034
KIAA0101	0.328683	0.0173567	25	0.557448
TCAIM	0.328762	0.0173281	6	0.557448
C15orf57	0.32828	0.0175027	17	0.560898
MORN1	0.310139	0.025249	2	0.561317
TNFRSF1B	0.310139	0.025249	2	0.561317
RP4-798A10.7	0.310139	0.025249	2	0.561317
PADI2	0.310139	0.025249	2	0.561317
LINC00339	0.310139	0.025249	2	0.561317
C1orf213	0.310139	0.025249	2	0.561317
PTAFR	0.310139	0.025249	2	0.561317
CYP4B1	0.310139	0.025249	2	0.561317
FAM69A	0.310139	0.025249	2	0.561317
LINC01057	0.310139	0.025249	2	0.561317
PGBD5	0.310139	0.025249	2	0.561317
KIF26B	0.310139	0.025249	2	0.561317
MBOAT2	0.310139	0.025249	2	0.561317
CTC-336P14.1	0.310139	0.025249	2	0.561317
AC074289.1	0.310139	0.025249	2	0.561317
SMYD5	0.310139	0.025249	2	0.561317
TMEM150A	0.310139	0.025249	2	0.561317
GNLY	0.310139	0.025249	2	0.561317
LINC01125	0.310139	0.025249	2	0.561317
HOXD-AS2	0.310139	0.025249	2	0.561317
NRP2	0.310139	0.025249	2	0.561317
HES6	0.310139	0.025249	2	0.561317
FGD5	0.310139	0.025249	2	0.561317
ZNF852	0.310139	0.025249	2	0.561317
CDC25A	0.310139	0.025249	2	0.561317
CISH	0.310139	0.025249	2	0.561317
PHF7	0.310139	0.025249	2	0.561317
GPR27	0.310139	0.025249	2	0.561317
RP11-299J3.8	0.310139	0.025249	2	0.561317
MECOM	0.310139	0.025249	2	0.561317
SPATA18	0.310139	0.025249	2	0.561317
PRSS12	0.310139	0.025249	2	0.561317
ARHGAP10	0.310139	0.025249	2	0.561317
TRIP13	0.310139	0.025249	2	0.561317
SGTB	0.310139	0.025249	2	0.561317
CCDC125	0.310139	0.025249	2	0.561317
SLC23A1	0.310139	0.025249	2	0.561317
PPP2R2B	0.310139	0.025249	2	0.561317
CCNJL	0.310139	0.025249	2	0.561317
RP1-234P15.4	0.310139	0.025249	2	0.561317
LFNG	0.310139	0.025249	2	0.561317
HDAC9	0.310139	0.025249	2	0.561317
CTB-119C2.1	0.310139	0.025249	2	0.561317
GTF2IRD1	0.310139	0.025249	2	0.561317
ZKSCAN5	0.310139	0.025249	2	0.561317
CDKL5	0.310139	0.025249	2	0.561317
PORCN	0.310139	0.025249	2	0.561317
FGD1	0.310139	0.025249	2	0.561317
MAGEE1	0.310139	0.025249	2	0.561317
CXorf57	0.310139	0.025249	2	0.561317
RP11-761E20.1	0.310139	0.025249	2	0.561317
AVPR2	0.310139	0.025249	2	0.561317
RP11-115C21.2	0.310139	0.025249	2	0.561317
RP11-11N9.4	0.310139	0.025249	2	0.561317
PPAPDC2	0.310139	0.025249	2	0.561317
INVS	0.310139	0.025249	2	0.561317
ZBTB26	0.310139	0.025249	2	0.561317
CCDC183	0.310139	0.025249	2	0.561317
CCDC7	0.310139	0.025249	2	0.561317
NDST2	0.310139	0.025249	2	0.561317
LINC00863	0.310139	0.025249	2	0.561317
MARVELD1	0.310139	0.025249	2	0.561317
LDB1	0.310139	0.025249	2	0.561317
PAOX	0.310139	0.025249	2	0.561317
DNHD1	0.310139	0.025249	2	0.561317
LDLRAD3	0.310139	0.025249	2	0.561317
CCDC67	0.310139	0.025249	2	0.561317
CD3D	0.310139	0.025249	2	0.561317
PVRL1	0.310139	0.025249	2	0.561317
GLIPR1L2	0.310139	0.025249	2	0.561317
IQCD	0.310139	0.025249	2	0.561317
FBXW8	0.310139	0.025249	2	0.561317
KIAA0226L	0.310139	0.025249	2	0.561317
GPC6	0.310139	0.025249	2	0.561317
DACT1	0.310139	0.025249	2	0.561317
ACOT4	0.310139	0.025249	2	0.561317
OIP5	0.310139	0.025249	2	0.561317
NEDD4	0.310139	0.025249	2	0.561317
LOXL1	0.310139	0.025249	2	0.561317
SEMA4B	0.310139	0.025249	2	0.561317
LRRK1	0.310139	0.025249	2	0.561317
MT3	0.310139	0.025249	2	0.561317
RP11-252A24.3	0.310139	0.025249	2	0.561317
DNAAF1	0.310139	0.025249	2	0.561317
DPEP1	0.310139	0.025249	2	0.561317
KIAA0753	0.310139	0.025249	2	0.561317
PLCD3	0.310139	0.025249	2	0.561317
COL1A1	0.310139	0.025249	2	0.561317
BRIP1	0.310139	0.025249	2	0.561317
ACE	0.310139	0.025249	2	0.561317
SLC39A11	0.310139	0.025249	2	0.561317
WDR7	0.310139	0.025249	2	0.561317
TPX2	0.310139	0.025249	2	0.561317
CCM2L	0.310139	0.025249	2	0.561317
UBE2C	0.310139	0.025249	2	0.561317
MOCS3	0.310139	0.025249	2	0.561317
CABLES2	0.310139	0.025249	2	0.561317
C20orf201	0.310139	0.025249	2	0.561317
ZNF57	0.310139	0.025249	2	0.561317
CACTIN	0.310139	0.025249	2	0.561317
MIR7-3HG	0.310139	0.025249	2	0.561317
ZNF20	0.310139	0.025249	2	0.561317
FCHO1	0.310139	0.025249	2	0.561317
CTD-2086O20.3	0.310139	0.025249	2	0.561317
AC084219.4	0.310139	0.025249	2	0.561317
CTC-241F20.3	0.310139	0.025249	2	0.561317
ZNF808	0.310139	0.025249	2	0.561317
FAM227A	0.310139	0.025249	2	0.561317
CELSR1	0.310139	0.025249	2	0.561317
COL6A2	0.310139	0.025249	2	0.561317
AC011841.1	0.310139	0.025249	2	0.561317
GCNT4	0.310139	0.025249	2	0.561317
TEX11	0.310139	0.025249	2	0.561317
MTCP1	0.310139	0.025249	2	0.561317
RP11-588G21.2	0.310139	0.025249	2	0.561317
MAB21L1	0.310139	0.025249	2	0.561317
SERPINA3	0.310139	0.025249	2	0.561317
AQP8	0.310139	0.025249	2	0.561317
CTD-2049O4.1	0.310139	0.025249	2	0.561317
RP11-353N14.5	0.310139	0.025249	2	0.561317
RP11-873E20.1	0.310139	0.025249	2	0.561317
HM13-AS1	0.310139	0.025249	2	0.561317
CLDN8	0.310139	0.025249	2	0.561317
UGT2B17	0.310139	0.025249	2	0.561317
RP11-603J24.14	0.310139	0.025249	2	0.561317
PRDX2	0.311324	0.0246676	42	0.561317
ERI3	0.311381	0.0246401	15	0.561317
UBN2	0.311403	0.0246294	14	0.561317
TMEM170A	0.311641	0.0245141	15	0.561317
CEP170	0.312013	0.0243347	7	0.561317
TCF7L1	0.312013	0.0243347	7	0.561317
ZNF641	0.312013	0.0243347	7	0.561317
TRAP1	0.312021	0.0243307	17	0.561317
CD68	0.312411	0.0241442	6	0.561317
TRAPPC10	0.312497	0.0241028	6	0.561317
YEATS4	0.313143	0.0237965	19	0.561317
FANCF	0.315288	0.022803	13	0.561317
DEXI	0.315288	0.022803	13	0.561317
SLC52A2	0.315831	0.0225575	14	0.561317
TOR3A	0.316307	0.0223436	16	0.561317
NAA38	0.316757	0.0221431	37	0.561317
METTL21A	0.316792	0.0221274	12	0.561317
EPB41	0.316977	0.0220456	7	0.561317
BEND5	0.316977	0.0220456	7	0.561317
NVL	0.316977	0.0220456	7	0.561317
PIGG	0.316977	0.0220456	7	0.561317
MFSD7	0.316977	0.0220456	7	0.561317
GNA12	0.316977	0.0220456	7	0.561317
FAM214B	0.316977	0.0220456	7	0.561317
FADS1	0.316977	0.0220456	7	0.561317
RP11-819C21.1	0.316977	0.0220456	7	0.561317
SNHG10	0.316977	0.0220456	7	0.561317
NXN	0.316977	0.0220456	7	0.561317
SLC16A11	0.316977	0.0220456	7	0.561317
PRKACA	0.316977	0.0220456	7	0.561317
SRM	0.317045	0.0220155	7	0.561317
RP11-126K1.2	0.317152	0.0219682	2	0.561317
PXDN	0.317152	0.0219682	2	0.561317
FRAT1	0.317152	0.0219682	2	0.561317
BEST1	0.317152	0.0219682	2	0.561317
C11orf80	0.317152	0.0219682	2	0.561317
FAR2	0.317152	0.0219682	2	0.561317
DDX11-AS1	0.317152	0.0219682	2	0.561317
HNF1A	0.317152	0.0219682	2	0.561317
KNTC1	0.317152	0.0219682	2	0.561317
DIAPH3	0.317152	0.0219682	2	0.561317
TUBG1	0.317802	0.0216835	14	0.561317
HINT2	0.317816	0.0216773	40	0.561317
ACTR1B	0.318006	0.0215947	16	0.561317
PDLIM3	0.318773	0.0212634	27	0.561317
DHRSX	0.319007	0.0211635	14	0.561317
KLF5	0.319214	0.0210753	13	0.561317
CISD1	0.31929	0.0210428	28	0.561317
NUP210	0.32024	0.0206422	7	0.561317
RP11-611L7.1	0.32024	0.0206422	7	0.561317
PHF6	0.32024	0.0206422	7	0.561317
RFWD3	0.32024	0.0206422	7	0.561317
TMEM106A	0.32024	0.0206422	7	0.561317
FEM1C	0.321042	0.020309	6	0.561317
ZBTB7B	0.321064	0.0202998	6	0.561317
SRSF2	0.321081	0.0202927	44	0.561317
HMGCS1	0.321219	0.020236	16	0.561317
GATAD2B	0.32136	0.0201782	15	0.561317
FAM219B	0.32136	0.0201782	15	0.561317
ZNF700	0.322605	0.0196729	8	0.561317
ATPAF2	0.323524	0.0193068	13	0.561317
HS2ST1	0.323613	0.0192715	7	0.561317
FUZ	0.323771	0.0192091	14	0.561317
ADORA1	0.324197	0.019042	15	0.561317
HERC4	0.324642	0.018869	14	0.561317
IFT122	0.324869	0.0187812	15	0.561317
OSTF1	0.325324	0.018606	25	0.561317
DNPH1	0.32562	0.0184929	34	0.561317
SIM1	0.325703	0.0184615	13	0.561317
BCL2L12	0.325703	0.0184615	13	0.561317
KREMEN1	0.325703	0.0184615	13	0.561317
RBM26	0.32601	0.018345	22	0.561317
MRPL34	0.327142	0.0179206	29	0.561317
GPRASP1	0.32761	0.0177479	7	0.561317
ZNHIT2	0.327718	0.017708	14	0.561317
COX7B	0.309349	0.0256431	49	0.568337
DEK	0.309388	0.0256238	46	0.568337
C5orf63	0.308298	0.0261755	7	0.571414
CYFIP2	0.308298	0.0261755	7	0.571414
SESN1	0.308298	0.0261755	7	0.571414
OAS3	0.308298	0.0261755	7	0.571414
SPRED1	0.308298	0.0261755	7	0.571414
COG1	0.308298	0.0261755	7	0.571414
TWSG1	0.308298	0.0261755	7	0.571414
EIF4ENIF1	0.308298	0.0261755	7	0.571414
RPN2	0.308793	0.0259239	34	0.571414
PSMB1	0.308923	0.0258579	46	0.571414
TFIP11	0.307997	0.0263297	9	0.573915
CHD1L	0.306336	0.0271938	8	0.590977
PIBF1	0.306336	0.0271938	8	0.590977
RBBP4	0.30585	0.0274516	36	0.595688
ASL	0.305386	0.0276988	14	0.599259
CCDC25	0.305389	0.0276972	15	0.599259
LYRM2	0.305221	0.0277875	18	0.600285
PTPRM	0.30504	0.0278846	13	0.600595
IVD	0.305075	0.0278662	13	0.600595
ARHGEF40	0.30474	0.028047	22	0.603196
ERICH2	0.303007	0.0289977	2	0.609203
LINC00960	0.303007	0.0289977	2	0.609203
HERC5	0.303007	0.0289977	2	0.609203
FGF2	0.303007	0.0289977	2	0.609203
RASGRF2	0.303007	0.0289977	2	0.609203
CASC2	0.303007	0.0289977	2	0.609203
TSPAN18	0.303007	0.0289977	2	0.609203
GAS6-AS2	0.303007	0.0289977	2	0.609203
AURKB	0.303007	0.0289977	2	0.609203
CSRP2BP	0.303007	0.0289977	2	0.609203
AC006942.4	0.303007	0.0289977	2	0.609203
LILRB4	0.303007	0.0289977	2	0.609203
SYNJ1	0.303007	0.0289977	2	0.609203
SYTL4	0.303037	0.0289815	24	0.609203
HNRNPAB	0.30362	0.0286585	30	0.609203
LAPTM5	0.303871	0.0285204	6	0.609203
ATP6V0D1	0.302082	0.0295162	26	0.619201
PKD1	0.301608	0.0297854	15	0.623946
CCNL2	-0.301412	0.029897	29	0.625382
JKAMP	0.300666	0.030325	19	0.627106
RP11-558F24.4	0.300722	0.030293	7	0.627106
RP11-488L18.10	0.300722	0.030293	7	0.627106
EVC	0.300722	0.030293	7	0.627106
AACS	0.300722	0.030293	7	0.627106
MAP3K9	0.300722	0.030293	7	0.627106
THBS1	0.300722	0.030293	7	0.627106
NUTF2	0.300828	0.0302317	32	0.627106
APEX2	0.300491	0.0304262	17	0.628304
SIVA1	0.300273	0.0305532	45	0.630029
MNAT1	0.300014	0.0307037	16	0.632234
NSMAF	0.299769	0.0308469	7	0.632492
VEGFB	0.299769	0.0308469	7	0.632492
COQ7	0.299856	0.0307963	19	0.632492
RNH1	0.299562	0.0309685	33	0.63409
SHARPIN	0.299092	0.0312456	25	0.638864
NOV	0.298934	0.0313398	13	0.638988
C11orf48	0.299003	0.0312985	21	0.638988
CDS2	0.298578	0.0315516	15	0.642404
TMEM209	0.298187	0.0317855	8	0.645358
BOLA2B	0.298187	0.0317855	8	0.645358
NDUFB11	0.297558	0.0321654	45	0.649436
VAV3	-0.29756	0.0321642	29	0.649436
ECE1	0.29765	0.0321098	8	0.649436
ANXA7	-0.297734	0.0320589	29	0.649436
WHSC1	0.296894	0.0325704	14	0.656701
NUDT5	0.296767	0.0326483	26	0.657358
DHX36	0.296445	0.0328463	23	0.660429
WDR11	0.296354	0.0329031	16	0.660655
NXT1	0.29559	0.0333781	15	0.669268
EFCAB4A	0.295372	0.0335144	16	0.670149
ORC4	0.295426	0.0334809	19	0.670149
LSR	0.295283	0.0335705	23	0.670347
TSEN54	0.295161	0.0336472	14	0.670956
ANKRD54	0.295044	0.0337207	13	0.6715
ECHDC1	0.294247	0.0342272	20	0.680652
KMT2E-AS1	0.293892	0.034454	8	0.684226
SGSM3	0.293408	0.0347666	16	0.689489
NTHL1	0.293056	0.0349944	13	0.693061
SNIP1	0.292376	0.0354394	7	0.694297
CAMSAP2	0.292376	0.0354394	7	0.694297
LGALSL	0.292376	0.0354394	7	0.694297
FASTKD1	0.292376	0.0354394	7	0.694297
CLEC16A	0.292376	0.0354394	7	0.694297
BRCA1	0.292376	0.0354394	7	0.694297
TEX264	0.292458	0.0353855	32	0.694297
HLTF	0.292706	0.0352228	9	0.694297
CENPV	0.292215	0.0355453	15	0.695432
MPHOSPH10	0.292131	0.0356007	19	0.695579
NEMF	0.291685	0.0358958	24	0.700402
TFB2M	0.291278	0.0361674	8	0.702867
EBLN2	0.291278	0.0361674	8	0.702867
MLXIPL	0.291278	0.0361674	8	0.702867
NDUFB1	0.291061	0.0363126	48	0.704747
TEX30	0.290948	0.0363884	16	0.705274
PRPS2	0.29043	0.0367377	15	0.711094
ALAD	0.290266	0.0368492	16	0.712303
TK1	0.28799	0.0384216	18	0.741711
SPRYD3	0.287583	0.0387085	14	0.744281
ST5	0.28759	0.0387036	19	0.744281
ACAT2	0.287705	0.0386219	10	0.744281
SNX10	0.286686	0.0393469	15	0.75356
FAM111A	0.286686	0.0393469	15	0.75356
MEF2BNB	0.286686	0.0393469	15	0.75356
TINF2	0.28626	0.0396531	17	0.756432
CDK10	0.286261	0.0396528	19	0.756432
NARS2	0.286377	0.0395687	8	0.756432
LGALS3BP	0.285816	0.0399745	38	0.761562
PPP2R3A	0.283988	0.0413202	9	0.762192
MID1IP1	0.283988	0.0413202	9	0.762192
ATG2B	0.283988	0.0413202	9	0.762192
SDHB	0.284023	0.0412939	31	0.762192
DUSP5	0.284155	0.0411954	7	0.762192
MTIF2	0.284173	0.0411825	7	0.762192
MCM9	0.284173	0.0411825	7	0.762192
PLEKHH3	0.284173	0.0411825	7	0.762192
MUM1L1	0.284173	0.0411825	7	0.762192
KPNB1	0.284257	0.0411201	36	0.762192
LPHN2	0.284406	0.0410093	15	0.762192
CCDC30	0.284478	0.0409557	8	0.762192
ZNF692	0.284478	0.0409557	8	0.762192
FAHD2B	0.284478	0.0409557	8	0.762192
NGLY1	0.284478	0.0409557	8	0.762192
SPAG1	0.284478	0.0409557	8	0.762192
NADSYN1	0.284478	0.0409557	8	0.762192
ZNF263	0.284478	0.0409557	8	0.762192
CKMT2	0.284478	0.0409557	8	0.762192
PTPN2	0.284598	0.0408671	18	0.762192
RPAIN	0.285053	0.0405321	25	0.762192
AGPAT6	0.285105	0.0404934	14	0.762192
DTX3L	0.285136	0.040471	14	0.762192
NUB1	0.285136	0.040471	14	0.762192
TBC1D15	0.285136	0.040471	14	0.762192
CLDN23	0.28344	0.0417306	8	0.76781
NDUFAF1	0.28344	0.0417306	8	0.76781
GCHFR	0.282965	0.0420894	28	0.770506
MRPL15	0.282986	0.0420736	28	0.770506
PCGF3	0.283013	0.0420526	7	0.770506
TMEM218	0.283141	0.0419558	17	0.770506
GSTM3	0.281531	0.0431872	34	0.789608
CHM	0.281031	0.0435756	9	0.794708
AHSA1	-0.281046	0.0435636	27	0.794708
WAC-AS1	0.280959	0.0436316	26	0.79473
SMYD2	0.280699	0.0438347	19	0.797429
FDX1	0.280272	0.0441702	28	0.800524
SREK1	0.28031	0.0441398	35	0.800524
FUNDC2	0.280319	0.0441328	29	0.800524
TEAD4	0.279664	0.044651	8	0.807221
TCEAL4	0.279684	0.0446355	40	0.807221
AKT2	0.279544	0.044747	17	0.80795
IRF1	0.279278	0.0449587	16	0.809759
NUDCD2	-0.279317	0.0449278	27	0.809759
IDH2	0.278511	0.0455754	38	0.819848
TMED2	0.277993	0.0459965	39	0.826401
NOL7	0.277392	0.0464875	30	0.83419
B4GALT5	0.277249	0.0466058	17	0.835279
MPHOSPH8	0.277103	0.0467255	37	0.835362
MAGED2	0.277121	0.0467105	33	0.835362
PPP1R8	0.276219	0.0474594	8	0.838161
FAM20B	0.276219	0.0474594	8	0.838161
SFMBT1	0.276219	0.0474594	8	0.838161
SMAD1	0.276219	0.0474594	8	0.838161
ITGA2	0.276219	0.0474594	8	0.838161
FAM188A	0.276219	0.0474594	8	0.838161
ZNF503-AS1	0.276219	0.0474594	8	0.838161
NNMT	0.276219	0.0474594	8	0.838161
RASSF8-AS1	0.276219	0.0474594	8	0.838161
PPM1F	0.276219	0.0474594	8	0.838161
BCL11A	0.275735	0.0478653	9	0.841235
USP40	0.275735	0.0478653	9	0.841235
UGDH	0.275739	0.0478621	8	0.841235
GRB2	0.275742	0.0478597	16	0.841235
ADPGK	0.274582	0.0488437	19	0.857393
ALDH7A1	0.274241	0.0491368	16	0.860457
C15orf52	0.274287	0.0490972	30	0.860457
AUP1	0.274052	0.049299	34	0.862257
NUSAP1	0.273971	0.049369	10	0.862443
HSPA8	0.273822	0.0494973	48	0.863645
SH2B1	0.273612	0.0496799	13	0.86579
STT3A	0.273446	0.0498233	14	0.867248
CEBPZ	0.273285	0.0499637	22	0.86865
TBC1D24	0.273205	0.0500334	9	0.868822
FKBP3	0.273118	0.0501099	37	0.869111
DNMT1	0.273007	0.0502067	20	0.86975
LINC00938	0.272879	0.0503182	17	0.870643
RMI2	0.272779	0.0504067	16	0.871136
POLR2M	0.271731	0.0513326	11	0.886083
RP11-206L10.3	-0.0403983	0.776141	1	0.886696
RP11-206L10.2	-0.0403983	0.776141	1	0.886696
RP11-206L10.9	-0.0403983	0.776141	1	0.886696
SAMD11	-0.0403983	0.776141	1	0.886696
KLHL17	-0.0403983	0.776141	1	0.886696
RNF223	-0.0403983	0.776141	1	0.886696
RP4-758J18.13	-0.0403983	0.776141	1	0.886696
C1orf233	-0.0403983	0.776141	1	0.886696
SLC35E2	-0.0403983	0.776141	1	0.886696
TTC34	-0.0403983	0.776141	1	0.886696
NPHP4	-0.0403983	0.776141	1	0.886696
ENO1-AS1	-0.0403983	0.776141	1	0.886696
SLC2A5	-0.0403983	0.776141	1	0.886696
PIK3CD	-0.0403983	0.776141	1	0.886696
NPPA-AS1	-0.0403983	0.776141	1	0.886696
RP11-474O21.5	-0.0403983	0.776141	1	0.886696
FHAD1	-0.0403983	0.776141	1	0.886696
AGMAT	-0.0403983	0.776141	1	0.886696
FAM131C	-0.0403983	0.776141	1	0.886696
RP11-276H7.2	-0.0403983	0.776141	1	0.886696
C1orf134	-0.0403983	0.776141	1	0.886696
RP4-798A10.2	-0.0403983	0.776141	1	0.886696
PINK1-AS	-0.0403983	0.776141	1	0.886696
NBPF3	-0.0403983	0.776141	1	0.886696
LDLRAD2	-0.0403983	0.776141	1	0.886696
WNT4	-0.0403983	0.776141	1	0.886696
ASAP3	-0.0403983	0.776141	1	0.886696
RP4-594I10.3	-0.0403983	0.776141	1	0.886696
RP3-465N24.6	-0.0403983	0.776141	1	0.886696
MAN1C1	-0.0403983	0.776141	1	0.886696
RP1-187B23.1	-0.0403983	0.776141	1	0.886696
SFN	-0.0403983	0.776141	1	0.886696
RP1-159A19.4	-0.0403983	0.776141	1	0.886696
RP11-442N24__B.1	-0.0403983	0.776141	1	0.886696
TMEM200B	-0.0403983	0.776141	1	0.886696
BAI2	-0.0403983	0.776141	1	0.886696
RP11-84A19.2	-0.0403983	0.776141	1	0.886696
RP4-622L5.7	-0.0403983	0.776141	1	0.886696
TEKT2	-0.0403983	0.776141	1	0.886696
CDCA8	-0.0403983	0.776141	1	0.886696
HEYL	-0.0403983	0.776141	1	0.886696
ZFP69	-0.0403983	0.776141	1	0.886696
RP11-656D10.3	-0.0403983	0.776141	1	0.886696
ZMYND12	-0.0403983	0.776141	1	0.886696
ERMAP	-0.0403983	0.776141	1	0.886696
SLC2A1-AS1	-0.0403983	0.776141	1	0.886696
RP1-92O14.3	-0.0403983	0.776141	1	0.886696
CDC20	-0.0403983	0.776141	1	0.886696
C1orf228	-0.0403983	0.776141	1	0.886696
TCTEX1D4	-0.0403983	0.776141	1	0.886696
BTBD19	-0.0403983	0.776141	1	0.886696
ZSWIM5	-0.0403983	0.776141	1	0.886696
TESK2	-0.0403983	0.776141	1	0.886696
MMACHC	-0.0403983	0.776141	1	0.886696
CCDC17	-0.0403983	0.776141	1	0.886696
TSPAN1	-0.0403983	0.776141	1	0.886696
LURAP1	-0.0403983	0.776141	1	0.886696
AGBL4	-0.0403983	0.776141	1	0.886696
ELAVL4	-0.0403983	0.776141	1	0.886696
TTC39A	-0.0403983	0.776141	1	0.886696
KTI12	-0.0403983	0.776141	1	0.886696
FAM159A	-0.0403983	0.776141	1	0.886696
PODN	-0.0403983	0.776141	1	0.886696
LRP8	-0.0403983	0.776141	1	0.886696
RP4-758J24.5	-0.0403983	0.776141	1	0.886696
MROH7	-0.0403983	0.776141	1	0.886696
PARS2	-0.0403983	0.776141	1	0.886696
RP11-182I10.3	-0.0403983	0.776141	1	0.886696
AK4	-0.0403983	0.776141	1	0.886696
DNAJC6	-0.0403983	0.776141	1	0.886696
SLC35D1	-0.0403983	0.776141	1	0.886696
DEPDC1	-0.0403983	0.776141	1	0.886696
NEGR1	-0.0403983	0.776141	1	0.886696
FPGT-TNNI3K	-0.0403983	0.776141	1	0.886696
SLC44A5	-0.0403983	0.776141	1	0.886696
RP11-486G15.2	-0.0403983	0.776141	1	0.886696
LPAR3	-0.0403983	0.776141	1	0.886696
GFI1	-0.0403983	0.776141	1	0.886696
RP5-884G6.2	-0.0403983	0.776141	1	0.886696
RP11-305E17.6	-0.0403983	0.776141	1	0.886696
CDC14A	-0.0403983	0.776141	1	0.886696
RP11-483I13.5	-0.0403983	0.776141	1	0.886696
KIAA1324	-0.0403983	0.776141	1	0.886696
GSTM2	-0.0403983	0.776141	1	0.886696
GSTM5	-0.0403983	0.776141	1	0.886696
SLC6A17	-0.0403983	0.776141	1	0.886696
RP11-284N8.3	-0.0403983	0.776141	1	0.886696
ADORA3	-0.0403983	0.776141	1	0.886696
DDX20	-0.0403983	0.776141	1	0.886696
SLC16A1	-0.0403983	0.776141	1	0.886696
PTPN22	-0.0403983	0.776141	1	0.886696
CASQ2	-0.0403983	0.776141	1	0.886696
FAM46C	-0.0403983	0.776141	1	0.886696
RP11-418J17.1	-0.0403983	0.776141	1	0.886696
FAM72B	-0.0403983	0.776141	1	0.886696
FCGR1B	-0.0403983	0.776141	1	0.886696
RP11-315I20.1	-0.0403983	0.776141	1	0.886696
ITGA10	-0.0403983	0.776141	1	0.886696
ANKRD35	-0.0403983	0.776141	1	0.886696
NUDT17	-0.0403983	0.776141	1	0.886696
NBPF11	-0.0403983	0.776141	1	0.886696
NBPF20	-0.0403983	0.776141	1	0.886696
RP11-403I13.8	-0.0403983	0.776141	1	0.886696
HIST2H4A	-0.0403983	0.776141	1	0.886696
SV2A	-0.0403983	0.776141	1	0.886696
C1orf51	-0.0403983	0.776141	1	0.886696
CELF3	-0.0403983	0.776141	1	0.886696
TDRKH	-0.0403983	0.776141	1	0.886696
RP11-98D18.9	-0.0403983	0.776141	1	0.886696
RP1-178F15.4	-0.0403983	0.776141	1	0.886696
DENND4B	-0.0403983	0.776141	1	0.886696
RP11-422P24.10	-0.0403983	0.776141	1	0.886696
RP11-422P24.11	-0.0403983	0.776141	1	0.886696
RP11-350G8.5	-0.0403983	0.776141	1	0.886696
KCNN3	-0.0403983	0.776141	1	0.886696
RP11-307C12.11	-0.0403983	0.776141	1	0.886696
TRIM46	-0.0403983	0.776141	1	0.886696
HCN3	-0.0403983	0.776141	1	0.886696
MSTO1	-0.0403983	0.776141	1	0.886696
CRABP2	-0.0403983	0.776141	1	0.886696
SH2D2A	-0.0403983	0.776141	1	0.886696
RP11-404O13.1	-0.0403983	0.776141	1	0.886696
CTA-134P22.2	-0.0403983	0.776141	1	0.886696
C1orf204	-0.0403983	0.776141	1	0.886696
CCDC19	-0.0403983	0.776141	1	0.886696
CD48	-0.0403983	0.776141	1	0.886696
SLAMF7	-0.0403983	0.776141	1	0.886696
MPZ	-0.0403983	0.776141	1	0.886696
RP11-267N12.3	-0.0403983	0.776141	1	0.886696
RXRG	-0.0403983	0.776141	1	0.886696
RP11-277B15.3	-0.0403983	0.776141	1	0.886696
RCSD1	-0.0403983	0.776141	1	0.886696
SELL	-0.0403983	0.776141	1	0.886696
SELE	-0.0403983	0.776141	1	0.886696
DNM3OS	-0.0403983	0.776141	1	0.886696
RP11-296O14.3	-0.0403983	0.776141	1	0.886696
ANKRD45	-0.0403983	0.776141	1	0.886696
AXDND1	-0.0403983	0.776141	1	0.886696
LHX4	-0.0403983	0.776141	1	0.886696
KIAA1614	-0.0403983	0.776141	1	0.886696
RGS16	-0.0403983	0.776141	1	0.886696
COLGALT2	-0.0403983	0.776141	1	0.886696
PTGS2	-0.0403983	0.776141	1	0.886696
KIF21B	-0.0403983	0.776141	1	0.886696
RP11-134G8.7	-0.0403983	0.776141	1	0.886696
LMOD1	-0.0403983	0.776141	1	0.886696
PTPN7	-0.0403983	0.776141	1	0.886696
PRELP	-0.0403983	0.776141	1	0.886696
TMEM81	-0.0403983	0.776141	1	0.886696
C4BPB	-0.0403983	0.776141	1	0.886696
RP11-318L16.6	-0.0403983	0.776141	1	0.886696
USH2A	-0.0403983	0.776141	1	0.886696
RP11-224O19.2	-0.0403983	0.776141	1	0.886696
SUSD4	-0.0403983	0.776141	1	0.886696
LIN9	-0.0403983	0.776141	1	0.886696
DISC1	-0.0403983	0.776141	1	0.886696
GNG4	-0.0403983	0.776141	1	0.886696
FMN2	-0.0403983	0.776141	1	0.886696
C1orf101	-0.0403983	0.776141	1	0.886696
ZNF669	-0.0403983	0.776141	1	0.886696
AC116614.1	-0.0403983	0.776141	1	0.886696
SNTG2	-0.0403983	0.776141	1	0.886696
RP11-111J6.2	-0.0403983	0.776141	1	0.886696
LINC00954	-0.0403983	0.776141	1	0.886696
MFSD2B	-0.0403983	0.776141	1	0.886696
CENPO	-0.0403983	0.776141	1	0.886696
RP11-458N5.1	-0.0403983	0.776141	1	0.886696
AC013449.1	-0.0403983	0.776141	1	0.886696
GAREML	-0.0403983	0.776141	1	0.886696
AC074117.10	-0.0403983	0.776141	1	0.886696
EHD3	-0.0403983	0.776141	1	0.886696
LTBP1	-0.0403983	0.776141	1	0.886696
QPCT	-0.0403983	0.776141	1	0.886696
SLC8A1-AS1	-0.0403983	0.776141	1	0.886696
SLC8A1	-0.0403983	0.776141	1	0.886696
AC010883.5	-0.0403983	0.776141	1	0.886696
TTC7A	-0.0403983	0.776141	1	0.886696
STON1	-0.0403983	0.776141	1	0.886696
NRXN1	-0.0403983	0.776141	1	0.886696
CHAC2	-0.0403983	0.776141	1	0.886696
RP11-477N3.1	-0.0403983	0.776141	1	0.886696
AC007743.1	-0.0403983	0.776141	1	0.886696
MEIS1-AS2	-0.0403983	0.776141	1	0.886696
FBXO41	-0.0403983	0.776141	1	0.886696
SLC4A5	-0.0403983	0.776141	1	0.886696
LBX2	-0.0403983	0.776141	1	0.886696
PCGF1	-0.0403983	0.776141	1	0.886696
LOXL3	-0.0403983	0.776141	1	0.886696
RP11-355F16.1	-0.0403983	0.776141	1	0.886696
RP11-301O19.1	-0.0403983	0.776141	1	0.886696
RP11-1399P15.1	-0.0403983	0.776141	1	0.886696
MAL	-0.0403983	0.776141	1	0.886696
RP11-440D17.3	-0.0403983	0.776141	1	0.886696
GPAT2	-0.0403983	0.776141	1	0.886696
AC109826.1	-0.0403983	0.776141	1	0.886696
MRPL30	-0.0403983	0.776141	1	0.886696
CHST10	-0.0403983	0.776141	1	0.886696
RP11-299H21.1	-0.0403983	0.776141	1	0.886696
FLJ20373	-0.0403983	0.776141	1	0.886696
IL1R2	-0.0403983	0.776141	1	0.886696
TMEM182	-0.0403983	0.776141	1	0.886696
SULT1C2	-0.0403983	0.776141	1	0.886696
EDAR	-0.0403983	0.776141	1	0.886696
RGPD5	-0.0403983	0.776141	1	0.886696
RGPD6	-0.0403983	0.776141	1	0.886696
AC009404.2	-0.0403983	0.776141	1	0.886696
STEAP3	-0.0403983	0.776141	1	0.886696
CYP27C1	-0.0403983	0.776141	1	0.886696
PROC	-0.0403983	0.776141	1	0.886696
RP11-286H15.1	-0.0403983	0.776141	1	0.886696
RP11-725P16.2	-0.0403983	0.776141	1	0.886696
GPR39	-0.0403983	0.776141	1	0.886696
KYNU	-0.0403983	0.776141	1	0.886696
ARHGAP15	-0.0403983	0.776141	1	0.886696
KIF5C	-0.0403983	0.776141	1	0.886696
TNFAIP6	-0.0403983	0.776141	1	0.886696
NEB	-0.0403983	0.776141	1	0.886696
CCDC148	-0.0403983	0.776141	1	0.886696
LY75	-0.0403983	0.776141	1	0.886696
AC009299.3	-0.0403983	0.776141	1	0.886696
FAP	-0.0403983	0.776141	1	0.886696
SCN3A	-0.0403983	0.776141	1	0.886696
B3GALT1	-0.0403983	0.776141	1	0.886696
SLC25A12	-0.0403983	0.776141	1	0.886696
AC078883.3	-0.0403983	0.776141	1	0.886696
AC009336.24	-0.0403983	0.776141	1	0.886696
PDE11A	-0.0403983	0.776141	1	0.886696
AC009948.5	-0.0403983	0.776141	1	0.886696
RP11-65L3.4	-0.0403983	0.776141	1	0.886696
NEUROD1	-0.0403983	0.776141	1	0.886696
PDE1A	-0.0403983	0.776141	1	0.886696
C2orf88	-0.0403983	0.776141	1	0.886696
STAT4	-0.0403983	0.776141	1	0.886696
AC007383.4	-0.0403983	0.776141	1	0.886696
ADAM23	-0.0403983	0.776141	1	0.886696
RP11-801F7.1	-0.0403983	0.776141	1	0.886696
RP11-260M2.1	-0.0403983	0.776141	1	0.886696
AC007038.7	-0.0403983	0.776141	1	0.886696
CPS1	-0.0403983	0.776141	1	0.886696
RP11-105N14.1	-0.0403983	0.776141	1	0.886696
TMEM169	-0.0403983	0.776141	1	0.886696
MARCH4	-0.0403983	0.776141	1	0.886696
SMARCAL1	-0.0403983	0.776141	1	0.886696
RP11-378A13.2	-0.0403983	0.776141	1	0.886696
VIL1	-0.0403983	0.776141	1	0.886696
RP11-548H3.1	-0.0403983	0.776141	1	0.886696
CCDC108	-0.0403983	0.776141	1	0.886696
NHEJ1	-0.0403983	0.776141	1	0.886696
SPEG	-0.0403983	0.776141	1	0.886696
CTD-2308L22.1	-0.0403983	0.776141	1	0.886696
KCNE4	-0.0403983	0.776141	1	0.886696
SCG2	-0.0403983	0.776141	1	0.886696
SERPINE2	-0.0403983	0.776141	1	0.886696
SLC16A14	-0.0403983	0.776141	1	0.886696
EFHD1	-0.0403983	0.776141	1	0.886696
INPP5D	-0.0403983	0.776141	1	0.886696
TRPM8	-0.0403983	0.776141	1	0.886696
AC104667.3	-0.0403983	0.776141	1	0.886696
AC016757.3	-0.0403983	0.776141	1	0.886696
HDAC4	-0.0403983	0.776141	1	0.886696
ANKMY1	-0.0403983	0.776141	1	0.886696
AC011298.2	-0.0403983	0.776141	1	0.886696
ANO7	-0.0403983	0.776141	1	0.886696
AC093642.3	-0.0403983	0.776141	1	0.886696
AC018816.3	-0.0403983	0.776141	1	0.886696
LMCD1-AS1	-0.0403983	0.776141	1	0.886696
OXTR	-0.0403983	0.776141	1	0.886696
RP11-266J6.2	-0.0403983	0.776141	1	0.886696
PRRT3-AS1	-0.0403983	0.776141	1	0.886696
RP11-1020A11.2	-0.0403983	0.776141	1	0.886696
GHRLOS	-0.0403983	0.776141	1	0.886696
PPARG	-0.0403983	0.776141	1	0.886696
C3orf83	-0.0403983	0.776141	1	0.886696
FBLN2	-0.0403983	0.776141	1	0.886696
WNT7A	-0.0403983	0.776141	1	0.886696
AC093495.4	-0.0403983	0.776141	1	0.886696
SH3BP5-AS1	-0.0403983	0.776141	1	0.886696
COLQ	-0.0403983	0.776141	1	0.886696
KCNH8	-0.0403983	0.776141	1	0.886696
NEK10	-0.0403983	0.776141	1	0.886696
TMPPE	-0.0403983	0.776141	1	0.886696
FBXL2	-0.0403983	0.776141	1	0.886696
RP11-10C24.2	-0.0403983	0.776141	1	0.886696
RP11-10C24.3	-0.0403983	0.776141	1	0.886696
TRANK1	-0.0403983	0.776141	1	0.886696
RP11-285J16.1	-0.0403983	0.776141	1	0.886696
ZNF619	-0.0403983	0.776141	1	0.886696
ULK4	-0.0403983	0.776141	1	0.886696
CCDC13	-0.0403983	0.776141	1	0.886696
KRBOX1.1	-0.0403983	0.776141	1	0.886696
RP11-424N24.2	-0.0403983	0.776141	1	0.886696
LINC00694	-0.0403983	0.776141	1	0.886696
KIF15	-0.0403983	0.776141	1	0.886696
XCR1	-0.0403983	0.776141	1	0.886696
CCRL2	-0.0403983	0.776141	1	0.886696
ATRIP	-0.0403983	0.776141	1	0.886696
RP13-131K19.1	-0.0403983	0.776141	1	0.886696
BSN	-0.0403983	0.776141	1	0.886696
TRAIP	-0.0403983	0.776141	1	0.886696
MST1R	-0.0403983	0.776141	1	0.886696
MON1A	-0.0403983	0.776141	1	0.886696
SEMA3F	-0.0403983	0.776141	1	0.886696
U73166.2	-0.0403983	0.776141	1	0.886696
RP11-804H8.6	-0.0403983	0.776141	1	0.886696
DUSP7	-0.0403983	0.776141	1	0.886696
ITIH4	-0.0403983	0.776141	1	0.886696
RP5-966M1.6	-0.0403983	0.776141	1	0.886696
TMEM110	-0.0403983	0.776141	1	0.886696
IL17RD	-0.0403983	0.776141	1	0.886696
HESX1	-0.0403983	0.776141	1	0.886696
DNAH12	-0.0403983	0.776141	1	0.886696
FAM3D	-0.0403983	0.776141	1	0.886696
C3orf67	-0.0403983	0.776141	1	0.886696
RP11-245J9.6	-0.0403983	0.776141	1	0.886696
RP11-129B22.1	-0.0403983	0.776141	1	0.886696
PRICKLE2	-0.0403983	0.776141	1	0.886696
RP11-154H23.3	-0.0403983	0.776141	1	0.886696
ROBO2	-0.0403983	0.776141	1	0.886696
HTR1F	-0.0403983	0.776141	1	0.886696
RP11-159G9.5	-0.0403983	0.776141	1	0.886696
ARL6	-0.0403983	0.776141	1	0.886696
TAGLN3	-0.0403983	0.776141	1	0.886696
C3orf52	-0.0403983	0.776141	1	0.886696
RP11-757F18.5	-0.0403983	0.776141	1	0.886696
RP11-572C15.6	-0.0403983	0.776141	1	0.886696
RP11-484K9.4	-0.0403983	0.776141	1	0.886696
SIDT1	-0.0403983	0.776141	1	0.886696
LSAMP	-0.0403983	0.776141	1	0.886696
PLA1A	-0.0403983	0.776141	1	0.886696
POPDC2	-0.0403983	0.776141	1	0.886696
STXBP5L	-0.0403983	0.776141	1	0.886696
EAF2	-0.0403983	0.776141	1	0.886696
ALG1L	-0.0403983	0.776141	1	0.886696
GATA2	-0.0403983	0.776141	1	0.886696
EFCC1	-0.0403983	0.776141	1	0.886696
TMCC1-AS1	-0.0403983	0.776141	1	0.886696
CPNE4	-0.0403983	0.776141	1	0.886696
TF	-0.0403983	0.776141	1	0.886696
SLC35G2	-0.0403983	0.776141	1	0.886696
RP11-461M2.2	-0.0403983	0.776141	1	0.886696
ESYT3	-0.0403983	0.776141	1	0.886696
RP11-319G6.1	-0.0403983	0.776141	1	0.886696
CLSTN2	-0.0403983	0.776141	1	0.886696
AGTR1	-0.0403983	0.776141	1	0.886696
CP	-0.0403983	0.776141	1	0.886696
P2RY13	-0.0403983	0.776141	1	0.886696
SUCNR1	-0.0403983	0.776141	1	0.886696
MBNL1-AS1	-0.0403983	0.776141	1	0.886696
C3orf33	-0.0403983	0.776141	1	0.886696
RP11-305K5.1	-0.0403983	0.776141	1	0.886696
PTX3	-0.0403983	0.776141	1	0.886696
C3orf55	-0.0403983	0.776141	1	0.886696
RP11-379F4.9	-0.0403983	0.776141	1	0.886696
TRIM59	-0.0403983	0.776141	1	0.886696
RP11-245C23.3	-0.0403983	0.776141	1	0.886696
RP11-145M9.4	-0.0403983	0.776141	1	0.886696
USP13	-0.0403983	0.776141	1	0.886696
KLHL6	-0.0403983	0.776141	1	0.886696
VWA5B2	-0.0403983	0.776141	1	0.886696
C3orf70	-0.0403983	0.776141	1	0.886696
DGKG	-0.0403983	0.776141	1	0.886696
CRYGS	-0.0403983	0.776141	1	0.886696
IL1RAP	-0.0403983	0.776141	1	0.886696
FGF12	-0.0403983	0.776141	1	0.886696
SLC51A	-0.0403983	0.776141	1	0.886696
NRROS	-0.0403983	0.776141	1	0.886696
AC024560.2	-0.0403983	0.776141	1	0.886696
RP11-1191J2.5	-0.0403983	0.776141	1	0.886696
DGKQ	-0.0403983	0.776141	1	0.886696
SPON2	-0.0403983	0.776141	1	0.886696
RP11-1398P2.1	-0.0403983	0.776141	1	0.886696
RP11-572O17.1	-0.0403983	0.776141	1	0.886696
POLN	-0.0403983	0.776141	1	0.886696
NSG1	-0.0403983	0.776141	1	0.886696
MSX1	-0.0403983	0.776141	1	0.886696
CYTL1	-0.0403983	0.776141	1	0.886696
CCDC96	-0.0403983	0.776141	1	0.886696
SLC2A9	-0.0403983	0.776141	1	0.886696
ZNF518B	-0.0403983	0.776141	1	0.886696
CLNK	-0.0403983	0.776141	1	0.886696
HS3ST1	-0.0403983	0.776141	1	0.886696
RP11-293A21.1	-0.0403983	0.776141	1	0.886696
RELL1	-0.0403983	0.776141	1	0.886696
TLR10	-0.0403983	0.776141	1	0.886696
TLR1	-0.0403983	0.776141	1	0.886696
TMEM156	-0.0403983	0.776141	1	0.886696
RP11-539G18.2	-0.0403983	0.776141	1	0.886696
UCHL1	-0.0403983	0.776141	1	0.886696
DCAF4L1	-0.0403983	0.776141	1	0.886696
RP11-700J17.2	-0.0403983	0.776141	1	0.886696
RP11-121C2.2	-0.0403983	0.776141	1	0.886696
NIPAL1	-0.0403983	0.776141	1	0.886696
TXK	-0.0403983	0.776141	1	0.886696
RP11-646I6.5	-0.0403983	0.776141	1	0.886696
HOPX	-0.0403983	0.776141	1	0.886696
SPINK2	-0.0403983	0.776141	1	0.886696
RP11-798L4.1	-0.0403983	0.776141	1	0.886696
ODAM	-0.0403983	0.776141	1	0.886696
RP11-46J23.1	-0.0403983	0.776141	1	0.886696
PF4	-0.0403983	0.776141	1	0.886696
RASGEF1B	-0.0403983	0.776141	1	0.886696
THAP9	-0.0403983	0.776141	1	0.886696
AGPAT9	-0.0403983	0.776141	1	0.886696
RP13-514E23.2	-0.0403983	0.776141	1	0.886696
HSD17B13	-0.0403983	0.776141	1	0.886696
RP11-742B18.1	-0.0403983	0.776141	1	0.886696
FAM13A-AS1	-0.0403983	0.776141	1	0.886696
MMRN1	-0.0403983	0.776141	1	0.886696
HPGDS	-0.0403983	0.776141	1	0.886696
RP11-710C12.1	-0.0403983	0.776141	1	0.886696
DAPP1	-0.0403983	0.776141	1	0.886696
AF213884.2	-0.0403983	0.776141	1	0.886696
SLC9B2	-0.0403983	0.776141	1	0.886696
CYP2U1	-0.0403983	0.776141	1	0.886696
SEC24B-AS1	-0.0403983	0.776141	1	0.886696
C4orf21	-0.0403983	0.776141	1	0.886696
UGT8	-0.0403983	0.776141	1	0.886696
SYNPO2	-0.0403983	0.776141	1	0.886696
FAT4	-0.0403983	0.776141	1	0.886696
RP11-420A23.1	-0.0403983	0.776141	1	0.886696
PCDH18	-0.0403983	0.776141	1	0.886696
PET112	-0.0403983	0.776141	1	0.886696
TMEM154	-0.0403983	0.776141	1	0.886696
FHDC1	-0.0403983	0.776141	1	0.886696
KIAA0922	-0.0403983	0.776141	1	0.886696
RXFP1	-0.0403983	0.776141	1	0.886696
FSTL5	-0.0403983	0.776141	1	0.886696
TLL1	-0.0403983	0.776141	1	0.886696
DDX60L	-0.0403983	0.776141	1	0.886696
VEGFC	-0.0403983	0.776141	1	0.886696
RP11-290F5.1	-0.0403983	0.776141	1	0.886696
RP11-326I11.3	-0.0403983	0.776141	1	0.886696
C4orf47	-0.0403983	0.776141	1	0.886696
CEP72	-0.0403983	0.776141	1	0.886696
TPPP	-0.0403983	0.776141	1	0.886696
CTD-2256P15.2	-0.0403983	0.776141	1	0.886696
BASP1	-0.0403983	0.776141	1	0.886696
CDH18	-0.0403983	0.776141	1	0.886696
C1QTNF3	-0.0403983	0.776141	1	0.886696
CTD-2517O10.6	-0.0403983	0.776141	1	0.886696
SLC1A3	-0.0403983	0.776141	1	0.886696
CTD-2127H9.1	-0.0403983	0.776141	1	0.886696
PTGER4	-0.0403983	0.776141	1	0.886696
CTD-2035E11.3	-0.0403983	0.776141	1	0.886696
CTD-2035E11.5	-0.0403983	0.776141	1	0.886696
ISL1	-0.0403983	0.776141	1	0.886696
ESM1	-0.0403983	0.776141	1	0.886696
CTD-2031P19.3	-0.0403983	0.776141	1	0.886696
RP11-231G3.1	-0.0403983	0.776141	1	0.886696
FAM159B	-0.0403983	0.776141	1	0.886696
RP11-307L14.1	-0.0403983	0.776141	1	0.886696
CD180	-0.0403983	0.776141	1	0.886696
SERF1B	-0.0403983	0.776141	1	0.886696
TMEM171	-0.0403983	0.776141	1	0.886696
FAM169A	-0.0403983	0.776141	1	0.886696
ANKDD1B	-0.0403983	0.776141	1	0.886696
POC5	-0.0403983	0.776141	1	0.886696
SV2C	-0.0403983	0.776141	1	0.886696
F2R	-0.0403983	0.776141	1	0.886696
CRHBP	-0.0403983	0.776141	1	0.886696
ARSB	-0.0403983	0.776141	1	0.886696
FAM151B	-0.0403983	0.776141	1	0.886696
MTRNR2L2	-0.0403983	0.776141	1	0.886696
EDIL3	-0.0403983	0.776141	1	0.886696
CTC-428H11.2	-0.0403983	0.776141	1	0.886696
GPR98	-0.0403983	0.776141	1	0.886696
PCSK1	-0.0403983	0.776141	1	0.886696
SLCO4C1	-0.0403983	0.776141	1	0.886696
STARD4-AS1	-0.0403983	0.776141	1	0.886696
TRIM36	-0.0403983	0.776141	1	0.886696
CTC-428G20.3	-0.0403983	0.776141	1	0.886696
LOX	-0.0403983	0.776141	1	0.886696
CEP120	-0.0403983	0.776141	1	0.886696
CTC-228N24.1	-0.0403983	0.776141	1	0.886696
VTRNA2-1	-0.0403983	0.776141	1	0.886696
RP11-381K20.2	-0.0403983	0.776141	1	0.886696
PKD2L2	-0.0403983	0.776141	1	0.886696
NRG2	-0.0403983	0.776141	1	0.886696
PCDHA12	-0.0403983	0.776141	1	0.886696
PCDHGB7	-0.0403983	0.776141	1	0.886696
RELL2	-0.0403983	0.776141	1	0.886696
PCDH12	-0.0403983	0.776141	1	0.886696
JAKMIP2	-0.0403983	0.776141	1	0.886696
ADRB2	-0.0403983	0.776141	1	0.886696
CTC-529P8.1	-0.0403983	0.776141	1	0.886696
SLIT3	-0.0403983	0.776141	1	0.886696
DOCK2	-0.0403983	0.776141	1	0.886696
GPRIN1	-0.0403983	0.776141	1	0.886696
MXD3	-0.0403983	0.776141	1	0.886696
DOK3	-0.0403983	0.776141	1	0.886696
FAM153A	-0.0403983	0.776141	1	0.886696
RP11-423H2.3	-0.0403983	0.776141	1	0.886696
ZNF879	-0.0403983	0.776141	1	0.886696
ZNF354C	-0.0403983	0.776141	1	0.886696
HUS1B	-0.0403983	0.776141	1	0.886696
RP11-532F6.3	-0.0403983	0.776141	1	0.886696
RP1-40E16.12	-0.0403983	0.776141	1	0.886696
RP1-80N2.3	-0.0403983	0.776141	1	0.886696
MAK	-0.0403983	0.776141	1	0.886696
TMEM170B	-0.0403983	0.776141	1	0.886696
RP1-223E5.4	-0.0403983	0.776141	1	0.886696
KIAA0319	-0.0403983	0.776141	1	0.886696
RP1-30M3.5	-0.0403983	0.776141	1	0.886696
U91328.19	-0.0403983	0.776141	1	0.886696
HIST1H2BC	-0.0403983	0.776141	1	0.886696
HIST1H2BH	-0.0403983	0.776141	1	0.886696
CTA-14H9.5	-0.0403983	0.776141	1	0.886696
HIST1H4J	-0.0403983	0.776141	1	0.886696
HIST1H2BN	-0.0403983	0.776141	1	0.886696
ZKSCAN4	-0.0403983	0.776141	1	0.886696
PGBD1	-0.0403983	0.776141	1	0.886696
ZSCAN12	-0.0403983	0.776141	1	0.886696
ZNRD1-AS1	-0.0403983	0.776141	1	0.886696
RNF39	-0.0403983	0.776141	1	0.886696
PSORS1C1	-0.0403983	0.776141	1	0.886696
XXbac-BPG181B23.7	-0.0403983	0.776141	1	0.886696
ATP6V1G2	-0.0403983	0.776141	1	0.886696
TNF	-0.0403983	0.776141	1	0.886696
LTB	-0.0403983	0.776141	1	0.886696
SAPCD1-AS1	-0.0403983	0.776141	1	0.886696
HSPA1L	-0.0403983	0.776141	1	0.886696
SPDEF	-0.0403983	0.776141	1	0.886696
ETV7	-0.0403983	0.776141	1	0.886696
FGD2	-0.0403983	0.776141	1	0.886696
TMEM217	-0.0403983	0.776141	1	0.886696
MDGA1	-0.0403983	0.776141	1	0.886696
KCNK17	-0.0403983	0.776141	1	0.886696
DAAM2	-0.0403983	0.776141	1	0.886696
TREM1	-0.0403983	0.776141	1	0.886696
PGC	-0.0403983	0.776141	1	0.886696
RP3-475N16.1	-0.0403983	0.776141	1	0.886696
CUL7	-0.0403983	0.776141	1	0.886696
POLH	-0.0403983	0.776141	1	0.886696
CAPN11	-0.0403983	0.776141	1	0.886696
AARS2	-0.0403983	0.776141	1	0.886696
SUPT3H	-0.0403983	0.776141	1	0.886696
RP1-244F24.1	-0.0403983	0.776141	1	0.886696
HMGCLL1	-0.0403983	0.776141	1	0.886696
FKBP1C	-0.0403983	0.776141	1	0.886696
RP11-462G2.1	-0.0403983	0.776141	1	0.886696
OOEP	-0.0403983	0.776141	1	0.886696
DDX43	-0.0403983	0.776141	1	0.886696
COL12A1	-0.0403983	0.776141	1	0.886696
RP11-177G23.2	-0.0403983	0.776141	1	0.886696
TTK	-0.0403983	0.776141	1	0.886696
RP11-250B2.6	-0.0403983	0.776141	1	0.886696
RP11-250B2.5	-0.0403983	0.776141	1	0.886696
ME1	-0.0403983	0.776141	1	0.886696
SNAP91	-0.0403983	0.776141	1	0.886696
CYB5R4	-0.0403983	0.776141	1	0.886696
RP11-30P6.6	-0.0403983	0.776141	1	0.886696
RP11-393I2.4	-0.0403983	0.776141	1	0.886696
CEP57L1	-0.0403983	0.776141	1	0.886696
C6orf3	-0.0403983	0.776141	1	0.886696
FAM184A	-0.0403983	0.776141	1	0.886696
RP11-557H15.4	-0.0403983	0.776141	1	0.886696
MYB	-0.0403983	0.776141	1	0.886696
MTFR2	-0.0403983	0.776141	1	0.886696
SAMD5	-0.0403983	0.776141	1	0.886696
RAET1E-AS1	-0.0403983	0.776141	1	0.886696
PPP1R14C	-0.0403983	0.776141	1	0.886696
IYD	-0.0403983	0.776141	1	0.886696
CCDC170	-0.0403983	0.776141	1	0.886696
ESR1	-0.0403983	0.776141	1	0.886696
FBXO5	-0.0403983	0.776141	1	0.886696
RP11-288H12.4	-0.0403983	0.776141	1	0.886696
AGPAT4	-0.0403983	0.776141	1	0.886696
RP11-514O12.4	-0.0403983	0.776141	1	0.886696
CCR6	-0.0403983	0.776141	1	0.886696
AL009178.1	-0.0403983	0.776141	1	0.886696
THBS2	-0.0403983	0.776141	1	0.886696
XX-C2158C12.2	-0.0403983	0.776141	1	0.886696
FAM20C	-0.0403983	0.776141	1	0.886696
AC147651.4	-0.0403983	0.776141	1	0.886696
GET4	-0.0403983	0.776141	1	0.886696
RP11-449P15.2	-0.0403983	0.776141	1	0.886696
RP11-1246C19.1	-0.0403983	0.776141	1	0.886696
RADIL	-0.0403983	0.776141	1	0.886696
RP11-1275H24.3	-0.0403983	0.776141	1	0.886696
PMS2	-0.0403983	0.776141	1	0.886696
DNAH11	-0.0403983	0.776141	1	0.886696
OSBPL3	-0.0403983	0.776141	1	0.886696
HOXA7	-0.0403983	0.776141	1	0.886696
HOXA9	-0.0403983	0.776141	1	0.886696
CTB-113D17.1	-0.0403983	0.776141	1	0.886696
ANLN	-0.0403983	0.776141	1	0.886696
AOAH	-0.0403983	0.776141	1	0.886696
GLI3	-0.0403983	0.776141	1	0.886696
MRPS24	-0.0403983	0.776141	1	0.886696
LINC00957	-0.0403983	0.776141	1	0.886696
AEBP1	-0.0403983	0.776141	1	0.886696
GCK	-0.0403983	0.776141	1	0.886696
MYO1G	-0.0403983	0.776141	1	0.886696
IKZF1	-0.0403983	0.776141	1	0.886696
ZNF92	-0.0403983	0.776141	1	0.886696
LINC00174	-0.0403983	0.776141	1	0.886696
RP11-166O4.5	-0.0403983	0.776141	1	0.886696
TRIM74	-0.0403983	0.776141	1	0.886696
SEMA3C	-0.0403983	0.776141	1	0.886696
CACNA2D1	-0.0403983	0.776141	1	0.886696
SEMA3E	-0.0403983	0.776141	1	0.886696
SEMA3A	-0.0403983	0.776141	1	0.886696
ABCB4	-0.0403983	0.776141	1	0.886696
RUNDC3B	-0.0403983	0.776141	1	0.886696
STEAP4	-0.0403983	0.776141	1	0.886696
CYP51A1	-0.0403983	0.776141	1	0.886696
DYNC1I1	-0.0403983	0.776141	1	0.886696
GAL3ST4	-0.0403983	0.776141	1	0.886696
PILRA	-0.0403983	0.776141	1	0.886696
UFSP1	-0.0403983	0.776141	1	0.886696
ACHE	-0.0403983	0.776141	1	0.886696
MUC12	-0.0403983	0.776141	1	0.886696
VGF	-0.0403983	0.776141	1	0.886696
SH2B2	-0.0403983	0.776141	1	0.886696
CDHR3	-0.0403983	0.776141	1	0.886696
RP11-22N19.2	-0.0403983	0.776141	1	0.886696
PIK3CG	-0.0403983	0.776141	1	0.886696
AC002467.7	-0.0403983	0.776141	1	0.886696
NRCAM	-0.0403983	0.776141	1	0.886696
LRRN3	-0.0403983	0.776141	1	0.886696
CPED1	-0.0403983	0.776141	1	0.886696
LRRC4	-0.0403983	0.776141	1	0.886696
METTL2B	-0.0403983	0.776141	1	0.886696
STRIP2	-0.0403983	0.776141	1	0.886696
SMKR1	-0.0403983	0.776141	1	0.886696
RP11-775D22.2	-0.0403983	0.776141	1	0.886696
AC016831.7	-0.0403983	0.776141	1	0.886696
KIAA1549	-0.0403983	0.776141	1	0.886696
TMEM178B	-0.0403983	0.776141	1	0.886696
CLEC5A	-0.0403983	0.776141	1	0.886696
EPHA1-AS1	-0.0403983	0.776141	1	0.886696
ARHGEF5	-0.0403983	0.776141	1	0.886696
ZNF425	-0.0403983	0.776141	1	0.886696
ZNF777	-0.0403983	0.776141	1	0.886696
ZBED6CL	-0.0403983	0.776141	1	0.886696
GIMAP2	-0.0403983	0.776141	1	0.886696
XRCC2	-0.0403983	0.776141	1	0.886696
ARHGAP6	-0.0403983	0.776141	1	0.886696
FANCB	-0.0403983	0.776141	1	0.886696
PIR	-0.0403983	0.776141	1	0.886696
MAP7D2	-0.0403983	0.776141	1	0.886696
YY2	-0.0403983	0.776141	1	0.886696
POLA1	-0.0403983	0.776141	1	0.886696
NR0B1	-0.0403983	0.776141	1	0.886696
CXorf21	-0.0403983	0.776141	1	0.886696
TMEM47	-0.0403983	0.776141	1	0.886696
ZNF674-AS1	-0.0403983	0.776141	1	0.886696
CHST7	-0.0403983	0.776141	1	0.886696
SYN1	-0.0403983	0.776141	1	0.886696
ZNF630	-0.0403983	0.776141	1	0.886696
AF196972.9	-0.0403983	0.776141	1	0.886696
AC115618.1	-0.0403983	0.776141	1	0.886696
CACNA1F	-0.0403983	0.776141	1	0.886696
USP27X	-0.0403983	0.776141	1	0.886696
CLCN5	-0.0403983	0.776141	1	0.886696
SHROOM4	-0.0403983	0.776141	1	0.886696
AMER1	-0.0403983	0.776141	1	0.886696
STARD8	-0.0403983	0.776141	1	0.886696
KIAA2022	-0.0403983	0.776141	1	0.886696
LPAR4	-0.0403983	0.776141	1	0.886696
DACH2	-0.0403983	0.776141	1	0.886696
ATG4A	-0.0403983	0.776141	1	0.886696
DOCK11	-0.0403983	0.776141	1	0.886696
RP1-315G1.3	-0.0403983	0.776141	1	0.886696
SASH3	-0.0403983	0.776141	1	0.886696
ELF4	-0.0403983	0.776141	1	0.886696
MST4	-0.0403983	0.776141	1	0.886696
RAP2C-AS1	-0.0403983	0.776141	1	0.886696
LINC00894	-0.0403983	0.776141	1	0.886696
PNMA3	-0.0403983	0.776141	1	0.886696
PDZD4	-0.0403983	0.776141	1	0.886696
PLXNA3	-0.0403983	0.776141	1	0.886696
CTAG2	-0.0403983	0.776141	1	0.886696
RAB39B	-0.0403983	0.776141	1	0.886696
KBTBD11-OT1	-0.0403983	0.776141	1	0.886696
CTD-2541M15.4	-0.0403983	0.776141	1	0.886696
RP11-297N6.4	-0.0403983	0.776141	1	0.886696
FAM85A	-0.0403983	0.776141	1	0.886696
RP11-419I17.1	-0.0403983	0.776141	1	0.886696
MSR1	-0.0403983	0.776141	1	0.886696
MTMR7	-0.0403983	0.776141	1	0.886696
PDGFRL	-0.0403983	0.776141	1	0.886696
CTD-2547L16.1	-0.0403983	0.776141	1	0.886696
LPL	-0.0403983	0.776141	1	0.886696
TNFRSF10A	-0.0403983	0.776141	1	0.886696
LOXL2	-0.0403983	0.776141	1	0.886696
NKX3-1	-0.0403983	0.776141	1	0.886696
PNMA2	-0.0403983	0.776141	1	0.886696
RP11-489E7.4	-0.0403983	0.776141	1	0.886696
RP11-51J9.6	-0.0403983	0.776141	1	0.886696
DUSP26	-0.0403983	0.776141	1	0.886696
RP11-350N15.5	-0.0403983	0.776141	1	0.886696
RP11-350N15.6	-0.0403983	0.776141	1	0.886696
IDO1	-0.0403983	0.776141	1	0.886696
SFRP1	-0.0403983	0.776141	1	0.886696
EFCAB1	-0.0403983	0.776141	1	0.886696
RP11-546K22.1	-0.0403983	0.776141	1	0.886696
PLAG1	-0.0403983	0.776141	1	0.886696
RP11-140I16.3	-0.0403983	0.776141	1	0.886696
RP11-25K19.1	-0.0403983	0.776141	1	0.886696
RP11-163N6.2	-0.0403983	0.776141	1	0.886696
CTD-3025N20.3	-0.0403983	0.776141	1	0.886696
C8orf46	-0.0403983	0.776141	1	0.886696
MYBL1	-0.0403983	0.776141	1	0.886696
RP11-7F18.2	-0.0403983	0.776141	1	0.886696
RP11-159H10.3	-0.0403983	0.776141	1	0.886696
RP11-383H13.1	-0.0403983	0.776141	1	0.886696
PKIA	-0.0403983	0.776141	1	0.886696
STMN2	-0.0403983	0.776141	1	0.886696
RP11-92K15.3	-0.0403983	0.776141	1	0.886696
RP11-48B3.4	-0.0403983	0.776141	1	0.886696
SLC10A5	-0.0403983	0.776141	1	0.886696
RP11-317J10.2	-0.0403983	0.776141	1	0.886696
LRRC69	-0.0403983	0.776141	1	0.886696
RUNX1T1	-0.0403983	0.776141	1	0.886696
MIR378D2	-0.0403983	0.776141	1	0.886696
CDH17	-0.0403983	0.776141	1	0.886696
RP11-22C11.2	-0.0403983	0.776141	1	0.886696
OSR2	-0.0403983	0.776141	1	0.886696
KB-1615E4.2	-0.0403983	0.776141	1	0.886696
KB-1460A1.5	-0.0403983	0.776141	1	0.886696
TRPS1	-0.0403983	0.776141	1	0.886696
AC023590.1	-0.0403983	0.776141	1	0.886696
SNTB1	-0.0403983	0.776141	1	0.886696
RP11-557C18.4	-0.0403983	0.776141	1	0.886696
ZNF572	-0.0403983	0.776141	1	0.886696
POU5F1B	-0.0403983	0.776141	1	0.886696
ZFAT	-0.0403983	0.776141	1	0.886696
LY6K	-0.0403983	0.776141	1	0.886696
C8orf31	-0.0403983	0.776141	1	0.886696
ZFP41	-0.0403983	0.776141	1	0.886696
ZNF707	-0.0403983	0.776141	1	0.886696
FAM203A	-0.0403983	0.776141	1	0.886696
GS1-393G12.14	-0.0403983	0.776141	1	0.886696
GPT	-0.0403983	0.776141	1	0.886696
RP11-125B21.2	-0.0403983	0.776141	1	0.886696
RP11-509J21.1	-0.0403983	0.776141	1	0.886696
RLN1	-0.0403983	0.776141	1	0.886696
CD274	-0.0403983	0.776141	1	0.886696
RP11-536O18.2	-0.0403983	0.776141	1	0.886696
SH3GL2	-0.0403983	0.776141	1	0.886696
ADAMTSL1	-0.0403983	0.776141	1	0.886696
CDKN2B	-0.0403983	0.776141	1	0.886696
CCL19	-0.0403983	0.776141	1	0.886696
CD72	-0.0403983	0.776141	1	0.886696
RMRP	-0.0403983	0.776141	1	0.886696
ARHGEF39	-0.0403983	0.776141	1	0.886696
ANKRD18A	-0.0403983	0.776141	1	0.886696
ZNF658	-0.0403983	0.776141	1	0.886696
RP11-111F5.3	-0.0403983	0.776141	1	0.886696
RP11-262H14.3	-0.0403983	0.776141	1	0.886696
FAM27E3	-0.0403983	0.776141	1	0.886696
CR769776.1	-0.0403983	0.776141	1	0.886696
RP11-88I18.2	-0.0403983	0.776141	1	0.886696
PIP5K1B	-0.0403983	0.776141	1	0.886696
FAM189A2	-0.0403983	0.776141	1	0.886696
MAMDC2-AS1	-0.0403983	0.776141	1	0.886696
SMC5-AS1	-0.0403983	0.776141	1	0.886696
TRPM3	-0.0403983	0.776141	1	0.886696
RP11-63P12.6	-0.0403983	0.776141	1	0.886696
GCNT1	-0.0403983	0.776141	1	0.886696
PSAT1	-0.0403983	0.776141	1	0.886696
RP11-522I20.3	-0.0403983	0.776141	1	0.886696
CDK20	-0.0403983	0.776141	1	0.886696
ASPN	-0.0403983	0.776141	1	0.886696
ZNF484	-0.0403983	0.776141	1	0.886696
SUSD3	-0.0403983	0.776141	1	0.886696
PTPDC1	-0.0403983	0.776141	1	0.886696
RP11-307E17.8	-0.0403983	0.776141	1	0.886696
LINC00092	-0.0403983	0.776141	1	0.886696
HIATL2	-0.0403983	0.776141	1	0.886696
CTSV	-0.0403983	0.776141	1	0.886696
RP11-498P14.5	-0.0403983	0.776141	1	0.886696
TMOD1	-0.0403983	0.776141	1	0.886696
RP11-92C4.6	-0.0403983	0.776141	1	0.886696
ABCA1	-0.0403983	0.776141	1	0.886696
AKAP2	-0.0403983	0.776141	1	0.886696
TNFSF15	-0.0403983	0.776141	1	0.886696
PAPPA	-0.0403983	0.776141	1	0.886696
LHX6	-0.0403983	0.776141	1	0.886696
PTGS1	-0.0403983	0.776141	1	0.886696
MVB12B	-0.0403983	0.776141	1	0.886696
RP11-123K19.1	-0.0403983	0.776141	1	0.886696
TTC16	-0.0403983	0.776141	1	0.886696
RP11-228B15.4	-0.0403983	0.776141	1	0.886696
RP11-395P17.11	-0.0403983	0.776141	1	0.886696
AL359091.2	-0.0403983	0.776141	1	0.886696
RP11-344B5.2	-0.0403983	0.776141	1	0.886696
RP11-492E3.2	-0.0403983	0.776141	1	0.886696
NCS1	-0.0403983	0.776141	1	0.886696
LAMC3	-0.0403983	0.776141	1	0.886696
AK8	-0.0403983	0.776141	1	0.886696
GBGT1	-0.0403983	0.776141	1	0.886696
C9orf96	-0.0403983	0.776141	1	0.886696
C9orf163	-0.0403983	0.776141	1	0.886696
RP11-251M1.1	-0.0403983	0.776141	1	0.886696
C8G	-0.0403983	0.776141	1	0.886696
LCN12	-0.0403983	0.776141	1	0.886696
CLIC3	-0.0403983	0.776141	1	0.886696
SAPCD2	-0.0403983	0.776141	1	0.886696
UAP1L1	-0.0403983	0.776141	1	0.886696
NDOR1	-0.0403983	0.776141	1	0.886696
AKR1E2	-0.0403983	0.776141	1	0.886696
IL15RA	-0.0403983	0.776141	1	0.886696
PRKCQ	-0.0403983	0.776141	1	0.886696
SEC61A2	-0.0403983	0.776141	1	0.886696
MCM10	-0.0403983	0.776141	1	0.886696
MEIG1	-0.0403983	0.776141	1	0.886696
ITGA8	-0.0403983	0.776141	1	0.886696
TRDMT1	-0.0403983	0.776141	1	0.886696
MRC1L1	-0.0403983	0.776141	1	0.886696
MRC1	-0.0403983	0.776141	1	0.886696
ARL5B-AS1	-0.0403983	0.776141	1	0.886696
RP11-472N13.3	-0.0403983	0.776141	1	0.886696
RP11-324I22.4	-0.0403983	0.776141	1	0.886696
RP11-162G10.5	-0.0403983	0.776141	1	0.886696
ZNF485	-0.0403983	0.776141	1	0.886696
C10orf25	-0.0403983	0.776141	1	0.886696
FAM21C	-0.0403983	0.776141	1	0.886696
ANXA8	-0.0403983	0.776141	1	0.886696
FRMPD2	-0.0403983	0.776141	1	0.886696
ARHGAP22	-0.0403983	0.776141	1	0.886696
VSTM4	-0.0403983	0.776141	1	0.886696
PGBD3	-0.0403983	0.776141	1	0.886696
ASAH2	-0.0403983	0.776141	1	0.886696
ASAH2B	-0.0403983	0.776141	1	0.886696
A1CF	-0.0403983	0.776141	1	0.886696
LINC00948	-0.0403983	0.776141	1	0.886696
C10orf107	-0.0403983	0.776141	1	0.886696
RTKN2	-0.0403983	0.776141	1	0.886696
LRRTM3	-0.0403983	0.776141	1	0.886696
DNAJC12	-0.0403983	0.776141	1	0.886696
RP11-57G10.8	-0.0403983	0.776141	1	0.886696
LRRC20	-0.0403983	0.776141	1	0.886696
PRF1	-0.0403983	0.776141	1	0.886696
SPOCK2	-0.0403983	0.776141	1	0.886696
RP11-344N10.5	-0.0403983	0.776141	1	0.886696
NUDT13	-0.0403983	0.776141	1	0.886696
DLG5-AS1	-0.0403983	0.776141	1	0.886696
RP11-119F19.2	-0.0403983	0.776141	1	0.886696
STAMBPL1	-0.0403983	0.776141	1	0.886696
RP11-149I23.3	-0.0403983	0.776141	1	0.886696
PANK1	-0.0403983	0.776141	1	0.886696
LINC00865	-0.0403983	0.776141	1	0.886696
PPP1R3C	-0.0403983	0.776141	1	0.886696
CEP55	-0.0403983	0.776141	1	0.886696
RP11-175O19.4	-0.0403983	0.776141	1	0.886696
RP11-441O15.3	-0.0403983	0.776141	1	0.886696
ENTPD7	-0.0403983	0.776141	1	0.886696
SEC31B	-0.0403983	0.776141	1	0.886696
RP11-179B2.2	-0.0403983	0.776141	1	0.886696
C10orf2	-0.0403983	0.776141	1	0.886696
KAZALD1	-0.0403983	0.776141	1	0.886696
KCNIP2	-0.0403983	0.776141	1	0.886696
C10orf95	-0.0403983	0.776141	1	0.886696
SUFU	-0.0403983	0.776141	1	0.886696
ITPRIP	-0.0403983	0.776141	1	0.886696
RP11-348N5.7	-0.0403983	0.776141	1	0.886696
ADRB1	-0.0403983	0.776141	1	0.886696
GFRA1	-0.0403983	0.776141	1	0.886696
HSPA12A	-0.0403983	0.776141	1	0.886696
BTBD16	-0.0403983	0.776141	1	0.886696
EBF3	-0.0403983	0.776141	1	0.886696
STK32C	-0.0403983	0.776141	1	0.886696
CALY	-0.0403983	0.776141	1	0.886696
RP11-326C3.15	-0.0403983	0.776141	1	0.886696
RP13-317D12.3	-0.0403983	0.776141	1	0.886696
IFITM10	-0.0403983	0.776141	1	0.886696
TH	-0.0403983	0.776141	1	0.886696
TRPM5	-0.0403983	0.776141	1	0.886696
SLC22A18AS	-0.0403983	0.776141	1	0.886696
ART5	-0.0403983	0.776141	1	0.886696
CHRNA10	-0.0403983	0.776141	1	0.886696
UBQLNL	-0.0403983	0.776141	1	0.886696
AC015691.13	-0.0403983	0.776141	1	0.886696
TRIM6	-0.0403983	0.776141	1	0.886696
SYT9	-0.0403983	0.776141	1	0.886696
OLFML1	-0.0403983	0.776141	1	0.886696
CTD-2371O3.2	-0.0403983	0.776141	1	0.886696
ZNF143	-0.0403983	0.776141	1	0.886696
DKK3	-0.0403983	0.776141	1	0.886696
PDE3B	-0.0403983	0.776141	1	0.886696
TPH1	-0.0403983	0.776141	1	0.886696
PTPN5	-0.0403983	0.776141	1	0.886696
NAV2-AS3	-0.0403983	0.776141	1	0.886696
KIF18A	-0.0403983	0.776141	1	0.886696
PAX6	-0.0403983	0.776141	1	0.886696
LRRC4C	-0.0403983	0.776141	1	0.886696
CHST1	-0.0403983	0.776141	1	0.886696
CTD-2589M5.4	-0.0403983	0.776141	1	0.886696
C1QTNF4	-0.0403983	0.776141	1	0.886696
AGBL2	-0.0403983	0.776141	1	0.886696
PTPRJ	-0.0403983	0.776141	1	0.886696
CD6	-0.0403983	0.776141	1	0.886696
PPP1R32	-0.0403983	0.776141	1	0.886696
LRRC10B	-0.0403983	0.776141	1	0.886696
FADS2	-0.0403983	0.776141	1	0.886696
RAB3IL1	-0.0403983	0.776141	1	0.886696
MTA2	-0.0403983	0.776141	1	0.886696
ZBTB3	-0.0403983	0.776141	1	0.886696
RP11-727F15.11	-0.0403983	0.776141	1	0.886696
RP11-727F15.9	-0.0403983	0.776141	1	0.886696
CHRM1	-0.0403983	0.776141	1	0.886696
C11orf84	-0.0403983	0.776141	1	0.886696
RASGRP2	-0.0403983	0.776141	1	0.886696
PYGM	-0.0403983	0.776141	1	0.886696
AP001462.6	-0.0403983	0.776141	1	0.886696
MAP4K2	-0.0403983	0.776141	1	0.886696
NAALADL1	-0.0403983	0.776141	1	0.886696
SSSCA1-AS1	-0.0403983	0.776141	1	0.886696
OVOL1	-0.0403983	0.776141	1	0.886696
CNIH2	-0.0403983	0.776141	1	0.886696
CD248	-0.0403983	0.776141	1	0.886696
RP11-867G23.8	-0.0403983	0.776141	1	0.886696
CTD-3074O7.12	-0.0403983	0.776141	1	0.886696
SPTBN2	-0.0403983	0.776141	1	0.886696
LRFN4	-0.0403983	0.776141	1	0.886696
SYT12	-0.0403983	0.776141	1	0.886696
TBC1D10C	-0.0403983	0.776141	1	0.886696
PTPRCAP	-0.0403983	0.776141	1	0.886696
FOLR2	-0.0403983	0.776141	1	0.886696
CLPB	-0.0403983	0.776141	1	0.886696
PGM2L1	-0.0403983	0.776141	1	0.886696
KCNE3	-0.0403983	0.776141	1	0.886696
NEU3	-0.0403983	0.776141	1	0.886696
RP11-111M22.2	-0.0403983	0.776141	1	0.886696
CAPN5	-0.0403983	0.776141	1	0.886696
USP35	-0.0403983	0.776141	1	0.886696
GAB2	-0.0403983	0.776141	1	0.886696
SYTL2	-0.0403983	0.776141	1	0.886696
CTD-2005H7.1	-0.0403983	0.776141	1	0.886696
RP11-736K20.6	-0.0403983	0.776141	1	0.886696
NAALAD2	-0.0403983	0.776141	1	0.886696
LINC01171	-0.0403983	0.776141	1	0.886696
RP11-712B9.2	-0.0403983	0.776141	1	0.886696
ARHGAP42	-0.0403983	0.776141	1	0.886696
TRPC6	-0.0403983	0.776141	1	0.886696
ALKBH8	-0.0403983	0.776141	1	0.886696
SLC35F2	-0.0403983	0.776141	1	0.886696
ARHGAP20	-0.0403983	0.776141	1	0.886696
C11orf53	-0.0403983	0.776141	1	0.886696
ALG9	-0.0403983	0.776141	1	0.886696
FDXACB1	-0.0403983	0.776141	1	0.886696
LINC00900	-0.0403983	0.776141	1	0.886696
SCN4B	-0.0403983	0.776141	1	0.886696
AMICA1	-0.0403983	0.776141	1	0.886696
TTC36	-0.0403983	0.776141	1	0.886696
RP11-110I1.12	-0.0403983	0.776141	1	0.886696
C2CD2L	-0.0403983	0.776141	1	0.886696
PDZD3	-0.0403983	0.776141	1	0.886696
TRIM29	-0.0403983	0.776141	1	0.886696
ZNF202	-0.0403983	0.776141	1	0.886696
AP000708.1	-0.0403983	0.776141	1	0.886696
RP11-680F20.6	-0.0403983	0.776141	1	0.886696
FLI1	-0.0403983	0.776141	1	0.886696
SENCR	-0.0403983	0.776141	1	0.886696
TMEM45B	-0.0403983	0.776141	1	0.886696
RP11-890B15.3	-0.0403983	0.776141	1	0.886696
IGSF9B	-0.0403983	0.776141	1	0.886696
IQSEC3	-0.0403983	0.776141	1	0.886696
RAD52	-0.0403983	0.776141	1	0.886696
FOXM1	-0.0403983	0.776141	1	0.886696
AKAP3	-0.0403983	0.776141	1	0.886696
NTF3	-0.0403983	0.776141	1	0.886696
VAMP1	-0.0403983	0.776141	1	0.886696
RP5-940J5.9	-0.0403983	0.776141	1	0.886696
ACRBP	-0.0403983	0.776141	1	0.886696
PIANP	-0.0403983	0.776141	1	0.886696
RP4-761J14.10	-0.0403983	0.776141	1	0.886696
LAG3	-0.0403983	0.776141	1	0.886696
GNB3	-0.0403983	0.776141	1	0.886696
ENO2	-0.0403983	0.776141	1	0.886696
RP11-273B20.1	-0.0403983	0.776141	1	0.886696
MFAP5	-0.0403983	0.776141	1	0.886696
A2M-AS1	-0.0403983	0.776141	1	0.886696
CLECL1	-0.0403983	0.776141	1	0.886696
KLRF1	-0.0403983	0.776141	1	0.886696
CLEC9A	-0.0403983	0.776141	1	0.886696
OLR1	-0.0403983	0.776141	1	0.886696
KLRC1	-0.0403983	0.776141	1	0.886696
LOH12CR1	-0.0403983	0.776141	1	0.886696
RP11-695J4.2	-0.0403983	0.776141	1	0.886696
HIST4H4	-0.0403983	0.776141	1	0.886696
SOX5	-0.0403983	0.776141	1	0.886696
ALG10	-0.0403983	0.776141	1	0.886696
CNTN1	-0.0403983	0.776141	1	0.886696
AMIGO2	-0.0403983	0.776141	1	0.886696
PCED1B	-0.0403983	0.776141	1	0.886696
RP1-197B17.3	-0.0403983	0.776141	1	0.886696
VDR	-0.0403983	0.776141	1	0.886696
C12orf68	-0.0403983	0.776141	1	0.886696
DKFZP779L1853	-0.0403983	0.776141	1	0.886696
RP11-386G11.5	-0.0403983	0.776141	1	0.886696
RP11-386G11.10	-0.0403983	0.776141	1	0.886696
RACGAP1	-0.0403983	0.776141	1	0.886696
POU6F1	-0.0403983	0.776141	1	0.886696
BIN2	-0.0403983	0.776141	1	0.886696
ACVRL1	-0.0403983	0.776141	1	0.886696
RP11-1100L3.8	-0.0403983	0.776141	1	0.886696
LINC00592	-0.0403983	0.776141	1	0.886696
KRT86	-0.0403983	0.776141	1	0.886696
KRT5	-0.0403983	0.776141	1	0.886696
KRT4	-0.0403983	0.776141	1	0.886696
MAP3K12	-0.0403983	0.776141	1	0.886696
NCKAP1L	-0.0403983	0.776141	1	0.886696
SLC39A5	-0.0403983	0.776141	1	0.886696
STAC3	-0.0403983	0.776141	1	0.886696
RP11-150C16.1	-0.0403983	0.776141	1	0.886696
FAM19A2	-0.0403983	0.776141	1	0.886696
GRIP1	-0.0403983	0.776141	1	0.886696
RP11-1143G9.4	-0.0403983	0.776141	1	0.886696
BEST3	-0.0403983	0.776141	1	0.886696
THAP2	-0.0403983	0.776141	1	0.886696
TRHDE	-0.0403983	0.776141	1	0.886696
SYT1	-0.0403983	0.776141	1	0.886696
C12orf50	-0.0403983	0.776141	1	0.886696
ANKS1B	-0.0403983	0.776141	1	0.886696
UHRF1BP1L	-0.0403983	0.776141	1	0.886696
MYBPC1	-0.0403983	0.776141	1	0.886696
IGF1	-0.0403983	0.776141	1	0.886696
RP11-341G23.4	-0.0403983	0.776141	1	0.886696
CHST11	-0.0403983	0.776141	1	0.886696
ALDH1L2	-0.0403983	0.776141	1	0.886696
PRDM4	-0.0403983	0.776141	1	0.886696
CMKLR1	-0.0403983	0.776141	1	0.886696
MVK	-0.0403983	0.776141	1	0.886696
FAM216A	-0.0403983	0.776141	1	0.886696
RP3-473L9.4	-0.0403983	0.776141	1	0.886696
OAS2	-0.0403983	0.776141	1	0.886696
PLBD2	-0.0403983	0.776141	1	0.886696
SDS	-0.0403983	0.776141	1	0.886696
RNFT2	-0.0403983	0.776141	1	0.886696
CCDC64	-0.0403983	0.776141	1	0.886696
GATC	-0.0403983	0.776141	1	0.886696
RP11-214K3.24	-0.0403983	0.776141	1	0.886696
TMEM132B	-0.0403983	0.776141	1	0.886696
RP11-46H11.12	-0.0403983	0.776141	1	0.886696
ZNF84	-0.0403983	0.776141	1	0.886696
GJB2	-0.0403983	0.776141	1	0.886696
LATS2-AS1	-0.0403983	0.776141	1	0.886696
ZDHHC20	-0.0403983	0.776141	1	0.886696
C1QTNF9	-0.0403983	0.776141	1	0.886696
ATP8A2	-0.0403983	0.776141	1	0.886696
RASL11A	-0.0403983	0.776141	1	0.886696
POSTN	-0.0403983	0.776141	1	0.886696
TRPC4	-0.0403983	0.776141	1	0.886696
SLC25A30-AS1	-0.0403983	0.776141	1	0.886696
KCNRG	-0.0403983	0.776141	1	0.886696
DLEU7	-0.0403983	0.776141	1	0.886696
ATP7B	-0.0403983	0.776141	1	0.886696
PCDH20	-0.0403983	0.776141	1	0.886696
UBAC2-AS1	-0.0403983	0.776141	1	0.886696
MYO16	-0.0403983	0.776141	1	0.886696
LINC00346	-0.0403983	0.776141	1	0.886696
MCF2L-AS1	-0.0403983	0.776141	1	0.886696
F10	-0.0403983	0.776141	1	0.886696
ADPRHL1	-0.0403983	0.776141	1	0.886696
DCUN1D2	-0.0403983	0.776141	1	0.886696
TMEM255B	-0.0403983	0.776141	1	0.886696
TEP1	-0.0403983	0.776141	1	0.886696
SALL2	-0.0403983	0.776141	1	0.886696
CDH24	-0.0403983	0.776141	1	0.886696
SLC7A8	-0.0403983	0.776141	1	0.886696
SLC22A17	-0.0403983	0.776141	1	0.886696
DHRS2	-0.0403983	0.776141	1	0.886696
FITM1	-0.0403983	0.776141	1	0.886696
RP11-468E2.5	-0.0403983	0.776141	1	0.886696
GZMB	-0.0403983	0.776141	1	0.886696
DTD2	-0.0403983	0.776141	1	0.886696
EGLN3	-0.0403983	0.776141	1	0.886696
MIA2	-0.0403983	0.776141	1	0.886696
RP11-407N17.5	-0.0403983	0.776141	1	0.886696
C14orf182	-0.0403983	0.776141	1	0.886696
CDKL1	-0.0403983	0.776141	1	0.886696
GNG2	-0.0403983	0.776141	1	0.886696
GPR137C	-0.0403983	0.776141	1	0.886696
GPR135	-0.0403983	0.776141	1	0.886696
LINC00643	-0.0403983	0.776141	1	0.886696
RP11-544I20.2	-0.0403983	0.776141	1	0.886696
PPP1R36	-0.0403983	0.776141	1	0.886696
RP11-72M17.1	-0.0403983	0.776141	1	0.886696
ARG2	-0.0403983	0.776141	1	0.886696
SMOC1	-0.0403983	0.776141	1	0.886696
PAPLN	-0.0403983	0.776141	1	0.886696
ZNF410	-0.0403983	0.776141	1	0.886696
RPS6KL1	-0.0403983	0.776141	1	0.886696
RP11-950C14.3	-0.0403983	0.776141	1	0.886696
BATF	-0.0403983	0.776141	1	0.886696
FLVCR2	-0.0403983	0.776141	1	0.886696
RP11-7F17.3	-0.0403983	0.776141	1	0.886696
ALKBH1	-0.0403983	0.776141	1	0.886696
EML5	-0.0403983	0.776141	1	0.886696
CATSPERB	-0.0403983	0.776141	1	0.886696
ASB2	-0.0403983	0.776141	1	0.886696
LINC00341	-0.0403983	0.776141	1	0.886696
SYNE3	-0.0403983	0.776141	1	0.886696
BDKRB1	-0.0403983	0.776141	1	0.886696
RP11-872J21.3	-0.0403983	0.776141	1	0.886696
BEGAIN	-0.0403983	0.776141	1	0.886696
AL132709.8	-0.0403983	0.776141	1	0.886696
RP11-1017G21.5	-0.0403983	0.776141	1	0.886696
AMN	-0.0403983	0.776141	1	0.886696
EXOC3L4	-0.0403983	0.776141	1	0.886696
LINC00605	-0.0403983	0.776141	1	0.886696
RP11-45P15.4	-0.0403983	0.776141	1	0.886696
RP11-600F24.7	-0.0403983	0.776141	1	0.886696
RP11-73M18.9	-0.0403983	0.776141	1	0.886696
TDRD9	-0.0403983	0.776141	1	0.886696
ADSSL1	-0.0403983	0.776141	1	0.886696
RP11-521B24.3	-0.0403983	0.776141	1	0.886696
APBA2	-0.0403983	0.776141	1	0.886696
ARHGAP11A	-0.0403983	0.776141	1	0.886696
SLC12A6	-0.0403983	0.776141	1	0.886696
RP11-1008C21.2	-0.0403983	0.776141	1	0.886696
GPR176	-0.0403983	0.776141	1	0.886696
BMF	-0.0403983	0.776141	1	0.886696
BUB1B	-0.0403983	0.776141	1	0.886696
DLL4	-0.0403983	0.776141	1	0.886696
LTK	-0.0403983	0.776141	1	0.886696
JMJD7-PLA2G4B	-0.0403983	0.776141	1	0.886696
GANC	-0.0403983	0.776141	1	0.886696
CAPN3	-0.0403983	0.776141	1	0.886696
RP11-265N6.1	-0.0403983	0.776141	1	0.886696
STARD9	-0.0403983	0.776141	1	0.886696
SORD	-0.0403983	0.776141	1	0.886696
FBN1	-0.0403983	0.776141	1	0.886696
SCG3	-0.0403983	0.776141	1	0.886696
RP11-430B1.2	-0.0403983	0.776141	1	0.886696
PRTG	-0.0403983	0.776141	1	0.886696
DAPK2	-0.0403983	0.776141	1	0.886696
ANKDD1A	-0.0403983	0.776141	1	0.886696
CTD-3185P2.1	-0.0403983	0.776141	1	0.886696
IQCH	-0.0403983	0.776141	1	0.886696
SENP8	-0.0403983	0.776141	1	0.886696
HEXA-AS1	-0.0403983	0.776141	1	0.886696
RP11-1007O24.2	-0.0403983	0.776141	1	0.886696
MPI	-0.0403983	0.776141	1	0.886696
RP11-817O13.8	-0.0403983	0.776141	1	0.886696
CSPG4	-0.0403983	0.776141	1	0.886696
HYKK	-0.0403983	0.776141	1	0.886696
ABHD17C	-0.0403983	0.776141	1	0.886696
TM6SF1	-0.0403983	0.776141	1	0.886696
RP11-382A20.2	-0.0403983	0.776141	1	0.886696
KLHL25	-0.0403983	0.776141	1	0.886696
RP11-4F5.2	-0.0403983	0.776141	1	0.886696
CTD-2536I1.1	-0.0403983	0.776141	1	0.886696
NR2F2-AS1	-0.0403983	0.776141	1	0.886696
SPATA41	-0.0403983	0.776141	1	0.886696
HBA1	-0.0403983	0.776141	1	0.886696
FBXL16	-0.0403983	0.776141	1	0.886696
HAGHL	-0.0403983	0.776141	1	0.886696
CACNA1H	-0.0403983	0.776141	1	0.886696
BAIAP3	-0.0403983	0.776141	1	0.886696
SRRM2-AS1	-0.0403983	0.776141	1	0.886696
RP11-473M20.7	-0.0403983	0.776141	1	0.886696
RP11-473M20.9	-0.0403983	0.776141	1	0.886696
PMM2	-0.0403983	0.776141	1	0.886696
[truncated: 12,519 more rows]
