# Supplementary material for: E2F transcription factors promote tumorigenicity in pancreatic ductal adenocarcinoma
Source: Cancer Med. 2024 Apr 30;13(9):e7187. doi: 10.1002/cam4.7187 (PMC11058697; doi:10.1002/cam4.7187)
Supplement: Supplementary file 11 — Table S7. E2F1 co‐expression analyses in PDAC tissues using Spearman’s rank correlation method. [file CAM4-13-e7187-s001.xlsx]

## Sheet: Sheet 1
Co-expression analysis in E2F1+ cells in PDAC (n=831)
gene	estimate	p.value	nbr of cells	fdr p.value
MCM5	0.401271	1.70526e-33	416	3.51555e-29
GINS2	0.392666	5.02332e-32	336	5.17803e-28
PCNA	0.3515	1.42187e-25	553	9.77111e-22
CDCA7	0.34772	5.00625e-25	361	2.58022e-21
MCM7	0.344997	1.22696e-24	479	5.05898e-21
RPA3	0.339956	6.29722e-24	650	2.16372e-20
NASP	0.336809	1.72254e-23	585	5.07312e-20
DUT	0.332381	6.95778e-23	728	1.5938e-19
UBE2T	0.332677	6.34059e-23	388	1.5938e-19
MCM4	0.331318	9.69372e-23	330	1.99846e-19
TYMS	0.33082	1.13194e-22	415	2.12147e-19
MCM6	0.330297	1.3317e-22	339	2.28785e-19
DHFR	0.329571	1.66771e-22	430	2.64472e-19
RAD51	0.328901	2.05118e-22	212	3.02051e-19
MCM3	0.326403	4.41884e-22	461	6.07326e-19
RANBP1	0.324153	8.76845e-22	749	1.12982e-18
H2AFZ	0.323374	1.11019e-21	783	1.34633e-18
RAN	0.318231	5.18131e-21	780	5.93432e-18
SLC25A5	0.317107	7.22523e-21	753	7.83976e-18
CDCA4	0.315812	1.05816e-20	316	1.09075e-17
WDR76	0.314534	1.53934e-20	239	1.5112e-17
DEK	0.313245	2.24224e-20	731	2.10118e-17
SLBP	0.312164	3.06933e-20	594	2.75119e-17
KIAA0101	0.311708	3.50221e-20	493	2.88807e-17
DNAJC9	0.311808	3.40275e-20	456	2.88807e-17
DNMT1	0.309785	6.09763e-20	486	4.83495e-17
TK1	0.309555	6.5128e-20	444	4.97289e-17
PARP1	0.307298	1.24112e-19	570	9.1382e-17
ASF1B	0.305128	2.29527e-19	304	1.57731e-16
TUBA1B	0.305163	2.27283e-19	769	1.57731e-16
PFN1	0.303717	3.41397e-19	822	2.2704e-16
HSPB11	0.30358	3.54797e-19	604	2.28578e-16
EZH2	0.303149	4.00314e-19	284	2.50087e-16
POLR3K	0.302736	4.49368e-19	402	2.72476e-16
TFDP1	0.302385	4.95621e-19	483	2.91935e-16
ACTB	0.300744	7.82417e-19	830	4.35954e-16
CDT1	0.300839	7.62016e-19	313	4.35954e-16
CENPH	0.296573	2.46507e-18	324	1.33737e-15
FEN1	0.295607	3.2063e-18	363	1.65253e-15
CLSPN	0.295612	3.20187e-18	323	1.65253e-15
ARPC2	0.294997	3.78377e-18	801	1.90259e-15
CENPM	0.293802	5.22787e-18	381	2.50646e-15
RPSAP58	0.293844	5.16977e-18	762	2.50646e-15
SMC4	0.292331	7.76697e-18	514	3.63918e-15
RFC4	0.292127	8.20489e-18	334	3.67722e-15
HMGB1	0.292131	8.19538e-18	823	3.67722e-15
ZWINT	0.291211	1.04826e-17	400	4.59809e-15
FDPS	0.290923	1.13215e-17	628	4.76334e-15
DTYMK	0.290935	1.12852e-17	431	4.76334e-15
SLC25A3	0.289607	1.60664e-17	765	6.62452e-15
CDK1	0.28939	1.70207e-17	300	6.88035e-15
MAD2L1	0.289205	1.7874e-17	373	7.08635e-15
ORC6	0.287447	2.8436e-17	286	1.10611e-14
HNRNPA2B1	0.285969	4.19036e-17	813	1.59979e-14
STMN1	0.285532	4.69814e-17	647	1.76103e-14
HNRNPD	0.285391	4.87363e-17	677	1.79419e-14
TUBB	0.284264	6.53658e-17	752	2.36418e-14
PPIA	0.283592	7.78145e-17	826	2.7659e-14
GMNN	0.282666	9.88657e-17	439	3.4546e-14
CFL1	0.282372	1.06644e-16	828	3.66429e-14
SNRPD1	0.282273	1.09413e-16	727	3.69782e-14
YBX1	0.281438	1.35639e-16	815	4.43863e-14
ANP32B	0.281484	1.34037e-16	736	4.43863e-14
SRSF9	0.281065	1.49262e-16	666	4.80809e-14
COX5A	0.280996	1.51913e-16	752	4.81821e-14
HELLS	0.280187	1.8688e-16	382	5.75034e-14
GAPDH	0.280195	1.86501e-16	829	5.75034e-14
LSM3	0.279358	2.30851e-16	717	6.99885e-14
LMNB1	0.278893	2.59899e-16	325	7.6544e-14
RBX1	0.2789	2.59442e-16	782	7.6544e-14
NAP1L1	0.277797	3.4319e-16	775	9.96509e-14
ILF2	0.2777	3.51658e-16	594	1.00691e-13
RFC2	0.277251	3.93914e-16	370	1.11246e-13
NUDT1	0.276772	4.44502e-16	464	1.23836e-13
ITGB3BP	0.276428	4.84715e-16	401	1.33239e-13
HNRNPA1	0.276313	4.99009e-16	825	1.35363e-13
ACTR3	0.275925	5.50087e-16	728	1.4728e-13
WDR1	0.275693	5.83042e-16	638	1.54103e-13
ATP5L	0.275531	6.07159e-16	824	1.58445e-13
CNN2	0.275439	6.21382e-16	539	1.6013e-13
CBX3	0.275282	6.46314e-16	744	1.64499e-13
RPSA	0.274971	6.98607e-16	827	1.7564e-13
POLR2G	0.274325	8.20997e-16	609	2.01496e-13
SNRPG	0.274352	8.15445e-16	791	2.01496e-13
SNRPF	0.273895	9.13823e-16	757	2.19062e-13
ATP5G3	0.273908	9.10866e-16	787	2.19062e-13
RNASEH2A	0.273828	9.29292e-16	377	2.2021e-13
PSMA4	0.273695	9.60579e-16	735	2.25038e-13
SIVA1	0.272304	1.35625e-15	678	3.14162e-13
HNRNPM	0.272016	1.45628e-15	691	3.33585e-13
HMGN2	0.271647	1.59541e-15	763	3.6144e-13
HMGB2	0.271076	1.83637e-15	664	4.11507e-13
PSMA2.1	0.270956	1.89128e-15	744	4.19254e-13
SRSF2	0.270538	2.096e-15	743	4.54854e-13
CENPK	0.27056	2.08463e-15	320	4.54854e-13
ARPC4	0.270367	2.18584e-15	645	4.6941e-13
UNG	0.269856	2.47763e-15	266	5.26587e-13
PRKDC	0.269781	2.52366e-15	493	5.30895e-13
ATAD2	0.269434	2.74689e-15	315	5.72019e-13
MRPL16	0.269182	2.92142e-15	421	6.0228e-13
HMGN1	0.268804	3.20398e-15	767	6.53993e-13
CACYBP	0.268408	3.52806e-15	631	7.13082e-13
PPM1G	0.268081	3.82026e-15	572	7.64646e-13
CHEK1	0.267756	4.13406e-15	275	8.11694e-13
PTMA	0.267767	4.1232e-15	830	8.11694e-13
SNRPE	0.267371	4.53883e-15	760	8.8276e-13
SERBP1	0.267278	4.64234e-15	756	8.94453e-13
CDCA7L	0.267132	4.80942e-15	287	9.18064e-13
CENPU	0.266615	5.45038e-15	327	1.03087e-12
MTCH2	0.266044	6.25454e-15	502	1.17221e-12
PPP1CA	0.26562	6.92697e-15	711	1.28654e-12
NDUFB1	0.265274	7.52744e-15	784	1.38559e-12
HNRNPK	0.264827	8.37989e-15	799	1.52885e-12
POLD2	0.264466	9.13675e-15	447	1.65231e-12
H2AFV	0.264188	9.76527e-15	730	1.75062e-12
YWHAB	0.263684	1.10164e-14	791	1.95788e-12
MCM2	0.263242	1.22382e-14	267	2.15644e-12
SNRPB	0.26288	1.33408e-14	749	2.33079e-12
SRSF3	0.262692	1.39497e-14	767	2.4167e-12
HNRNPF	0.261881	1.6908e-14	738	2.9048e-12
SRSF7	0.261556	1.82595e-14	719	3.11106e-12
XRCC5	0.260823	2.17108e-14	686	3.66876e-12
USP1	0.260543	2.3191e-14	460	3.88704e-12
RALY	0.260115	2.56468e-14	648	4.22987e-12
PKM	0.260138	2.55075e-14	809	4.22987e-12
UBE2N	0.258959	3.36259e-14	633	5.50184e-12
BRCA1	0.258469	3.7706e-14	212	6.12085e-12
RPL10A	0.258273	3.94685e-14	828	6.3569e-12
NAA50	0.25814	4.07145e-14	476	6.50675e-12
HAT1	0.258094	4.11573e-14	473	6.52692e-12
TRA2B	0.257625	4.58995e-14	639	7.22339e-12
FBL	0.257531	4.69174e-14	627	7.32764e-12
ENO1	0.25747	4.75803e-14	789	7.3753e-12
TMA7	0.257117	5.1644e-14	821	7.88661e-12
CDC6	0.257127	5.1524e-14	201	7.88661e-12
RPL4	0.256508	5.94793e-14	823	9.01637e-12
NDUFA4	0.256365	6.14805e-14	811	9.18465e-12
IDH2	0.256374	6.13404e-14	578	9.18465e-12
CDC123	0.256288	6.258e-14	469	9.21536e-12
ARPC3	0.256313	6.22231e-14	802	9.21536e-12
RUVBL1	0.255964	6.74428e-14	367	9.86099e-12
COX8A	0.255415	7.65417e-14	794	1.11126e-11
HDAC1	0.255364	7.74562e-14	584	1.11667e-11
PSMA5	0.255268	7.9174e-14	615	1.13351e-11
SLC25A6	0.25501	8.40248e-14	806	1.19466e-11
PABPC1	0.254936	8.54627e-14	795	1.20678e-11
HNRNPA3	0.254755	8.90914e-14	764	1.24946e-11
PGAM1	0.254455	9.54383e-14	691	1.32943e-11
RPS2	0.254277	9.94202e-14	831	1.3756e-11
ATP5A1	0.254228	1.00537e-13	666	1.38178e-11
H2AFY	0.253939	1.07403e-13	738	1.46637e-11
VPS29	0.253594	1.1623e-13	687	1.57644e-11
TUBB4B	0.253559	1.17157e-13	627	1.57864e-11
MSH6	0.253387	1.21845e-13	235	1.63115e-11
ARPC1B	0.253294	1.2448e-13	787	1.65566e-11
RPL15	0.253078	1.30753e-13	831	1.71695e-11
HSP90AA1	0.253103	1.30021e-13	824	1.71695e-11
HPRT1	0.252558	1.47205e-13	544	1.90866e-11
HMCES	0.25258	1.46464e-13	399	1.90866e-11
ADK	0.252335	1.54842e-13	312	1.99513e-11
PRDX1	0.251996	1.67239e-13	794	2.14149e-11
ARPC5	0.251906	1.7068e-13	769	2.17206e-11
CYC1	0.25168	1.79676e-13	649	2.27252e-11
RPL35	0.25159	1.83349e-13	831	2.30483e-11
RFC3	0.25137	1.92714e-13	287	2.37903e-11
EEF1E1	0.251394	1.91684e-13	451	2.37903e-11
ACTG1	0.251397	1.91539e-13	829	2.37903e-11
FKBP3	0.251149	2.02598e-13	590	2.48616e-11
HNRNPAB	0.251062	2.06642e-13	633	2.52079e-11
NCL	0.250339	2.43265e-13	721	2.95008e-11
RP11-345J4.5	0.250167	2.52845e-13	483	3.04833e-11
CHCHD2	0.249903	2.68322e-13	822	3.21612e-11
MDH1	0.249866	2.70539e-13	636	3.22395e-11
RPS7	0.249779	2.75922e-13	829	3.23205e-11
XRCC6	0.249788	2.75331e-13	663	3.23205e-11
RPL8	0.249793	2.75062e-13	831	3.23205e-11
SET	0.249455	2.96694e-13	708	3.45573e-11
YWHAE	0.249151	3.17657e-13	748	3.67911e-11
FIBP	0.248995	3.28976e-13	536	3.78892e-11
LSM5	0.248594	3.59795e-13	719	4.12085e-11
CCT5	0.248536	3.64501e-13	616	4.15169e-11
PCCB	0.248386	3.76931e-13	196	4.26968e-11
NPM1	0.248358	3.79291e-13	818	4.27293e-11
TOMM5	0.248324	3.82172e-13	470	4.28199e-11
RPL21	0.247844	4.2537e-13	831	4.74024e-11
PSMC3IP	0.24758	4.51147e-13	166	5.00046e-11
CCNE2	0.247535	4.55665e-13	155	5.02352e-11
NUDT21	0.247351	4.74767e-13	527	5.20628e-11
RBBP7	0.247227	4.87954e-13	571	5.26683e-11
PSMD8	0.247231	4.876e-13	704	5.26683e-11
RPL7A	0.247231	4.87558e-13	831	5.26683e-11
ARL6IP4	0.247002	5.12934e-13	751	5.50763e-11
MTF2	0.24684	5.31751e-13	415	5.6801e-11
POLE3	0.246815	5.34739e-13	438	5.68257e-11
POLA2	0.246657	5.53725e-13	181	5.85415e-11
ACTL6A	0.246441	5.80901e-13	405	6.07912e-11
LSM7	0.246453	5.79368e-13	733	6.07912e-11
ERH	0.246172	6.16551e-13	788	6.4196e-11
ITGAE	0.246067	6.30988e-13	418	6.53691e-11
PARK7	0.24603	6.36193e-13	788	6.55787e-11
PSMB2	0.245793	6.70335e-13	665	6.87544e-11
EEF1B2	0.245373	7.35552e-13	807	7.507e-11
NDUFB3	0.2453	7.47368e-13	738	7.59002e-11
FAM111B	0.244911	8.14227e-13	187	8.22848e-11
BAZ1A	0.244743	8.44809e-13	492	8.49589e-11
VRK1	0.244714	8.50229e-13	310	8.5089e-11
SF3A3	0.244615	8.69037e-13	391	8.65511e-11
LRMP	0.244534	8.84622e-13	209	8.76797e-11
RABL6	0.244467	8.97752e-13	369	8.85553e-11
MRPL13	0.244426	9.05786e-13	569	8.89223e-11
TUFM	0.244363	9.1838e-13	690	8.93081e-11
DDX39A	0.24438	9.15004e-13	527	8.93081e-11
RPS20	0.243892	1.01825e-12	830	9.85547e-11
TPI1	0.243759	1.04825e-12	801	1.00985e-10
SNRPD2	0.243717	1.05791e-12	793	1.01441e-10
COX6C	0.243674	1.06803e-12	816	1.01937e-10
EIF4A1	0.243515	1.10583e-12	800	1.05059e-10
RBBP4	0.243451	1.12145e-12	619	1.06054e-10
LSM2	0.243228	1.1774e-12	596	1.10837e-10
EIF3I	0.243065	1.21996e-12	688	1.14321e-10
CDCA5	0.242781	1.29776e-12	210	1.21062e-10
RAD51C	0.242747	1.30739e-12	329	1.2141e-10
ARPC5L	0.242535	1.3692e-12	613	1.249e-10
ZNF367	0.242549	1.36496e-12	144	1.249e-10
PKMYT1	0.242567	1.35971e-12	220	1.249e-10
MYBL2	0.242583	1.35486e-12	269	1.249e-10
ACOT7	0.242502	1.37911e-12	332	1.2525e-10
ETFA	0.242438	1.39853e-12	553	1.26457e-10
COTL1	0.242324	1.43364e-12	645	1.29065e-10
FUS	0.242264	1.4525e-12	720	1.30195e-10
SUMO1	0.242088	1.50881e-12	749	1.34656e-10
MCM10	0.242003	1.53709e-12	164	1.36589e-10
RPL3	0.241251	1.80895e-12	829	1.60057e-10
OAZ1	0.240831	1.98097e-12	818	1.74528e-10
H2AFX	0.240639	2.06495e-12	355	1.78121e-10
MOB1A	0.240645	2.06208e-12	621	1.78121e-10
SUPT16H	0.240663	2.05412e-12	462	1.78121e-10
ATP5J	0.240687	2.04358e-12	792	1.78121e-10
TXN2	0.240692	2.04117e-12	513	1.78121e-10
RBM3	0.240385	2.18118e-12	752	1.87363e-10
ELP6	0.240162	2.28836e-12	280	1.95754e-10
RPA2	0.239978	2.38107e-12	422	2.02844e-10
SHMT1	0.23995	2.395e-12	194	2.03191e-10
SMC2	0.239567	2.60051e-12	386	2.19722e-10
CARHSP1	0.2392	2.81355e-12	673	2.35789e-10
GDI2	0.239218	2.80282e-12	654	2.35789e-10
CCT8	0.239004	2.93453e-12	634	2.43944e-10
BAZ1B	0.239023	2.9227e-12	449	2.43944e-10
RPLP0	0.238959	2.96283e-12	828	2.45308e-10
EBP	0.238886	3.00954e-12	463	2.48179e-10
RPL6	0.238644	3.16941e-12	828	2.60321e-10
SNRNP40	0.238615	3.18926e-12	429	2.60911e-10
MRPL51	0.238492	3.27373e-12	712	2.66764e-10
RPS3	0.238314	3.4012e-12	831	2.7606e-10
HIST1H4C	0.237752	3.83391e-12	608	3.0996e-10
NUCKS1	0.237421	4.11406e-12	750	3.3131e-10
H3F3A	0.237245	4.27039e-12	829	3.42561e-10
MCTS1	0.237203	4.30847e-12	540	3.44276e-10
TKT	0.237134	4.37221e-12	619	3.45355e-10
ELAVL1	0.237134	4.37216e-12	512	3.45355e-10
SSRP1	0.237135	4.37101e-12	518	3.45355e-10
CHCHD10	0.236765	4.72849e-12	673	3.7207e-10
C14orf166	0.23625	5.27304e-12	719	4.13342e-10
HMGA1	0.236139	5.39859e-12	595	4.21581e-10
DKC1	0.236071	5.47689e-12	401	4.26081e-10
CAPZB	0.235812	5.78474e-12	767	4.48339e-10
TOPBP1	0.235787	5.81561e-12	264	4.49044e-10
EWSR1	0.235337	6.39333e-12	578	4.9181e-10
STK17A	0.235218	6.55595e-12	447	5.02444e-10
SNRPA1	0.235123	6.68862e-12	515	5.10713e-10
BARD1	0.234899	7.01079e-12	284	5.33338e-10
DSN1	0.234826	7.11906e-12	266	5.39583e-10
RPS27A	0.233935	8.58158e-12	830	6.48051e-10
PLK4	0.233528	9.34396e-12	99	7.03048e-10
RRM1	0.233262	9.87756e-12	396	7.40493e-10
UQCRH	0.233149	1.01126e-11	807	7.55367e-10
MRPS6	0.232923	1.06005e-11	545	7.88951e-10
RPS5	0.232619	1.12934e-11	822	8.37498e-10
CCT4	0.232357	1.19256e-11	594	8.81211e-10
NUP62	0.232092	1.25996e-11	364	9.27691e-10
HSPD1	0.232046	1.272e-11	676	9.33222e-10
NDUFA13	0.231857	1.32282e-11	799	9.63651e-10
DBNL	0.231865	1.3208e-11	523	9.63651e-10
RPS4X	0.231796	1.33973e-11	831	9.72528e-10
HSD17B10	0.231762	1.34927e-11	588	9.72607e-10
ATIC	0.231767	1.34775e-11	373	9.72607e-10
C1QBP	0.231692	1.36901e-11	636	9.83401e-10
LDHB	0.231539	1.41303e-11	595	1.01149e-09
TALDO1	0.231148	1.53207e-11	678	1.08914e-09
C16orf59	0.231153	1.53053e-11	110	1.08914e-09
PRDX2	0.231083	1.55269e-11	662	1.10001e-09
ATP5J2	0.23099	1.58283e-11	805	1.11752e-09
CHAC2	0.23083	1.63576e-11	134	1.15095e-09
PSMD2	0.230786	1.65082e-11	520	1.1576e-09
PTTG1	0.230692	1.68314e-11	394	1.17626e-09
RPL36A	0.23065	1.69782e-11	826	1.18251e-09
CCDC167	0.230624	1.7069e-11	447	1.18483e-09
CALM1	0.230518	1.74442e-11	795	1.20681e-09
CCT2	0.230452	1.76865e-11	543	1.21948e-09
IMP4	0.230421	1.77968e-11	502	1.22299e-09
C19orf48	0.230323	1.81602e-11	438	1.24382e-09
SMARCB1	0.230257	1.84092e-11	469	1.25256e-09
NME1	0.230267	1.83706e-11	637	1.25256e-09
PCMT1	0.230102	1.90054e-11	501	1.28886e-09
RPS6	0.22987	1.99326e-11	829	1.34732e-09
EIF2S2	0.229663	2.08e-11	737	1.40135e-09
MYL6	0.229237	2.26937e-11	831	1.52395e-09
RPL27A	0.229046	2.36024e-11	831	1.57983e-09
MMADHC	0.22898	2.39216e-11	576	1.59601e-09
SFPQ	0.22895	2.40669e-11	642	1.60053e-09
EXOSC3	0.228909	2.42735e-11	339	1.60907e-09
CBX5	0.228769	2.49778e-11	448	1.64518e-09
SPATS2	0.228779	2.49257e-11	360	1.64518e-09
P2RX5	0.228709	2.52854e-11	152	1.66014e-09
RPS15	0.228595	2.58794e-11	831	1.69374e-09
SIAH2	0.228548	2.61287e-11	300	1.70465e-09
COX6A1	0.228445	2.6683e-11	812	1.72444e-09
TXNL4A	0.22845	2.66564e-11	509	1.72444e-09
PSMA3	0.228467	2.6564e-11	640	1.72444e-09
PAICS	0.228414	2.6854e-11	409	1.73007e-09
CKS1B	0.228231	2.78714e-11	600	1.79002e-09
LSM6	0.228073	2.87829e-11	604	1.84282e-09
TRABD	0.228003	2.91976e-11	467	1.86358e-09
CKS2	0.227952	2.95011e-11	536	1.87715e-09
SF3B14	0.227903	2.97975e-11	746	1.89017e-09
COX6A1P2	0.227876	2.99658e-11	665	1.89501e-09
EIF5A	0.227785	3.0522e-11	648	1.92429e-09
C20orf24	0.227755	3.07108e-11	655	1.93029e-09
POLE4	0.227551	3.201e-11	567	2.00583e-09
COPE	0.227457	3.26257e-11	740	2.03822e-09
CEP57	0.227384	3.31157e-11	461	2.05636e-09
COPS5	0.227392	3.30628e-11	460	2.05636e-09
CAP1	0.227363	3.32586e-11	751	2.05904e-09
EIF4H	0.227344	3.33862e-11	604	2.06075e-09
PPP4C	0.227268	3.3905e-11	683	2.08652e-09
CYB561A3	0.227149	3.47324e-11	303	2.12476e-09
RPL7	0.227161	3.465e-11	830	2.12476e-09
RPL5	0.227103	3.50596e-11	829	2.13843e-09
UCP2	0.227055	3.53973e-11	432	2.15266e-09
SAE1	0.226972	3.59981e-11	395	2.18276e-09
NAA38	0.226921	3.63773e-11	669	2.19928e-09
PRDX3	0.226598	3.88313e-11	644	2.34078e-09
DBI	0.226495	3.96461e-11	788	2.38293e-09
METTL21A	0.22645	4.00122e-11	300	2.39794e-09
E2F2	0.226408	4.03551e-11	94	2.41148e-09
TUBA4A	0.226295	4.12855e-11	496	2.45995e-09
DNAJC8	0.226217	4.19348e-11	624	2.49143e-09
RFC5	0.22614	4.25931e-11	188	2.52327e-09
RPS16	0.225909	4.4624e-11	831	2.63601e-09
PSMA7	0.225785	4.57582e-11	794	2.68761e-09
MTHFD2	0.225787	4.57366e-11	484	2.68761e-09
PSMD13	0.225747	4.61126e-11	549	2.69308e-09
CAPZA1	0.225759	4.60014e-11	646	2.69308e-09
CCT3	0.225551	4.79647e-11	622	2.79333e-09
CDC7	0.225519	4.82749e-11	105	2.80348e-09
DCK	0.22545	4.8952e-11	399	2.83482e-09
DDX46	0.225311	5.03375e-11	587	2.90688e-09
NDUFB8.1	0.225283	5.0625e-11	715	2.91532e-09
RRM2	0.22522	5.12647e-11	305	2.94394e-09
TXNDC9	0.225126	5.22401e-11	401	2.99162e-09
UBE2M	0.225088	5.26434e-11	420	3.00636e-09
NDUFB9	0.225011	5.34619e-11	747	3.04467e-09
MKI67	0.224912	5.45401e-11	316	3.09752e-09
PSIP1	0.224886	5.48201e-11	466	3.10487e-09
SF3A2	0.224816	5.55991e-11	327	3.14036e-09
RPS10	0.224757	5.62592e-11	823	3.16896e-09
TBCA	0.224517	5.90253e-11	782	3.29774e-09
OIP5	0.224525	5.89353e-11	151	3.29774e-09
XRCC3	0.224542	5.87367e-11	82	3.29774e-09
EIF4A3	0.22444	5.99445e-11	513	3.34004e-09
RPS21	0.224341	6.11442e-11	830	3.39771e-09
BUB3	0.224295	6.17092e-11	581	3.41988e-09
MRPL11	0.22419	6.30234e-11	531	3.47404e-09
GOT2	0.224193	6.29886e-11	337	3.47404e-09
RAD51AP1	0.224102	6.41439e-11	266	3.52637e-09
ANP32E	0.224002	6.54317e-11	492	3.58761e-09
PA2G4	0.223844	6.75299e-11	668	3.69283e-09
TOMM22	0.223778	6.84229e-11	598	3.73176e-09
MND1	0.223707	6.93999e-11	228	3.77506e-09
NUBP2	0.223654	7.01358e-11	431	3.80505e-09
MRPL37	0.223613	7.07138e-11	429	3.82634e-09
ACAT2	0.223534	7.1836e-11	331	3.87689e-09
EIF3K	0.223359	7.43844e-11	771	4.00394e-09
SNORA76	0.22325	7.60152e-11	608	4.08107e-09
TMSB4X	0.223172	7.72155e-11	831	4.13474e-09
CTPS1	0.223143	7.76585e-11	216	4.13697e-09
THRAP3	0.223148	7.7574e-11	571	4.13697e-09
PGK1	0.222655	8.5572e-11	752	4.54678e-09
RPS29	0.222348	9.09425e-11	831	4.81972e-09
CCNE1	0.22229	9.19953e-11	129	4.86302e-09
SRSF10.1	0.222117	9.51988e-11	229	5.01949e-09
RPS3A	0.22209	9.57137e-11	829	5.03376e-09
SUSD3	0.222059	9.63049e-11	197	5.05196e-09
EHD1	0.221932	9.87545e-11	324	5.16732e-09
MZT2A	0.221715	1.03075e-10	707	5.37974e-09
GGH	0.221642	1.04579e-10	300	5.44442e-09
BRIX1	0.221627	1.0488e-10	405	5.44638e-09
GLRX3	0.221601	1.0543e-10	532	5.46116e-09
SRP72	0.221313	1.11599e-10	520	5.75179e-09
SF1	0.22132	1.11437e-10	655	5.75179e-09
RAD23A	0.221058	1.1735e-10	673	5.98834e-09
ZNF207	0.221062	1.17242e-10	603	5.98834e-09
MRPS15	0.221066	1.17161e-10	576	5.98834e-09
RBM17	0.221094	1.16513e-10	593	5.98834e-09
BTF3	0.221018	1.18267e-10	821	6.02021e-09
NDUFB11	0.220685	1.26281e-10	755	6.41233e-09
CHCHD1	0.220663	1.26824e-10	533	6.42409e-09
HSPA9	0.220634	1.27556e-10	560	6.44531e-09
CSNK2B	0.22048	1.31476e-10	700	6.62714e-09
TMEM106C	0.220399	1.3358e-10	476	6.71679e-09
C14orf2	0.220385	1.33951e-10	810	6.71908e-09
EEF1D	0.220364	1.34514e-10	818	6.73092e-09
PBK	0.220318	1.35719e-10	190	6.77478e-09
GHITM	0.220213	1.38547e-10	662	6.89926e-09
TCF19	0.220012	1.44112e-10	234	7.15904e-09
PHB2	0.219937	1.46243e-10	577	7.24745e-09
EIF3L	0.219924	1.46616e-10	671	7.24852e-09
BRI3BP	0.219703	1.53097e-10	347	7.55085e-09
ARL6IP6	0.219636	1.55133e-10	437	7.61479e-09
SELT	0.219638	1.55067e-10	663	7.61479e-09
YWHAQ	0.219459	1.60603e-10	714	7.86457e-09
ATP5F1	0.21942	1.61829e-10	694	7.90582e-09
SEPT1	0.219399	1.62496e-10	338	7.91965e-09
NDUFV1	0.219316	1.65158e-10	542	8.01154e-09
RPL26	0.219322	1.64965e-10	830	8.01154e-09
CDK2	0.219164	1.70134e-10	236	8.2335e-09
HNRNPC	0.219002	1.75572e-10	782	8.47678e-09
CDC45	0.218987	1.76085e-10	175	8.48173e-09
ATP5B	0.218907	1.78869e-10	746	8.59572e-09
CENPN	0.218314	2.00773e-10	264	9.62592e-09
NUDC	0.218068	2.10594e-10	671	1.00733e-08
CCDC109B	0.21788	2.18397e-10	438	1.03983e-08
BOLA2B	0.217884	2.18249e-10	265	1.03983e-08
SMIM12	0.217853	2.19555e-10	387	1.04054e-08
GGCT	0.217863	2.19138e-10	543	1.04054e-08
BRK1	0.21782	2.2095e-10	772	1.04475e-08
BCAS4	0.217612	2.30058e-10	243	1.08532e-08
HIST1H3B	0.217583	2.31372e-10	81	1.08904e-08
PPIH	0.217527	2.33899e-10	381	1.09842e-08
CDKN3	0.217491	2.35516e-10	282	1.1035e-08
PDHB	0.217218	2.4829e-10	475	1.16072e-08
SNRNP25	0.216953	2.6136e-10	437	1.21905e-08
RPL17	0.216756	2.71458e-10	779	1.26329e-08
ILF3	0.216737	2.72478e-10	531	1.26518e-08
RBM25	0.216664	2.76337e-10	625	1.27734e-08
PSMC3	0.216669	2.7607e-10	639	1.27734e-08
CD79A	0.216495	2.85502e-10	238	1.31676e-08
RPL14	0.216472	2.86767e-10	830	1.31964e-08
CENPW	0.216447	2.88151e-10	384	1.32305e-08
C19orf43	0.216241	2.99791e-10	787	1.37344e-08
CEP55	0.216208	3.01721e-10	170	1.37922e-08
LSM4	0.216086	3.089e-10	669	1.40891e-08
COMMD4	0.215909	3.19585e-10	480	1.45443e-08
HDAC2	0.215634	3.36861e-10	495	1.52968e-08
RPL27	0.215481	3.46932e-10	825	1.57195e-08
EED	0.21541	3.51684e-10	285	1.58998e-08
DAZAP1	0.215384	3.5346e-10	488	1.59452e-08
FRG1	0.215365	3.54718e-10	554	1.5967e-08
NDUFS6	0.215262	3.61818e-10	742	1.62511e-08
BLK	0.21522	3.6473e-10	125	1.63462e-08
UBE2D3	0.215111	3.72393e-10	758	1.66535e-08
PSMB1	0.215095	3.73583e-10	740	1.66705e-08
PSMA1	0.21502	3.78963e-10	705	1.68741e-08
MRPL35	0.214936	3.85057e-10	337	1.71085e-08
ANLN	0.214864	3.9045e-10	152	1.73108e-08
EXOSC8	0.214678	4.04593e-10	409	1.78993e-08
NCAPG	0.214656	4.06248e-10	164	1.79341e-08
RPP30	0.214336	4.31874e-10	361	1.90246e-08
FAM49B	0.214264	4.37831e-10	544	1.92459e-08
PPIL1	0.214229	4.4076e-10	202	1.92515e-08
GGA2	0.214232	4.40476e-10	318	1.92515e-08
CHRAC1	0.214233	4.40405e-10	390	1.92515e-08
UBE2L3	0.214168	4.4592e-10	695	1.93539e-08
BASP1	0.214177	4.45092e-10	262	1.93539e-08
HTT	0.214182	4.44701e-10	217	1.93539e-08
RPS23	0.213957	4.64145e-10	831	2.01025e-08
UBE2S	0.213928	4.66779e-10	368	2.01742e-08
TRAPPC1	0.213861	4.72695e-10	705	2.03872e-08
CHAF1A	0.213801	4.78173e-10	260	2.05804e-08
SOD1	0.213771	4.80915e-10	786	2.06553e-08
POLR2L	0.213745	4.83252e-10	795	2.07125e-08
EXOSC2	0.213717	4.85865e-10	189	2.07813e-08
SUMO3	0.213438	5.1232e-10	606	2.18675e-08
UBA52	0.213202	5.35759e-10	828	2.28207e-08
MAP4K2	0.213163	5.39783e-10	162	2.29447e-08
RPS24	0.213056	5.50761e-10	830	2.33631e-08
MAPRE1	0.212976	5.59229e-10	542	2.36737e-08
HSPE1	0.212854	5.72259e-10	773	2.41756e-08
UTP18	0.212718	5.87153e-10	302	2.47541e-08
UBE2V2	0.212645	5.95413e-10	560	2.50511e-08
TIMELESS	0.21253	6.08448e-10	171	2.54955e-08
RPL12	0.212531	6.08382e-10	830	2.54955e-08
DCPS	0.212374	6.26663e-10	276	2.62054e-08
GNB2L1	0.212325	6.32499e-10	827	2.63959e-08
NUP85	0.212283	6.37538e-10	244	2.65525e-08
HNRNPR	0.212231	6.43747e-10	650	2.6757e-08
COA1	0.212159	6.52563e-10	437	2.70689e-08
SMC1A	0.212111	6.58513e-10	471	2.72608e-08
KPNB1	0.212093	6.60774e-10	619	2.72996e-08
NDUFAB1	0.212073	6.63254e-10	688	2.73473e-08
ARHGAP11B	0.211955	6.78236e-10	212	2.78536e-08
PRPF40A	0.211962	6.77318e-10	616	2.78536e-08
PSMB3	0.211927	6.81727e-10	770	2.79413e-08
UXT	0.211865	6.89742e-10	689	2.82137e-08
MAGOH	0.211819	6.95802e-10	631	2.84053e-08
NDUFA11	0.211808	6.97208e-10	769	2.84064e-08
RPL23A	0.211763	7.03148e-10	831	2.85919e-08
STOML2	0.211474	7.42487e-10	511	3.00729e-08
STRAP	0.211484	7.41111e-10	562	3.00729e-08
CD79B	0.211343	7.61001e-10	263	3.07623e-08
PMPCA	0.211299	7.67358e-10	271	3.08982e-08
BAX	0.211299	7.67307e-10	646	3.08982e-08
METAP2	0.211183	7.84209e-10	610	3.15151e-08
FAM96A	0.211152	7.88776e-10	542	3.1637e-08
PTPN18	0.210891	8.28301e-10	418	3.31578e-08
DDX54	0.210879	8.30197e-10	361	3.31692e-08
ATP5E	0.210853	8.34348e-10	830	3.32706e-08
RPS9	0.210696	8.59263e-10	831	3.4198e-08
NHP2L1	0.210573	8.79277e-10	744	3.49271e-08
COPRS	0.210517	8.88443e-10	406	3.52233e-08
CDK4	0.210416	9.05393e-10	532	3.58264e-08
MPDU1	0.210342	9.18032e-10	324	3.6257e-08
WHSC1	0.210278	9.29168e-10	321	3.66266e-08
UQCRC1	0.210155	9.50713e-10	591	3.74044e-08
TMA16	0.209986	9.81098e-10	427	3.84531e-08
RPL22L1	0.209992	9.79996e-10	635	3.84531e-08
CSE1L	0.209965	9.85078e-10	328	3.85358e-08
ATP5G1	0.209934	9.9075e-10	679	3.86843e-08
TRMT112	0.209801	1.01562e-09	785	3.95803e-08
POU2F2	0.209632	1.04819e-09	202	4.07724e-08
EIF2S1	0.209314	1.11212e-09	468	4.30966e-08
MRPS18C	0.209318	1.1112e-09	550	4.30966e-08
LPXN	0.209194	1.13714e-09	269	4.39837e-08
ACTR2	0.209146	1.14723e-09	655	4.4291e-08
CCT7	0.20905	1.16798e-09	588	4.50075e-08
MTHFD1	0.20896	1.18768e-09	295	4.56814e-08
HAUS1	0.208896	1.20179e-09	433	4.6138e-08
EEF2	0.208868	1.20814e-09	806	4.62954e-08
SNRPD3	0.208784	1.22702e-09	684	4.6932e-08
BID	0.208746	1.23572e-09	398	4.71772e-08
LRR1	0.208726	1.24043e-09	255	4.72693e-08
MZT2B	0.208692	1.24821e-09	736	4.74779e-08
RPL32	0.208622	1.26449e-09	831	4.80085e-08
C4orf46	0.208242	1.35678e-09	152	5.14181e-08
DDT	0.20821	1.36478e-09	696	5.15317e-08
RPS13	0.208215	1.36347e-09	831	5.15317e-08
PSMD14	0.20817	1.3749e-09	526	5.18187e-08
ALDOA	0.208045	1.40709e-09	817	5.29352e-08
RPL18A	0.207722	1.4936e-09	830	5.59854e-08
CENPQ	0.207722	1.49358e-09	189	5.59854e-08
NAP1L4	0.207644	1.51511e-09	500	5.66889e-08
RPLP1	0.207563	1.53796e-09	831	5.74396e-08
PMVK	0.207532	1.54679e-09	537	5.76648e-08
ATP5O	0.207513	1.55232e-09	764	5.77664e-08
UBE2C	0.207462	1.5668e-09	341	5.82001e-08
PTPMT1	0.207426	1.57749e-09	479	5.84919e-08
IMPDH2	0.20733	1.60562e-09	513	5.9428e-08
PLEKHA2	0.207314	1.61026e-09	261	5.9493e-08
EIF3M	0.207301	1.61396e-09	647	5.9523e-08
RAC2	0.207272	1.6227e-09	437	5.97385e-08
SSBP1	0.207202	1.64375e-09	712	6.04055e-08
MINOS1	0.20714	1.66258e-09	776	6.09889e-08
FBXO5	0.207018	1.70049e-09	164	6.22687e-08
GNAI3	0.206942	1.72428e-09	453	6.30279e-08
PRDX6	0.206857	1.75154e-09	733	6.39112e-08
TPM3	0.206805	1.76824e-09	728	6.44063e-08
COX7B	0.206665	1.81418e-09	787	6.59631e-08
ATPIF1	0.206642	1.82191e-09	766	6.61275e-08
MRPL12	0.206511	1.86615e-09	537	6.76144e-08
SERF2	0.206492	1.87297e-09	829	6.77424e-08
RPL22	0.206242	1.96049e-09	828	7.07838e-08
EIF5AL1	0.206184	1.98154e-09	415	7.1294e-08
NBEAL1	0.206192	1.97876e-09	787	7.1294e-08
VPREB3	0.206131	2.0008e-09	187	7.18616e-08
NAE1	0.206061	2.02662e-09	376	7.26624e-08
FABP5	0.205939	2.07235e-09	620	7.41729e-08
FAU	0.205895	2.08928e-09	830	7.46493e-08
RABIF	0.205756	2.14287e-09	342	7.64316e-08
DBF4	0.205531	2.23268e-09	210	7.94971e-08
MT-CO3	0.205459	2.26241e-09	830	8.02784e-08
KPNA2	0.205464	2.26034e-09	370	8.02784e-08
ATP1B3	0.205275	2.33972e-09	614	8.2737e-08
TADA3	0.205277	2.33874e-09	427	8.2737e-08
SMC3	0.205142	2.3971e-09	537	8.46211e-08
NANS	0.205099	2.41582e-09	491	8.51361e-08
BRD7	0.204942	2.48575e-09	407	8.74509e-08
SMARCC1	0.204896	2.50688e-09	405	8.80441e-08
RPL37A	0.204844	2.53064e-09	831	8.87272e-08
NDC1	0.204809	2.54678e-09	228	8.91417e-08
RBM8A	0.204789	2.556e-09	732	8.93126e-08
RPS8	0.20475	2.57443e-09	831	8.98046e-08
MRPS34	0.204699	2.59795e-09	618	9.03193e-08
PRMT1	0.204701	2.59742e-09	604	9.03193e-08
LDHA	0.204662	2.61567e-09	801	9.07822e-08
RPS26	0.204582	2.65416e-09	822	9.19632e-08
EIF3A	0.204484	2.70187e-09	615	9.33027e-08
AMD1	0.204488	2.69985e-09	453	9.33027e-08
EIF3F	0.20444	2.72337e-09	724	9.38881e-08
WDR4	0.204409	2.73873e-09	126	9.426e-08
RPS15A	0.204337	2.77494e-09	831	9.53468e-08
U2AF1	0.204317	2.78492e-09	730	9.55307e-08
TMEM261	0.204277	2.80488e-09	520	9.60555e-08
ENSA	0.204147	2.87176e-09	691	9.81828e-08
RPLP2	0.204128	2.88205e-09	831	9.83713e-08
EIF3H	0.204031	2.93278e-09	751	9.99374e-08
SHCBP1	0.203984	2.95786e-09	197	1.00626e-07
DDB2	0.203818	3.0481e-09	225	1.03525e-07
PDHA1	0.203797	3.06011e-09	418	1.03592e-07
RPS18	0.203799	3.05871e-09	831	1.03592e-07
TECR	0.203736	3.09398e-09	604	1.04566e-07
G3BP1	0.203707	3.11008e-09	539	1.04938e-07
TANK	0.203654	3.13987e-09	426	1.0577e-07
COX7A2	0.203645	3.14546e-09	806	1.05786e-07
NDUFA9	0.203591	3.17625e-09	439	1.06648e-07
PAQR4	0.203387	3.2953e-09	254	1.10465e-07
RPL41	0.203302	3.34626e-09	831	1.1181e-07
SMDT1	0.203306	3.34374e-09	691	1.1181e-07
EIF1AX	0.203246	3.38039e-09	702	1.12767e-07
CYBA	0.20306	3.49566e-09	815	1.16424e-07
NDUFV2	0.20303	3.51453e-09	737	1.16676e-07
MRPL20	0.203036	3.51041e-09	722	1.16676e-07
CSK	0.203013	3.52507e-09	371	1.16837e-07
NDUFA7.1	0.202916	3.58754e-09	614	1.18527e-07
RCC1	0.202918	3.58626e-09	254	1.18527e-07
MRPL9	0.202852	3.62921e-09	437	1.19712e-07
PSME2	0.202688	3.73775e-09	736	1.23095e-07
NDUFA12	0.202645	3.76646e-09	702	1.23843e-07
LIG1	0.202625	3.78037e-09	268	1.24102e-07
RPL29	0.202598	3.79841e-09	829	1.24496e-07
NOP58	0.202587	3.80592e-09	485	1.24544e-07
CMAS	0.20252	3.8526e-09	422	1.25673e-07
MBD4	0.20252	3.85231e-09	483	1.25673e-07
HINT1	0.202505	3.86281e-09	816	1.25807e-07
ARHGEF1	0.202446	3.90362e-09	367	1.26935e-07
URM1	0.20241	3.9293e-09	378	1.27569e-07
ATAD5	0.202284	4.01896e-09	220	1.30275e-07
NUP37	0.202266	4.03202e-09	305	1.30493e-07
RPL23	0.202252	4.0422e-09	829	1.30618e-07
TWF2	0.20223	4.05841e-09	463	1.30936e-07
PSMB8	0.20219	4.08733e-09	688	1.31663e-07
POLR2J3	0.202161	4.10871e-09	453	1.32145e-07
RNASEH2B	0.201926	4.28568e-09	382	1.37622e-07
UBE2D2	0.201883	4.31864e-09	704	1.38036e-07
TCTEX1D2	0.201885	4.3174e-09	300	1.38036e-07
QARS	0.201899	4.30636e-09	461	1.38036e-07
ATG3	0.201835	4.3563e-09	541	1.39024e-07
KIF22	0.201779	4.40002e-09	384	1.40202e-07
SHMT2	0.201755	4.41916e-09	346	1.40595e-07
NDUFB2	0.201743	4.42889e-09	778	1.40687e-07
PRC1	0.201725	4.4428e-09	268	1.40912e-07
HSDL2	0.201618	4.52866e-09	203	1.43195e-07
SRRM1	0.20162	4.52716e-09	669	1.43195e-07
CDCA8	0.201473	4.64793e-09	179	1.46741e-07
HMGB3	0.201452	4.66547e-09	346	1.47069e-07
NUDT5	0.201366	4.73718e-09	514	1.48875e-07
SAC3D1	0.201369	4.73467e-09	289	1.48875e-07
PRPS1	0.201245	4.84093e-09	303	1.51904e-07
TMED8	0.201146	4.92751e-09	206	1.54385e-07
LIMD2	0.201137	4.93545e-09	382	1.54399e-07
SGOL1	0.201108	4.96092e-09	228	1.54961e-07
RHOA	0.201096	4.97157e-09	797	1.55059e-07
BIRC5	0.200933	5.11772e-09	295	1.59376e-07
SPC25	0.200783	5.25708e-09	226	1.63469e-07
RPS25	0.200514	5.51472e-09	831	1.70708e-07
RFC1	0.200515	5.5139e-09	493	1.70708e-07
DTL	0.200528	5.5009e-09	163	1.70708e-07
PPP2R5C	0.200462	5.56612e-09	463	1.72041e-07
CDV3	0.200422	5.60607e-09	503	1.73016e-07
NOP56	0.200392	5.63568e-09	496	1.7367e-07
RECQL	0.200322	5.70576e-09	348	1.75567e-07
OLA1	0.200301	5.72803e-09	550	1.7599e-07
EZR	0.200237	5.79293e-09	665	1.77719e-07
RPS27	0.200228	5.80273e-09	831	1.77755e-07
FAM81A	0.200216	5.81514e-09	63	1.77871e-07
DPP3	0.200155	5.87787e-09	259	1.79258e-07
EIF4E	0.20016	5.87262e-09	532	1.79258e-07
CORO1A	0.200065	5.97228e-09	453	1.81868e-07
BCL2L12	0.200038	6.00109e-09	347	1.82476e-07
RAD21	0.199956	6.08916e-09	574	1.84609e-07
PPP1CC	0.199964	6.08099e-09	606	1.84609e-07
CASP2	0.19988	6.17207e-09	233	1.86848e-07
MRPL52	0.19987	6.18279e-09	666	1.86898e-07
PSMD3	0.199839	6.21678e-09	469	1.8765e-07
ANAPC5	0.199654	6.42473e-09	508	1.93644e-07
MRPL3	0.199589	6.49883e-09	474	1.95591e-07
ACADM	0.199575	6.51427e-09	405	1.9577e-07
PHF19	0.199545	6.54974e-09	264	1.96549e-07
ATP6V1G1	0.19947	6.63711e-09	767	1.98882e-07
SF3B5	0.199461	6.64754e-09	695	1.98905e-07
SUMO2	0.199437	6.67621e-09	821	1.99185e-07
FUBP1	0.19944	6.67249e-09	433	1.99185e-07
STIP1	0.199383	6.7396e-09	421	2.00785e-07
RP11-22P6.3	0.199334	6.79864e-09	54	2.01961e-07
SRP14	0.199337	6.79442e-09	828	2.01961e-07
ZMYND19	0.199208	6.95182e-09	138	2.06214e-07
UQCR10	0.199039	7.16271e-09	782	2.12165e-07
TIMM17A	0.198975	7.24352e-09	510	2.1425e-07
LAPTM5	0.198931	7.30019e-09	489	2.15617e-07
MRPS16	0.198878	7.36871e-09	557	2.1733e-07
SPC24	0.19877	7.51063e-09	127	2.21199e-07
CCNA2	0.198753	7.533e-09	216	2.21541e-07
RER1	0.198618	7.71396e-09	642	2.2654e-07
SNRPC	0.198483	7.90064e-09	610	2.31692e-07
PDIA6	0.198446	7.95119e-09	695	2.32843e-07
SLIRP	0.198403	8.01174e-09	715	2.34284e-07
RPS28	0.198273	8.19746e-09	831	2.39375e-07
DHX15	0.198252	8.22836e-09	480	2.39599e-07
RPL28	0.198256	8.22167e-09	831	2.39599e-07
COX17	0.198239	8.24703e-09	739	2.39804e-07
TRIM28	0.198009	8.58719e-09	492	2.49343e-07
RPS17	0.197983	8.62613e-09	425	2.50121e-07
HIST1H1E	0.19797	8.64596e-09	179	2.50344e-07
LSMD1	0.19795	8.67586e-09	686	2.50858e-07
CALM3	0.197883	8.7788e-09	678	2.53124e-07
SF3B2	0.197888	8.77144e-09	627	2.53124e-07
KIF20B	0.197698	9.06882e-09	273	2.61121e-07
PHF5A	0.197667	9.11822e-09	483	2.61812e-07
PSMB6	0.197668	9.1161e-09	685	2.61812e-07
SUCLG1	0.197463	9.44913e-09	523	2.70936e-07
ZBTB8OS	0.197438	9.49142e-09	559	2.71771e-07
TMPO-AS1	0.197354	9.6318e-09	91	2.75408e-07
DSCC1	0.197254	9.80111e-09	156	2.79861e-07
SKA2	0.19722	9.85968e-09	481	2.81144e-07
ZNF90	0.197192	9.9086e-09	321	2.82149e-07
SEPHS1	0.197159	9.96521e-09	272	2.83369e-07
AHSA1	0.19712	1.00334e-08	503	2.84916e-07
TOR3A	0.196982	1.02792e-08	357	2.91495e-07
TIFA	0.196879	1.04657e-08	239	2.96374e-07
DERA	0.196824	1.05672e-08	386	2.98428e-07
TIMM8A	0.196824	1.05661e-08	221	2.98428e-07
TIMMDC1	0.196771	1.06642e-08	450	3.00346e-07
PDCD11	0.196772	1.06635e-08	187	3.00346e-07
SUV39H2	0.196734	1.07346e-08	106	3.01504e-07
MRPL18	0.196736	1.07307e-08	591	3.01504e-07
PSMD11	0.196723	1.0754e-08	503	3.0164e-07
POP5	0.196464	1.1252e-08	398	3.15178e-07
LRWD1	0.196453	1.12722e-08	197	3.15315e-07
KIAA1524	0.196428	1.13215e-08	149	3.15836e-07
SNRPA	0.196432	1.13131e-08	489	3.15836e-07
ICMT	0.196375	1.1426e-08	356	3.18322e-07
NDUFA2	0.196333	1.15099e-08	721	3.20228e-07
PSMG3	0.196137	1.19104e-08	446	3.30924e-07
ELOVL5	0.196126	1.19338e-08	389	3.31128e-07
LSM14A	0.196079	1.20302e-08	556	3.33353e-07
PAFAH1B3	0.19598	1.224e-08	425	3.38712e-07
UBXN4	0.195927	1.23534e-08	674	3.41392e-07
RP11-132N15.3	0.195871	1.24737e-08	59	3.44254e-07
PDAP1	0.195518	1.32627e-08	606	3.6554e-07
RHNO1	0.195467	1.33794e-08	260	3.68265e-07
NACC1	0.195163	1.41036e-08	175	3.8768e-07
CCNB1	0.195099	1.42593e-08	198	3.91438e-07
RPL19	0.195019	1.44576e-08	831	3.96354e-07
RNPS1	0.195009	1.44824e-08	634	3.96507e-07
ARHGDIA	0.194961	1.46048e-08	698	3.99328e-07
BZW2	0.194803	1.50085e-08	384	4.09822e-07
SDHB	0.194788	1.50483e-08	545	4.10366e-07
PSMD7	0.194683	1.53235e-08	556	4.17317e-07
COPS6	0.194655	1.53979e-08	632	4.18791e-07
MIS18A	0.194521	1.57556e-08	240	4.27955e-07
SRSF11	0.194424	1.60215e-08	704	4.34604e-07
RAD1	0.19435	1.62286e-08	286	4.39645e-07
SND1	0.194309	1.63439e-08	431	4.42187e-07
TSEN15	0.194269	1.64568e-08	289	4.44076e-07
RPL35A	0.194272	1.64462e-08	831	4.44076e-07
CISD2	0.194247	1.65181e-08	547	4.45145e-07
SLTM	0.194215	1.66107e-08	568	4.47057e-07
RPS6KB2	0.193979	1.72991e-08	365	4.64978e-07
RPL39	0.193894	1.75539e-08	831	4.71212e-07
SH3KBP1	0.193831	1.77443e-08	496	4.75704e-07
TXNDC17	0.193811	1.78055e-08	684	4.76724e-07
MBD2	0.19378	1.79013e-08	395	4.78048e-07
RPL11	0.193783	1.78898e-08	830	4.78048e-07
RTF1	0.193712	1.81108e-08	633	4.83018e-07
TCEB1	0.193608	1.84378e-08	719	4.91103e-07
TIMM8B	0.193563	1.8581e-08	643	4.93642e-07
PSMD4	0.193566	1.85695e-08	643	4.93642e-07
TACC3	0.193352	1.92655e-08	281	5.11167e-07
RPL39L	0.193205	1.97559e-08	333	5.23507e-07
TIAL1	0.193094	2.01356e-08	444	5.32884e-07
POMP	0.193049	2.02908e-08	801	5.36303e-07
MPC2	0.192968	2.05739e-08	658	5.43088e-07
LYPLA1	0.192952	2.0631e-08	505	5.439e-07
RPL30	0.192776	2.12586e-08	829	5.5973e-07
ACD	0.192692	2.15688e-08	271	5.67173e-07
U2AF2	0.192654	2.17084e-08	410	5.70115e-07
PRPF18	0.192617	2.18439e-08	269	5.72944e-07
PGP	0.192543	2.21234e-08	399	5.79537e-07
MATR3	0.192489	2.2328e-08	597	5.84154e-07
NUP93	0.192467	2.24134e-08	251	5.85645e-07
UBB	0.19244	2.25164e-08	822	5.87591e-07
PRPF38A	0.192431	2.25501e-08	407	5.87728e-07
ALYREF	0.192375	2.27647e-08	287	5.91824e-07
ANP32A	0.19238	2.27468e-08	615	5.91824e-07
AK2	0.192309	2.3024e-08	581	5.97812e-07
AUNIP	0.192241	2.32925e-08	53	6.04022e-07
MS4A1	0.192084	2.3922e-08	220	6.19567e-07
NACA	0.192045	2.40838e-08	828	6.22976e-07
SEC61B	0.191801	2.5104e-08	788	6.48551e-07
KHDRBS1	0.191745	2.53446e-08	658	6.5313e-07
TPR	0.191746	2.53386e-08	583	6.5313e-07
TERF2	0.191632	2.58357e-08	202	6.64954e-07
NDUFAF3	0.191526	2.63028e-08	658	6.75291e-07
WDR5	0.191528	2.62968e-08	211	6.75291e-07
VBP1	0.191408	2.68342e-08	487	6.88078e-07
PSAT1	0.191316	2.72591e-08	121	6.98104e-07
AURKAIP1	0.191176	2.79107e-08	734	7.1302e-07
C11orf58	0.191177	2.79068e-08	729	7.1302e-07
SRSF4	0.191115	2.82002e-08	536	7.19524e-07
EMC6	0.191102	2.82641e-08	501	7.20263e-07
TIPIN	0.191081	2.83666e-08	215	7.21982e-07
C11orf48	0.19106	2.84656e-08	556	7.23608e-07
PPP1R7	0.190982	2.88465e-08	547	7.32389e-07
PSMG1	0.19096	2.89532e-08	333	7.34193e-07
TRAP1	0.190858	2.94569e-08	349	7.46048e-07
MAD2L2	0.190846	2.95156e-08	336	7.46618e-07
FARSB	0.19083	2.95977e-08	293	7.47777e-07
GCHFR	0.190563	3.09608e-08	472	7.80303e-07
SFXN1	0.190569	3.09292e-08	343	7.80303e-07
ZWILCH	0.190318	3.22664e-08	242	8.12215e-07
MAP2K1	0.190122	3.33508e-08	461	8.38489e-07
RNASEH1	0.190097	3.3494e-08	292	8.41063e-07
MTX1	0.190069	3.36504e-08	411	8.43961e-07
CUL3	0.190053	3.37443e-08	336	8.45288e-07
HTATSF1	0.190012	3.39757e-08	403	8.50051e-07
TMEM258	0.189792	3.5257e-08	795	8.8104e-07
FAF1	0.189775	3.53599e-08	258	8.82542e-07
ASPSCR1	0.189668	3.60005e-08	246	8.97444e-07
CHAF1B	0.189601	3.64051e-08	124	9.06433e-07
CD37	0.189564	3.66374e-08	385	9.11118e-07
COMMD8	0.189471	3.72132e-08	373	9.24321e-07
RMI2	0.189164	3.91752e-08	254	9.71884e-07
ACN9	0.189036	4.00302e-08	401	9.91903e-07
ABRACL	0.189023	4.01123e-08	556	9.92743e-07
STUB1	0.18897	4.04699e-08	584	1.00039e-06
NOLC1	0.188945	4.06451e-08	332	1.00352e-06
MRPS11	0.188906	4.09066e-08	474	1.00877e-06
MAEA	0.188877	4.11076e-08	328	1.01251e-06
NDUFS3	0.188786	4.1741e-08	582	1.02689e-06
TOP2A	0.188742	4.20437e-08	316	1.0331e-06
HIST1H4H	0.1887	4.23395e-08	137	1.03913e-06
SEPT9	0.188661	4.26196e-08	605	1.04476e-06
CENPF	0.188642	4.27536e-08	278	1.0468e-06
RPL9	0.188591	4.31182e-08	830	1.05448e-06
UTP11L	0.188526	4.35952e-08	417	1.06362e-06
PXMP2	0.188531	4.35549e-08	321	1.06362e-06
TIMM10	0.188481	4.3923e-08	532	1.06909e-06
CDC37	0.188486	4.38859e-08	683	1.06909e-06
MAZ	0.188452	4.41365e-08	428	1.07302e-06
HENMT1	0.188414	4.44141e-08	200	1.07849e-06
CISD1	0.188365	4.47794e-08	491	1.08609e-06
AICDA	0.18835	4.48958e-08	79	1.08763e-06
COMMD6	0.188218	4.58909e-08	788	1.10913e-06
PTPRC	0.188221	4.58697e-08	352	1.10913e-06
POLE2	0.187946	4.80178e-08	110	1.15918e-06
HIGD1A	0.187929	4.81531e-08	569	1.16108e-06
MSH2	0.187899	4.83938e-08	240	1.16552e-06
HAUS8	0.18778	4.93608e-08	188	1.18742e-06
NDUFS8	0.187762	4.951e-08	705	1.18962e-06
LSM10	0.187728	4.97924e-08	456	1.19502e-06
ACO2	0.187698	5.00419e-08	427	1.19822e-06
ACY3	0.1877	5.00292e-08	182	1.19822e-06
CD52	0.187677	5.02139e-08	551	1.20094e-06
TMPO	0.187601	5.08564e-08	458	1.2149e-06
AKR7A2	0.187469	5.19873e-08	474	1.24048e-06
C11orf31	0.187412	5.24804e-08	753	1.25079e-06
CD2BP2	0.187306	5.34099e-08	454	1.27148e-06
POU2AF1	0.187223	5.41471e-08	167	1.28754e-06
BCL7C	0.187183	5.45073e-08	446	1.29461e-06
SSBP4	0.187092	5.53438e-08	334	1.31297e-06
PET100	0.187027	5.59345e-08	716	1.32546e-06
PSME1	0.187006	5.61372e-08	760	1.32873e-06
RRAS2	0.186899	5.71391e-08	288	1.3509e-06
RPS19	0.186874	5.73782e-08	831	1.35344e-06
ATP5C1	0.186877	5.73473e-08	736	1.35344e-06
CYCS	0.186808	5.80054e-08	741	1.36511e-06
HN1L	0.186812	5.79623e-08	355	1.36511e-06
THOC7	0.186643	5.96056e-08	622	1.39958e-06
ROMO1	0.186646	5.958e-08	745	1.39958e-06
TCEA1	0.186584	6.01961e-08	650	1.41184e-06
NEDD8	0.186529	6.07473e-08	785	1.42314e-06
PIGX	0.186475	6.129e-08	327	1.43423e-06
RAP1A	0.186457	6.14711e-08	613	1.43684e-06
HADHA	0.18644	6.1647e-08	577	1.43931e-06
SNRNP70	0.186408	6.19743e-08	635	1.44532e-06
WBSCR22	0.186329	6.2788e-08	522	1.46264e-06
DCAF13	0.186299	6.30938e-08	325	1.46811e-06
TEX30	0.186253	6.35761e-08	279	1.47766e-06
MYEOV2	0.186214	6.39837e-08	740	1.48546e-06
RPS11	0.186184	6.43054e-08	828	1.49125e-06
BAG2	0.186166	6.44985e-08	165	1.49405e-06
BABAM1	0.186121	6.49745e-08	474	1.50338e-06
WDR18	0.186048	6.57605e-08	341	1.51986e-06
NSMCE1	0.186019	6.60797e-08	510	1.52382e-06
NDUFB10	0.18602	6.60674e-08	748	1.52382e-06
UBE2I	0.185897	6.7417e-08	705	1.55293e-06
RCC2	0.185848	6.79607e-08	401	1.5637e-06
ESD	0.185839	6.8063e-08	611	1.56431e-06
MYCBP	0.185744	6.91434e-08	322	1.58737e-06
BUD31	0.185728	6.93201e-08	677	1.58966e-06
BANF1	0.185658	7.01266e-08	721	1.60637e-06
NABP2	0.185557	7.13009e-08	361	1.63145e-06
ATP5I	0.185542	7.14694e-08	813	1.6335e-06
TSFM	0.185489	7.21045e-08	300	1.64437e-06
MDH2	0.185489	7.21023e-08	674	1.64437e-06
MRPS7	0.185422	7.28982e-08	540	1.66063e-06
CNOT1	0.185294	7.44399e-08	364	1.69015e-06
ANAPC11	0.185299	7.43858e-08	721	1.69015e-06
DHX9	0.185304	7.43175e-08	439	1.69015e-06
DGUOK	0.185244	7.50567e-08	617	1.70228e-06
C16orf80	0.185234	7.51757e-08	380	1.7031e-06
SMARCA5	0.185198	7.56249e-08	420	1.70765e-06
NUSAP1	0.185203	7.55604e-08	323	1.70765e-06
THUMPD3	0.185206	7.55275e-08	258	1.70765e-06
PTS	0.185181	7.5843e-08	470	1.7107e-06
MRPL15	0.185172	7.59459e-08	462	1.71115e-06
TONSL	0.185152	7.6201e-08	115	1.71502e-06
RGS10	0.185126	7.65263e-08	456	1.71672e-06
ITGB1BP1	0.18513	7.64813e-08	530	1.71672e-06
MALSU1	0.185132	7.64548e-08	422	1.71672e-06
L3MBTL2	0.185089	7.69865e-08	144	1.72517e-06
GEMIN6	0.18495	7.87651e-08	280	1.76119e-06
LAS1L	0.184956	7.86923e-08	240	1.76119e-06
ACOT8	0.184937	7.89396e-08	279	1.76128e-06
FANCI	0.184943	7.88618e-08	231	1.76128e-06
PDCD10	0.184873	7.97714e-08	532	1.77791e-06
SYTL1	0.184864	7.98769e-08	265	1.77834e-06
GPATCH4	0.184833	8.02852e-08	308	1.7855e-06
PSMC1	0.184809	8.0602e-08	543	1.78676e-06
SSH2	0.184812	8.05645e-08	283	1.78676e-06
SRA1	0.184819	8.04746e-08	493	1.78676e-06
VNN2	0.184741	8.15105e-08	168	1.80496e-06
RP11-197K3.1	0.184549	8.41134e-08	5	1.8606e-06
C1orf233	0.184487	8.49649e-08	58	1.87742e-06
EEF1A1	0.184466	8.52524e-08	831	1.88176e-06
UQCRB	0.184427	8.57997e-08	822	1.89182e-06
PPP2R1A	0.184338	8.70536e-08	609	1.91741e-06
TAF2	0.184197	8.90845e-08	188	1.95796e-06
VOPP1	0.184201	8.90218e-08	463	1.95796e-06
COQ4	0.184168	8.95017e-08	395	1.96503e-06
SYPL1	0.184067	9.09919e-08	643	1.99563e-06
MEA1	0.184035	9.14752e-08	548	2.00409e-06
SNX5	0.183989	9.21531e-08	519	2.0168e-06
SNX2	0.183979	9.23154e-08	397	2.01821e-06
GTF3A	0.183923	9.31475e-08	655	2.03425e-06
UQCRFS1	0.18381	9.48844e-08	632	2.06999e-06
C7orf55-LUC7L2	0.183794	9.51305e-08	468	2.07316e-06
GRHPR	0.183735	9.60544e-08	493	2.09108e-06
POLQ	0.183692	9.67266e-08	92	2.10128e-06
TMEM97	0.183695	9.66746e-08	270	2.10128e-06
WDR34	0.183485	1.00044e-07	426	2.16877e-06
MRPS2	0.183491	9.99425e-08	302	2.16877e-06
DNAJC15	0.183475	1.00206e-07	623	2.17001e-06
EFTUD2	0.183444	1.00708e-07	315	2.17859e-06
MRPS21	0.183391	1.01579e-07	754	2.19513e-06
PIH1D1	0.18338	1.01765e-07	466	2.19685e-06
PSMB7	0.183342	1.02381e-07	654	2.20782e-06
IPO5	0.183099	1.06504e-07	370	2.29195e-06
SNX3	0.1831	1.06493e-07	761	2.29195e-06
HNRNPA0	0.183063	1.07133e-07	700	2.30309e-06
EIF3B	0.182818	1.11476e-07	417	2.39395e-06
CDCA3	0.182793	1.11912e-07	198	2.40081e-06
DCTPP1	0.182738	1.12915e-07	496	2.41981e-06
CTNNAL1	0.182722	1.13213e-07	332	2.42368e-06
SUV39H1	0.182698	1.13662e-07	93	2.43076e-06
PSMG2	0.18253	1.16776e-07	618	2.49476e-06
ARHGDIB	0.18249	1.17548e-07	679	2.50866e-06
COX7C	0.182446	1.18378e-07	828	2.52376e-06
MAF1	0.18244	1.18505e-07	532	2.52386e-06
GINS4	0.182422	1.18836e-07	140	2.52831e-06
DCTN2	0.182411	1.19044e-07	498	2.53012e-06
PUF60	0.182311	1.20992e-07	563	2.56888e-06
BCAS2	0.1822	1.23181e-07	483	2.61266e-06
CHURC1	0.182146	1.24249e-07	668	2.63259e-06
CNBP	0.182107	1.25034e-07	749	2.63839e-06
PYCR2	0.182112	1.24948e-07	405	2.63839e-06
CHD4	0.182117	1.24846e-07	478	2.63839e-06
HIST1H3J	0.182126	1.24657e-07	70	2.63839e-06
TPGS2	0.182008	1.27062e-07	403	2.67843e-06
ATP5D	0.181892	1.29441e-07	771	2.72579e-06
HIST1H1D	0.181875	1.29798e-07	225	2.72773e-06
PSMD1	0.181879	1.29719e-07	444	2.72773e-06
LSP1	0.181813	1.31106e-07	400	2.75242e-06
GMPS	0.181791	1.31582e-07	341	2.75961e-06
CCDC58	0.181726	1.32957e-07	245	2.78561e-06
FANCA	0.181716	1.33175e-07	249	2.78734e-06
ODC1	0.18168	1.33938e-07	402	2.80047e-06
NTMT1	0.181671	1.34132e-07	366	2.80169e-06
DFFA	0.181613	1.35394e-07	322	2.82518e-06
FLAD1	0.181582	1.36065e-07	268	2.83632e-06
KIF4A	0.18143	1.39436e-07	93	2.90072e-06
CHORDC1	0.18143	1.39433e-07	305	2.90072e-06
HSD17B6	0.181245	1.43642e-07	30	2.98219e-06
RPL18	0.181248	1.43583e-07	831	2.98219e-06
TP53	0.181156	1.45709e-07	292	3.02206e-06
POLD1	0.181121	1.4654e-07	197	3.03625e-06
IL9R	0.181112	1.46737e-07	7	3.03727e-06
HIST1H1B	0.181064	1.47888e-07	140	3.05803e-06
DEF8	0.181024	1.48821e-07	368	3.07425e-06
BRIP1	0.181012	1.49123e-07	88	3.0774e-06
COPS3	0.180964	1.50269e-07	389	3.09795e-06
NONO	0.18089	1.52063e-07	629	3.1318e-06
GEMIN7	0.180813	1.53942e-07	276	3.16732e-06
GIT2	0.180724	1.56162e-07	261	3.20661e-06
CKLF	0.180724	1.56146e-07	674	3.20661e-06
CLNS1A	0.180708	1.56564e-07	530	3.21166e-06
AHCY	0.180686	1.57108e-07	428	3.21962e-06
SPDL1	0.180629	1.58559e-07	158	3.24612e-06
MTFR2	0.180556	1.60407e-07	100	3.2807e-06
GPAA1	0.180497	1.61923e-07	453	3.30842e-06
ZDHHC12	0.180472	1.62572e-07	487	3.3184e-06
GPN3	0.180387	1.6481e-07	315	3.36076e-06
NIF3L1	0.180351	1.65747e-07	188	3.37319e-06
CCDC34	0.180353	1.65691e-07	388	3.37319e-06
ACP1	0.180323	1.66505e-07	630	3.38528e-06
PRPS2	0.18031	1.6684e-07	299	3.38874e-06
EIF5B	0.1803	1.67111e-07	715	3.39091e-06
COG4	0.180284	1.67524e-07	196	3.39595e-06
YARS	0.180249	1.68476e-07	281	3.41189e-06
MRPL23	0.180134	1.71601e-07	672	3.47177e-06
SERPINA9	0.180119	1.72006e-07	75	3.47654e-06
HIST1H2AJ	0.180108	1.72305e-07	96	3.47918e-06
HIST2H2AC	0.180032	1.74414e-07	173	3.51832e-06
THOC3	0.179992	1.75528e-07	299	3.53734e-06
MAP4K4	0.179895	1.7827e-07	382	3.58909e-06
BLM	0.179874	1.78863e-07	137	3.59399e-06
UBR7	0.179878	1.78756e-07	194	3.59399e-06
PRELID1	0.179865	1.79114e-07	710	3.59553e-06
IARS2	0.179841	1.79814e-07	390	3.60607e-06
RANBP2	0.179831	1.80075e-07	399	3.6078e-06
GINS1	0.179722	1.83248e-07	121	3.6678e-06
SERPINB1	0.179652	1.85286e-07	607	3.705e-06
CCM2	0.179625	1.86081e-07	375	3.71729e-06
PCBP2	0.179593	1.87049e-07	771	3.73302e-06
BLOC1S1	0.179534	1.888e-07	732	3.76431e-06
PPIF	0.179509	1.89567e-07	293	3.77595e-06
SRP9	0.179483	1.90328e-07	745	3.78746e-06
ENY2	0.179444	1.91513e-07	733	3.80737e-06
POP4	0.179347	1.94485e-07	386	3.86271e-06
PCNP	0.179298	1.9602e-07	655	3.88945e-06
NEK6	0.179288	1.96324e-07	278	3.89174e-06
LRPPRC	0.179159	2.00389e-07	320	3.9647e-06
SRSF1	0.179164	2.00225e-07	589	3.9647e-06
FN3KRP	0.179099	2.02297e-07	294	3.99862e-06
DAP3	0.179076	2.03042e-07	475	4.00567e-06
HDDC2	0.179079	2.02959e-07	495	4.00567e-06
HNRNPU	0.179029	2.04554e-07	705	4.03163e-06
CD47	0.178981	2.06121e-07	631	4.05863e-06
GADD45GIP1	0.178961	2.06766e-07	703	4.06746e-06
MRPS12	0.178929	2.07837e-07	511	4.08461e-06
LAMTOR1	0.178827	2.11205e-07	649	4.14685e-06
RPS12	0.178754	2.13672e-07	831	4.1913e-06
SPCS3	0.178688	2.15921e-07	568	4.2314e-06
MPHOSPH6	0.178661	2.16847e-07	374	4.24551e-06
DRAP1	0.178607	2.187e-07	692	4.27367e-06
ERP29	0.178613	2.18507e-07	711	4.27367e-06
CHCHD3	0.178566	2.20113e-07	424	4.2972e-06
TUBB2A	0.178553	2.20567e-07	286	4.30199e-06
RPL13A	0.178348	2.27831e-07	831	4.43109e-06
TIMM17B	0.178353	2.27671e-07	479	4.43109e-06
CCDC138	0.178359	2.27451e-07	73	4.43109e-06
UFD1L	0.178293	2.29814e-07	518	4.46545e-06
CIB1	0.178234	2.31988e-07	732	4.50345e-06
PTPRCAP	0.178202	2.33167e-07	387	4.52207e-06
SP140	0.178155	2.34882e-07	142	4.55106e-06
MRPS14	0.178096	2.37094e-07	494	4.58961e-06
MIF	0.178014	2.40182e-07	803	4.64502e-06
USP10	0.177952	2.42547e-07	348	4.68636e-06
EIF2B5	0.177912	2.44059e-07	291	4.70676e-06
LINC00426	0.177913	2.44012e-07	26	4.70676e-06
CYTH1	0.177902	2.44469e-07	364	4.71026e-06
NUP210	0.177765	2.49789e-07	208	4.80826e-06
IER3IP1.1	0.177709	2.52009e-07	594	4.84647e-06
TUBA1C	0.177694	2.52575e-07	544	4.85284e-06
HSPA8	0.177616	2.55707e-07	721	4.90386e-06
FOXM1	0.177622	2.55471e-07	169	4.90386e-06
ETFB	0.177547	2.58483e-07	663	4.95249e-06
USP4	0.177499	2.6047e-07	204	4.98594e-06
ASNA1	0.177392	2.64876e-07	498	5.06557e-06
FAM207A	0.177385	2.65178e-07	376	5.06664e-06
CPSF3	0.17734	2.67045e-07	233	5.09759e-06
MRPL47	0.177326	2.67638e-07	525	5.10418e-06
FTSJ2	0.177287	2.69285e-07	266	5.12612e-06
ARF5	0.177292	2.69087e-07	618	5.12612e-06
MRPL28	0.177264	2.70239e-07	476	5.13953e-06
EID1	0.177194	2.73225e-07	730	5.19153e-06
NDUFA1	0.176975	2.82764e-07	790	5.36782e-06
MTFP1	0.176922	2.85133e-07	302	5.40781e-06
USP14	0.176909	2.85719e-07	395	5.41396e-06
MSN	0.176844	2.88631e-07	557	5.46411e-06
FPGS	0.176713	2.94651e-07	257	5.57296e-06
WDR62	0.176696	2.95436e-07	84	5.57757e-06
NUF2	0.176701	2.95191e-07	189	5.57757e-06
MRPL4	0.176677	2.96315e-07	461	5.58905e-06
RFTN1	0.176643	2.9786e-07	226	5.61305e-06
APOO	0.176619	2.98994e-07	210	5.62928e-06
RP11-452L6.7	0.176562	3.01667e-07	9	5.67443e-06
TGS1	0.176375	3.10636e-07	281	5.8325e-06
PABPC4	0.176379	3.10424e-07	468	5.8325e-06
COX11	0.176345	3.12068e-07	373	5.85405e-06
HNRNPDL	0.176317	3.13466e-07	781	5.87491e-06
HCLS1	0.176303	3.1415e-07	348	5.8824e-06
RBMX	0.176207	3.18896e-07	694	5.96584e-06
FCRLA	0.176199	3.19266e-07	155	5.96735e-06
XRCC2	0.176175	3.20473e-07	128	5.98449e-06
DCUN1D5	0.176116	3.23443e-07	303	6.03448e-06
PRKRA	0.176072	3.25655e-07	399	6.07026e-06
CABYR	0.176026	3.28023e-07	9	6.10887e-06
NFATC2IP	0.176002	3.29233e-07	390	6.12588e-06
NIT2	0.175948	3.32031e-07	389	6.16125e-06
GLA	0.175948	3.31999e-07	212	6.16125e-06
HIRIP3	0.175957	3.31567e-07	258	6.16125e-06
WDR77	0.175915	3.33739e-07	302	6.18738e-06
RPL37	0.175837	3.37816e-07	831	6.25733e-06
ECHS1	0.175759	3.41932e-07	572	6.32788e-06
EPRS	0.175713	3.44405e-07	385	6.36793e-06
CCDC69	0.175664	3.47051e-07	212	6.41112e-06
SNX8	0.175655	3.4751e-07	264	6.41385e-06
MRPL41	0.17563	3.4885e-07	685	6.43282e-06
RPS14	0.175463	3.58066e-07	831	6.58509e-06
MASTL	0.175463	3.58024e-07	127	6.58509e-06
PEBP1	0.17547	3.57671e-07	720	6.58509e-06
TPD52L2	0.175397	3.61737e-07	417	6.64668e-06
HRAS	0.175357	3.63966e-07	293	6.68167e-06
ATP5SL	0.175296	3.67483e-07	273	6.74024e-06
PSMD12	0.175215	3.72127e-07	404	6.8133e-06
TBC1D10C	0.175217	3.72009e-07	211	6.8133e-06
SMARCA4	0.17519	3.73565e-07	400	6.83355e-06
RNASEH2C	0.175169	3.74792e-07	637	6.84992e-06
POLR2H	0.17516	3.75268e-07	522	6.85254e-06
MT-CYB	0.175133	3.76881e-07	829	6.87591e-06
PHB	0.175016	3.83796e-07	627	6.99587e-06
ECHDC1	0.174933	3.88713e-07	414	7.07925e-06
TCOF1	0.174793	3.97284e-07	277	7.22896e-06
GSTP1	0.174644	4.06553e-07	796	7.39109e-06
TRIP13	0.174602	4.092e-07	181	7.43266e-06
COX4I1	0.174553	4.12287e-07	824	7.48215e-06
ASUN	0.174534	4.1349e-07	204	7.49078e-06
TMEM256	0.174535	4.13409e-07	601	7.49078e-06
UBTF	0.174499	4.1571e-07	331	7.51779e-06
HADH	0.174503	4.15468e-07	360	7.51779e-06
MFSD2B	0.174393	4.22602e-07	74	7.63572e-06
PSMB4	0.174376	4.23699e-07	578	7.64885e-06
WEE1	0.174315	4.27725e-07	323	7.71477e-06
RHOG	0.174308	4.28215e-07	497	7.71686e-06
NEIL3	0.174291	4.29326e-07	46	7.73012e-06
CMC2	0.174241	4.3262e-07	438	7.77585e-06
USMG5	0.174245	4.32359e-07	804	7.77585e-06
POLA1	0.174214	4.34429e-07	112	7.80156e-06
NT5C3B	0.174114	4.41198e-07	322	7.91622e-06
THOC1	0.174094	4.42539e-07	194	7.93338e-06
PPP6R2	0.174006	4.48626e-07	202	8.03552e-06
POLDIP2	0.173969	4.51151e-07	457	8.06672e-06
TRIAP1	0.173971	4.51056e-07	327	8.06672e-06
UBE2A	0.173901	4.55936e-07	566	8.14521e-06
PTBP1	0.173894	4.56445e-07	558	8.14725e-06
ZNF202	0.173844	4.5996e-07	47	8.20288e-06
CCT6A	0.173812	4.62211e-07	635	8.2359e-06
HLA-DRA	0.173802	4.62935e-07	767	8.24168e-06
LAMTOR5	0.173734	4.67819e-07	754	8.32144e-06
ITPA	0.173713	4.6933e-07	451	8.34112e-06
EAF2	0.173667	4.7267e-07	226	8.39325e-06
HSD17B12	0.17357	4.79709e-07	488	8.5109e-06
CSTF2	0.173441	4.89326e-07	141	8.66662e-06
EME1	0.173445	4.89077e-07	55	8.66662e-06
FAM107B	0.173391	4.93118e-07	424	8.72628e-06
DEGS1	0.173384	4.93625e-07	412	8.72776e-06
UBQLN1	0.173346	4.96567e-07	419	8.77226e-06
TOMM40	0.173286	5.01112e-07	385	8.84497e-06
HN1	0.173232	5.05336e-07	699	8.91189e-06
PTGES3	0.173196	5.0814e-07	763	8.94605e-06
COPS8	0.173199	5.07866e-07	493	8.94605e-06
WDR66	0.173175	5.09728e-07	129	8.96633e-06
C4orf27	0.173142	5.123e-07	333	9.0039e-06
RPL24	0.173136	5.12767e-07	828	9.00443e-06
RUVBL2	0.173095	5.16029e-07	411	9.054e-06
PCSK7	0.173087	5.16658e-07	502	9.05733e-06
EXOSC1	0.172989	5.24448e-07	416	9.18608e-06
GTPBP8	0.172956	5.27118e-07	172	9.22502e-06
STRA13	0.172858	5.35085e-07	563	9.35649e-06
OTUB1	0.172851	5.35674e-07	525	9.35885e-06
SLC25A11	0.17282	5.38272e-07	401	9.38833e-06
WRAP53	0.172824	5.37945e-07	104	9.38833e-06
WTAP	0.172814	5.38748e-07	475	9.3887e-06
BRAT1	0.172799	5.40008e-07	196	9.40271e-06
IKBKE	0.172721	5.46488e-07	167	9.49949e-06
CDC25A	0.172722	5.46369e-07	75	9.49949e-06
APOPT1	0.172635	5.53651e-07	433	9.6159e-06
JAK1	0.172603	5.56394e-07	594	9.6554e-06
AP2S1	0.172588	5.57657e-07	708	9.66106e-06
GEMIN2	0.172593	5.57285e-07	161	9.66106e-06
ECH1	0.172561	5.59951e-07	673	9.68451e-06
SERP1	0.172562	5.59918e-07	761	9.68451e-06
ORAI2	0.17252	5.63509e-07	249	9.72974e-06
HIST1H3C	0.172522	5.63303e-07	74	9.72974e-06
COX6B1	0.172459	5.68745e-07	818	9.79552e-06
GTF2A2	0.17246	5.68671e-07	652	9.79552e-06
NDUFC2	0.172468	5.67988e-07	749	9.79552e-06
RAE1	0.17244	5.70408e-07	275	9.80778e-06
LMNB2	0.172445	5.70046e-07	251	9.80778e-06
TAGAP	0.172396	5.74313e-07	102	9.86669e-06
ARL5A	0.172335	5.79699e-07	565	9.95093e-06
CDK11A	0.172328	5.80301e-07	376	9.95299e-06
CBWD1	0.172296	5.83129e-07	410	9.99318e-06
SYK	0.17228	5.84517e-07	232	1.00086e-05
ACAP1	0.172261	5.86259e-07	249	1.00301e-05
ENOPH1	0.172189	5.92726e-07	423	1.01324e-05
EIF4G2	0.172155	5.95796e-07	742	1.01764e-05
AMIGO2	0.171963	6.13506e-07	150	1.04702e-05
NCAPH	0.171834	6.25675e-07	154	1.06691e-05
TPRKB	0.171718	6.36762e-07	547	1.08492e-05
NDUFA6	0.17171	6.37618e-07	708	1.08548e-05
ERI1	0.171704	6.38162e-07	193	1.08551e-05
C11orf73	0.171685	6.4003e-07	488	1.08779e-05
FARSA	0.171569	6.51422e-07	360	1.10624e-05
RPIA	0.171525	6.55751e-07	348	1.11267e-05
REXO4	0.171501	6.5815e-07	229	1.11491e-05
HMHA1	0.171505	6.57789e-07	217	1.11491e-05
PTPN6	0.171466	6.61653e-07	352	1.11992e-05
COX16	0.171438	6.64467e-07	676	1.12376e-05
RAD18	0.171374	6.70931e-07	128	1.13376e-05
E2F4	0.171364	6.71956e-07	325	1.13457e-05
PRCC	0.171219	6.86965e-07	346	1.15896e-05
RPL31	0.171087	7.00835e-07	831	1.18139e-05
CETN3	0.170923	7.18456e-07	324	1.2101e-05
DCTN3	0.170917	7.19124e-07	508	1.21024e-05
CPSF6	0.17079	7.33034e-07	404	1.23265e-05
POLD3	0.170701	7.42981e-07	279	1.24835e-05
MXD3	0.170654	7.48243e-07	182	1.25617e-05
VRK2	0.170639	7.49979e-07	192	1.25806e-05
CTC-524C5.2	0.170575	7.57257e-07	207	1.26924e-05
RFXANK	0.170568	7.58092e-07	416	1.2696e-05
FAM58A	0.170442	7.72605e-07	241	1.29286e-05
CLPP	0.170357	7.82666e-07	498	1.30863e-05
BCL7B	0.170339	7.84781e-07	378	1.31111e-05
BLNK	0.170252	7.95111e-07	233	1.32621e-05
VPS4A	0.170256	7.94632e-07	326	1.32621e-05
POLR2J	0.170204	8.00868e-07	677	1.33474e-05
TMEM160	0.170178	8.04018e-07	604	1.3389e-05
MRPL27	0.170138	8.0892e-07	587	1.34598e-05
KEAP1	0.170011	8.24489e-07	306	1.37078e-05
MAP4K1	0.169979	8.28479e-07	158	1.3763e-05
KIAA0226L	0.169941	8.33293e-07	96	1.38207e-05
SDHA	0.169941	8.33257e-07	457	1.38207e-05
RPL10	0.169883	8.4062e-07	831	1.39199e-05
SOSTDC1	0.169883	8.406e-07	35	1.39199e-05
APEH	0.169752	8.5727e-07	288	1.41842e-05
WDR43	0.169742	8.58653e-07	289	1.41957e-05
SNAPIN	0.169726	8.60618e-07	422	1.42167e-05
EIF3E	0.169695	8.64683e-07	758	1.42725e-05
ESCO2	0.169667	8.68356e-07	154	1.43216e-05
GLO1	0.169659	8.69398e-07	552	1.43274e-05
CD22	0.169643	8.7147e-07	159	1.435e-05
BPNT1	0.169594	8.77877e-07	245	1.4444e-05
IRF8	0.169571	8.80995e-07	264	1.44837e-05
KIF2C	0.169557	8.82808e-07	141	1.4502e-05
MAST2	0.16953	8.86399e-07	181	1.45494e-05
PTGES2	0.16945	8.97113e-07	354	1.47135e-05
LAGE3	0.169432	8.99504e-07	509	1.4741e-05
NELFA	0.16923	9.27205e-07	269	1.51829e-05
SEC61G	0.169115	9.43333e-07	769	1.54347e-05
YWHAZ	0.169074	9.49096e-07	767	1.55167e-05
MRPL17	0.169049	9.52644e-07	487	1.55624e-05
MKL1	0.168896	9.74757e-07	138	1.5911e-05
SCLT1	0.168886	9.76153e-07	162	1.59212e-05
MAPK1	0.168877	9.77574e-07	370	1.59317e-05
CNOT7	0.168762	9.94505e-07	439	1.61949e-05
TCP1	0.16872	1.00081e-06	531	1.62718e-05
EGLN2	0.168725	1.00006e-06	407	1.62718e-05
UBL5	0.168591	1.02023e-06	811	1.65746e-05
MRP63	0.168569	1.02353e-06	693	1.6615e-05
CDC20	0.168544	1.02742e-06	195	1.6665e-05
RPL13	0.168537	1.02852e-06	831	1.66697e-05
CALM2	0.16852	1.03114e-06	825	1.66991e-05
NAA10	0.168506	1.0333e-06	577	1.6721e-05
PHIP	0.16839	1.0513e-06	477	1.69988e-05
NIPA2	0.168355	1.05682e-06	393	1.70614e-05
RPA1	0.168355	1.05674e-06	354	1.70614e-05
NELFCD	0.168333	1.06029e-06	411	1.71041e-05
PHGDH	0.168323	1.06191e-06	226	1.71167e-05
SAP18	0.168268	1.07066e-06	791	1.72444e-05
SEPT7	0.168101	1.09756e-06	714	1.76637e-05
NOP10	0.168077	1.10158e-06	751	1.77146e-05
PPHLN1	0.168057	1.10482e-06	509	1.77528e-05
ATP5S	0.168049	1.10607e-06	234	1.77592e-05
PAPOLA	0.167993	1.11539e-06	650	1.78948e-05
AURKB	0.167956	1.12153e-06	244	1.79794e-05
STAG1	0.167908	1.12953e-06	275	1.80935e-05
NDUFS5	0.167898	1.13131e-06	806	1.8108e-05
PDS5A	0.167887	1.13305e-06	392	1.81217e-05
HLTF	0.167852	1.13902e-06	215	1.82031e-05
C17orf89	0.167846	1.13999e-06	586	1.82046e-05
MRPS35	0.167826	1.14337e-06	440	1.82303e-05
SRM	0.167829	1.14293e-06	444	1.82303e-05
LTB	0.167774	1.15229e-06	378	1.83583e-05
HYLS1	0.16776	1.15466e-06	98	1.83819e-05
HAUS2	0.167739	1.1583e-06	208	1.84255e-05
SRRM2	0.167726	1.16053e-06	697	1.84468e-05
TTC39C	0.167708	1.16373e-06	230	1.84834e-05
GSPT1	0.16768	1.16859e-06	476	1.85321e-05
ZCCHC7	0.167682	1.16817e-06	262	1.85321e-05
ADA	0.167649	1.17397e-06	220	1.85887e-05
APOBEC3C	0.16765	1.17372e-06	326	1.85887e-05
NSMCE4A	0.167616	1.17969e-06	373	1.8665e-05
AIM2	0.167585	1.1852e-06	123	1.87379e-05
SDF2L1	0.167516	1.19738e-06	514	1.89014e-05
MPV17	0.167516	1.19728e-06	358	1.89014e-05
SRP54	0.167508	1.19868e-06	420	1.89074e-05
TXNL1	0.167497	1.20068e-06	544	1.89244e-05
RPL36AL	0.16749	1.20194e-06	809	1.89299e-05
HBS1L	0.167467	1.20605e-06	231	1.89657e-05
SUZ12	0.167468	1.20583e-06	363	1.89657e-05
APEX1	0.167431	1.21259e-06	556	1.90539e-05
DCAF12	0.16739	1.21991e-06	242	1.91543e-05
BLOC1S2	0.167347	1.22773e-06	455	1.92624e-05
CMTM6	0.167318	1.23302e-06	594	1.93308e-05
TTC7A	0.167267	1.24227e-06	171	1.9461e-05
RAB1B	0.167262	1.24331e-06	387	1.94625e-05
ACTR1B	0.167242	1.24691e-06	309	1.9504e-05
CD3EAP	0.16722	1.25102e-06	130	1.95534e-05
COMMD1	0.167164	1.26141e-06	450	1.9686e-05
LRRFIP1	0.167167	1.26088e-06	680	1.9686e-05
SCRIB	0.167138	1.26628e-06	186	1.9747e-05
MRPL22	0.167076	1.27805e-06	553	1.99155e-05
HNRNPA1L2	0.167058	1.28144e-06	432	1.99533e-05
SEPT11	0.167025	1.2877e-06	392	2.00357e-05
RP11-727F15.11	0.166947	1.30267e-06	12	2.02532e-05
ORAI1	0.166897	1.31224e-06	205	2.03867e-05
YIF1B	0.166878	1.31608e-06	277	2.0431e-05
DNM1L	0.166787	1.33391e-06	319	2.06922e-05
SCO1	0.166701	1.35092e-06	189	2.09402e-05
MRPL46	0.166607	1.36974e-06	263	2.12161e-05
AGPS	0.166577	1.37576e-06	266	2.12933e-05
UPF2	0.166526	1.3862e-06	480	2.14227e-05
ATXN10	0.166528	1.38578e-06	452	2.14227e-05
SRSF5	0.16652	1.38755e-06	738	2.14275e-05
PBRM1	0.16648	1.3956e-06	342	2.15357e-05
PSMC6	0.166471	1.39761e-06	551	2.15506e-05
KRR1	0.166393	1.41364e-06	371	2.17814e-05
KDM2B	0.166329	1.42718e-06	171	2.19737e-05
ST13	0.166249	1.44393e-06	722	2.2215e-05
CHMP4A	0.166234	1.44719e-06	606	2.22485e-05
EIF3J	0.16615	1.4653e-06	619	2.24933e-05
SLC20A1	0.166153	1.46467e-06	418	2.24933e-05
SHFM1	0.16611	1.47384e-06	790	2.26076e-05
GCSAM	0.166039	1.48945e-06	127	2.28132e-05
SNRNP27	0.16604	1.48925e-06	509	2.28132e-05
PPP3R1	0.166012	1.4953e-06	213	2.28858e-05
BRCA2	0.166002	1.49743e-06	159	2.29014e-05
C4orf3	0.165988	1.50061e-06	768	2.2933e-05
ATP5H	0.165968	1.50503e-06	749	2.29834e-05
CMSS1	0.16594	1.51112e-06	389	2.30595e-05
UQCR11.1	0.165911	1.51778e-06	807	2.31439e-05
CLTA	0.165887	1.52306e-06	732	2.32073e-05
TSTA3	0.165814	1.53947e-06	542	2.344e-05
POLD4	0.165775	1.54836e-06	669	2.35579e-05
ADH5	0.165698	1.56588e-06	528	2.38069e-05
SMPD4	0.165678	1.57051e-06	235	2.38596e-05
DONSON	0.165517	1.60814e-06	209	2.44134e-05
SHKBP1	0.165447	1.62467e-06	409	2.46462e-05
GTPBP6	0.165418	1.63162e-06	247	2.47335e-05
NDC80	0.165348	1.64842e-06	178	2.49698e-05
DDX24	0.165332	1.6523e-06	599	2.50102e-05
SLC25A40	0.165272	1.66675e-06	176	2.51919e-05
POLR2E	0.165275	1.66624e-06	563	2.51919e-05
SKP1	0.165213	1.68137e-06	797	2.53942e-05
ARMC1	0.165145	1.69809e-06	309	2.5628e-05
TAF9	0.16513	1.70194e-06	635	2.56672e-05
NUTF2	0.165086	1.71278e-06	614	2.58119e-05
TIMM50	0.16508	1.71431e-06	392	2.5816e-05
CEBPZ	0.165037	1.72516e-06	423	2.59605e-05
PDCD2	0.165027	1.7277e-06	403	2.59797e-05
MICALL1	0.165016	1.7305e-06	115	2.6003e-05
SMYD2	0.164977	1.74036e-06	231	2.61321e-05
ISG20	0.164954	1.74632e-06	573	2.62025e-05
MARCKSL1	0.16479	1.78859e-06	656	2.68171e-05
METAP1	0.164776	1.79222e-06	299	2.68521e-05
AKR1B1	0.164687	1.81564e-06	419	2.71634e-05
METTL5	0.164692	1.81437e-06	520	2.71634e-05
KXD1	0.164606	1.83739e-06	463	2.7449e-05
NDUFA10	0.164607	1.83715e-06	507	2.7449e-05
ISG20L2	0.164546	1.85342e-06	251	2.76685e-05
MVD	0.164522	1.85995e-06	252	2.77459e-05
NHP2	0.164506	1.86441e-06	646	2.77923e-05
COMMD7	0.164498	1.86637e-06	501	2.78014e-05
SHC4	0.164467	1.87484e-06	21	2.79074e-05
MRPL21	0.164444	1.8811e-06	524	2.79602e-05
NPM3	0.164448	1.88004e-06	349	2.79602e-05
RAD23B	0.164408	1.89118e-06	543	2.80897e-05
PLEKHF2	0.164265	1.931e-06	253	2.86606e-05
GTSE1	0.164211	1.94623e-06	188	2.88658e-05
MLH1	0.164198	1.94987e-06	224	2.88989e-05
LSM1	0.164151	1.96319e-06	522	2.90756e-05
MRPS23	0.164122	1.97137e-06	435	2.91758e-05
TERF1	0.164117	1.97285e-06	353	2.91767e-05
KHDC1	0.164092	1.98003e-06	55	2.92619e-05
PMF1	0.164085	1.98212e-06	491	2.92718e-05
NAA15	0.164062	1.98892e-06	302	2.93301e-05
RRP1B	0.164063	1.98847e-06	214	2.93301e-05
USP48	0.164001	2.00657e-06	387	2.95693e-05
PRKAR1B	0.163962	2.018e-06	123	2.97165e-05
EXOSC4	0.163937	2.02535e-06	340	2.98034e-05
TRAPPC3	0.163926	2.02838e-06	490	2.98267e-05
RAD54L	0.163688	2.09994e-06	101	3.0857e-05
TIMM23	0.163647	2.11222e-06	320	3.10154e-05
PPIG	0.163636	2.11573e-06	639	3.10448e-05
HIST1H3H	0.1636	2.12683e-06	50	3.11855e-05
HS2ST1	0.163511	2.15431e-06	246	3.15435e-05
CYB5B	0.163515	2.15327e-06	527	3.15435e-05
ARFGEF1	0.1635	2.15775e-06	238	3.15715e-05
SPCS2	0.163427	2.18077e-06	752	3.18857e-05
AP2M1	0.163385	2.19397e-06	694	3.20333e-05
AMDHD2	0.163387	2.19353e-06	195	3.20333e-05
GNAS	0.16334	2.20832e-06	754	3.21971e-05
PRIM1	0.163341	2.20824e-06	165	3.21971e-05
RAB2A	0.163273	2.23008e-06	691	3.24913e-05
TRAF3IP3	0.163215	2.24862e-06	169	3.27384e-05
ATP6V0D1	0.163199	2.2541e-06	523	3.27719e-05
GTF3C3	0.1632	2.2536e-06	181	3.27719e-05
OST4	0.163181	2.25981e-06	811	3.28317e-05
RNF4	0.163165	2.26516e-06	290	3.28862e-05
PKN1	0.163155	2.26843e-06	356	3.29106e-05
BDH1	0.163099	2.28669e-06	144	3.31522e-05
SNX17	0.163078	2.29382e-06	491	3.32321e-05
NUDT15	0.163033	2.30875e-06	279	3.3425e-05
MYL12A	0.163024	2.31172e-06	822	3.34445e-05
SPIB	0.162969	2.33013e-06	161	3.36636e-05
ANKRD16	0.162972	2.32921e-06	50	3.36636e-05
ALG3	0.162942	2.33941e-06	340	3.3774e-05
DNAJC7	0.162851	2.3701e-06	540	3.41931e-05
ZBED4	0.162834	2.37601e-06	93	3.42305e-05
CNTRL	0.162836	2.37531e-06	262	3.42305e-05
JTB	0.162789	2.39138e-06	737	3.44279e-05
NUP107	0.162752	2.40448e-06	285	3.45923e-05
TERF2IP	0.162711	2.41851e-06	575	3.47698e-05
PPP1R8	0.16264	2.44337e-06	303	3.51028e-05
RAD9A	0.162624	2.44914e-06	297	3.51367e-05
SART1	0.162626	2.44824e-06	304	3.51367e-05
FKBP1A	0.162618	2.45136e-06	775	3.51441e-05
RPL34	0.162593	2.45992e-06	831	3.52423e-05
NDUFA8	0.162572	2.46759e-06	538	3.53276e-05
NOL11	0.162527	2.48352e-06	264	3.55311e-05
SLC31A1	0.162517	2.48728e-06	190	3.55602e-05
EDRF1	0.162451	2.51098e-06	131	3.58492e-05
NDUFB6	0.162454	2.50973e-06	628	3.58492e-05
TAF11	0.162388	2.53369e-06	368	3.61485e-05
REL	0.162303	2.56489e-06	403	3.65684e-05
UBE2R2	0.162282	2.57271e-06	397	3.66545e-05
USP13	0.162255	2.58264e-06	103	3.67705e-05
NDUFS2	0.162222	2.59508e-06	552	3.69222e-05
ANAPC16	0.162201	2.60289e-06	687	3.69822e-05
UCHL5	0.162204	2.60179e-06	322	3.69822e-05
CDCA2	0.162183	2.60949e-06	93	3.70504e-05
ME2	0.162176	2.61241e-06	215	3.70664e-05
UCHL3	0.162162	2.61749e-06	420	3.71129e-05
TMEM154	0.162157	2.61951e-06	189	3.7116e-05
OSTF1	0.162125	2.63151e-06	474	3.72604e-05
GMFG	0.162093	2.64367e-06	478	3.74069e-05
ANAPC7	0.162049	2.6605e-06	246	3.76192e-05
CGGBP1	0.161972	2.68989e-06	441	3.80088e-05
USP39	0.161959	2.69506e-06	245	3.80297e-05
SAAL1	0.161961	2.69443e-06	190	3.80297e-05
RAP1B	0.161927	2.70739e-06	669	3.81776e-05
YWHAH	0.161917	2.71143e-06	698	3.81822e-05
RQCD1	0.161919	2.71055e-06	287	3.81822e-05
CLIC1	0.161885	2.72372e-06	814	3.83291e-05
CLN6	0.161872	2.72892e-06	339	3.83762e-05
LGALS7	0.161856	2.73514e-06	43	3.84373e-05
CAPRIN1	0.161794	2.75947e-06	459	3.87528e-05
HSP90AB1	0.161737	2.78217e-06	808	3.9045e-05
RALA	0.161645	2.81921e-06	501	3.95379e-05
POC1A	0.161633	2.82406e-06	159	3.95791e-05
C7orf49	0.161606	2.83507e-06	281	3.97063e-05
SNX12	0.161496	2.87999e-06	223	4.03082e-05
SNX29P2	0.161458	2.89565e-06	186	4.04998e-05
FERMT3	0.161445	2.90115e-06	301	4.05493e-05
ILKAP	0.161416	2.91315e-06	358	4.06893e-05
SMS	0.161405	2.91796e-06	592	4.0729e-05
CD27	0.161373	2.93121e-06	212	4.08862e-05
SEMA4A	0.161366	2.93391e-06	124	4.08961e-05
MT-CO2	0.16136	2.93671e-06	831	4.09076e-05
SAFB	0.161324	2.95169e-06	385	4.10885e-05
DDX5	0.16129	2.96605e-06	805	4.12605e-05
FAM111A	0.161273	2.9734e-06	345	4.13349e-05
CD48	0.161221	2.9955e-06	229	4.16141e-05
PRPF19	0.161173	3.01623e-06	369	4.18738e-05
GABPB2	0.16116	3.0218e-06	166	4.19229e-05
SYAP1	0.161074	3.05933e-06	554	4.23865e-05
UBE2G1	0.161076	3.05836e-06	357	4.23865e-05
UBE2J1	0.161007	3.0886e-06	428	4.27633e-05
IPO9	0.160879	3.14572e-06	307	4.34666e-05
BZW1	0.16088	3.14499e-06	620	4.34666e-05
WDR61	0.160888	3.14162e-06	464	4.34666e-05
CD83	0.16084	3.16322e-06	169	4.36792e-05
EXOSC7	0.160828	3.1683e-06	331	4.372e-05
HMGN3	0.16075	3.20395e-06	683	4.41824e-05
RCN2	0.160633	3.25769e-06	525	4.48935e-05
APEX2	0.160624	3.26178e-06	201	4.49197e-05
MAP2K3	0.160612	3.26748e-06	403	4.49383e-05
EIF3D	0.160616	3.26562e-06	611	4.49383e-05
CCNB2	0.160521	3.31034e-06	230	4.54973e-05
RPL36	0.16049	3.32483e-06	831	4.5666e-05
HNRNPH3	0.160469	3.33467e-06	601	4.57707e-05
CTA-384D8.34	0.160425	3.35579e-06	57	4.60299e-05
RP11-111M22.3	0.160409	3.3635e-06	93	4.61051e-05
PNKD	0.160377	3.3787e-06	600	4.62825e-05
SFXN4	0.160371	3.38162e-06	210	4.62918e-05
CENPE	0.160331	3.40079e-06	162	4.65233e-05
MFF	0.160294	3.41858e-06	497	4.67357e-05
MRPL14	0.160262	3.43427e-06	605	4.6919e-05
ASXL1	0.160253	3.43892e-06	287	4.69515e-05
VDAC1	0.16018	3.47447e-06	723	4.74055e-05
DDX21	0.160174	3.47761e-06	554	4.74169e-05
ACAA2	0.16013	3.49948e-06	392	4.76835e-05
SEC11A	0.159954	3.5881e-06	706	4.88588e-05
ATPAF2	0.159893	3.61887e-06	186	4.92454e-05
SLC2A4RG	0.159883	3.62437e-06	314	4.92877e-05
RBM10	0.159877	3.62735e-06	257	4.92956e-05
RP11-286E11.2	0.15984	3.64633e-06	7	4.94883e-05
SNF8	0.15984	3.64616e-06	527	4.94883e-05
OPA1	0.159824	3.65484e-06	247	4.95712e-05
COMMD2	0.159816	3.65888e-06	389	4.95933e-05
STARD7	0.159801	3.66678e-06	449	4.96352e-05
STAP1	0.159805	3.66453e-06	102	4.96352e-05
MED30	0.159657	3.74189e-06	369	5.06186e-05
PTPN7	0.15963	3.75647e-06	212	5.07826e-05
PSMF1	0.159621	3.76106e-06	492	5.08113e-05
KLHL5	0.159582	3.78191e-06	271	5.10595e-05
CENPP	0.159574	3.78616e-06	109	5.10834e-05
WHSC1L1	0.159567	3.79004e-06	549	5.11023e-05
MT-CO1	0.159535	3.80748e-06	830	5.13039e-05
DECR1	0.15949	3.83174e-06	516	5.15971e-05
MZB1	0.159474	3.84032e-06	208	5.16116e-05
HLA-DOB	0.159474	3.84007e-06	149	5.16116e-05
TIMM13	0.159475	3.83985e-06	638	5.16116e-05
PPIL2	0.159453	3.8515e-06	197	5.17281e-05
PSMC5	0.159406	3.87736e-06	622	5.19738e-05
STX10	0.159407	3.87664e-06	391	5.19738e-05
MAGEF1	0.159412	3.874e-06	366	5.19738e-05
SS18L2	0.159391	3.88586e-06	510	5.20538e-05
ARF3	0.159366	3.89927e-06	492	5.21996e-05
PTRHD1	0.159276	3.94919e-06	517	5.28336e-05
PARVG	0.159176	4.00524e-06	196	5.35487e-05
SEC13	0.159142	4.02478e-06	456	5.3775e-05
C14orf93	0.159035	4.08609e-06	57	5.45588e-05
POLR1D	0.159001	4.10574e-06	620	5.47857e-05
CD38	0.158982	4.11666e-06	160	5.4896e-05
NEIL1	0.158836	4.20229e-06	229	5.59654e-05
FLII	0.158839	4.20028e-06	335	5.59654e-05
WDR41	0.158827	4.20771e-06	248	5.60014e-05
HARS	0.158815	4.21489e-06	340	5.60608e-05
DDX18	0.158765	4.24418e-06	634	5.64139e-05
CTC-228N24.3	0.15876	4.24743e-06	279	5.64207e-05
MYO1G	0.158754	4.25099e-06	148	5.64317e-05
NDUFS7	0.158738	4.26067e-06	661	5.65237e-05
DNAJC10	0.158698	4.28485e-06	406	5.68081e-05
RABGAP1L	0.15869	4.28929e-06	409	5.68304e-05
HADHB	0.158634	4.32337e-06	499	5.72451e-05
MRPL48	0.158625	4.32863e-06	381	5.7278e-05
PSMB10	0.158576	4.35883e-06	500	5.76406e-05
RAF1	0.158505	4.40251e-06	357	5.81809e-05
GCSH	0.158488	4.41338e-06	409	5.82872e-05
CSRP1	0.158465	4.42743e-06	522	5.84353e-05
SDHC	0.15845	4.43693e-06	615	5.85231e-05
EVL	0.158445	4.43982e-06	407	5.85239e-05
GCH1	0.15844	4.44326e-06	126	5.85318e-05
KIAA1143	0.158413	4.46003e-06	337	5.87152e-05
CTNNBL1	0.158371	4.48628e-06	335	5.90231e-05
ATAD3A	0.158324	4.51584e-06	222	5.9374e-05
C19orf12	0.158311	4.52416e-06	138	5.94077e-05
CNPPD1	0.158314	4.52243e-06	322	5.94077e-05
OGG1	0.158286	4.54029e-06	241	5.95816e-05
CCNI	0.158242	4.56824e-06	736	5.99102e-05
CXCR4	0.158161	4.62081e-06	570	6.05227e-05
PDCD5	0.158165	4.61815e-06	636	6.05227e-05
YARS2	0.158149	4.62838e-06	195	6.05448e-05
NRD1	0.15815	4.62772e-06	393	6.05448e-05
SLC25A42	0.158124	4.64444e-06	67	6.07164e-05
TPD52	0.158045	4.69603e-06	505	6.13519e-05
KCNK12	0.158004	4.72355e-06	74	6.16724e-05
ANKRD13A	0.157985	4.73574e-06	263	6.17925e-05
WDR54	0.157899	4.79329e-06	269	6.24643e-05
DRAM2	0.157903	4.79062e-06	436	6.24643e-05
GALK1	0.15784	4.83325e-06	260	6.29452e-05
NUGGC	0.15782	4.84691e-06	69	6.30833e-05
PSMC2	0.157771	4.88023e-06	514	6.34769e-05
BZRAP1-AS1	0.15773	4.9084e-06	31	6.3803e-05
CPSF4	0.15772	4.91506e-06	181	6.38493e-05
WIPF1	0.157674	4.94644e-06	330	6.42165e-05
RP11-94L15.2	0.157661	4.95601e-06	123	6.43003e-05
PDCD6	0.157646	4.96589e-06	649	6.43879e-05
IDI1	0.157608	4.99236e-06	417	6.46904e-05
SIX4	0.15757	5.01943e-06	45	6.50003e-05
ANAPC15	0.157442	5.10973e-06	403	6.61281e-05
PNP	0.157431	5.11786e-06	283	6.61918e-05
CTDNEP1	0.157383	5.15177e-06	448	6.65887e-05
NOA1	0.157366	5.16405e-06	196	6.66221e-05
C17orf75	0.15737	5.16116e-06	157	6.66221e-05
ZC3H15	0.157375	5.15787e-06	604	6.66221e-05
NUDCD2	0.157192	5.29093e-06	502	6.82162e-05
MLEC	0.157141	5.3289e-06	499	6.86629e-05
VWA9	0.157115	5.34826e-06	228	6.88693e-05
TMEM223	0.157084	5.37126e-06	332	6.90792e-05
HLA-DQA2	0.157087	5.36929e-06	188	6.90792e-05
MYCBP2	0.157079	5.37556e-06	400	6.90914e-05
UQCRC2	0.157062	5.38824e-06	595	6.92112e-05
CDC42	0.157036	5.40749e-06	762	6.94152e-05
COX7A2L	0.157022	5.41791e-06	684	6.95056e-05
HINT2	0.156876	5.52905e-06	546	7.08874e-05
ICT1	0.156863	5.5392e-06	293	7.09734e-05
UBE2Q2	0.156771	5.61062e-06	232	7.18439e-05
TTF2	0.156767	5.61426e-06	195	7.18458e-05
DARS	0.156757	5.62146e-06	550	7.18933e-05
RPAIN	0.15672	5.65034e-06	423	7.22179e-05
ARHGAP11A	0.156637	5.71593e-06	192	7.29657e-05
CKAP2	0.15664	5.71385e-06	207	7.29657e-05
UBAP1	0.156604	5.74242e-06	187	7.32584e-05
GMDS	0.156595	5.74986e-06	386	7.32627e-05
NR2C2AP	0.156596	5.74893e-06	250	7.32627e-05
GNL2	0.156587	5.75589e-06	311	7.32942e-05
CCDC85B	0.156498	5.82775e-06	547	7.41635e-05
IGLL5	0.156443	5.8724e-06	519	7.46856e-05
GNG5	0.156379	5.92521e-06	784	7.53109e-05
TUBG1	0.156354	5.94556e-06	312	7.54764e-05
AIMP2	0.156354	5.94537e-06	275	7.54764e-05
WBP11	0.15623	6.04888e-06	409	7.66936e-05
ATP6V1F	0.156234	6.04548e-06	731	7.66936e-05
LONP1	0.156203	6.07088e-06	218	7.69252e-05
ARIH2	0.156147	6.11878e-06	306	7.74845e-05
DHX38	0.156119	6.14215e-06	185	7.77326e-05
QRSL1	0.156113	6.14744e-06	176	7.77519e-05
TAF12	0.156038	6.21146e-06	424	7.84173e-05
TMEM218	0.15604	6.2103e-06	235	7.84173e-05
EXOSC5	0.15604	6.20972e-06	282	7.84173e-05
INO80E	0.15599	6.25327e-06	363	7.88004e-05
NCAPD3	0.155993	6.25055e-06	206	7.88004e-05
RP11-545E17.3	0.155996	6.24802e-06	144	7.88004e-05
SEPT6	0.155967	6.27338e-06	346	7.90055e-05
SH3BP1	0.15588	6.34895e-06	175	7.99084e-05
RPS19BP1	0.155871	6.35672e-06	640	7.99574e-05
MTDH	0.155832	6.39137e-06	721	8.03442e-05
PPA1	0.155758	6.457e-06	717	8.11198e-05
COQ7	0.155693	6.5148e-06	179	8.1796e-05
FNBP1	0.155657	6.54752e-06	331	8.21569e-05
CAND1	0.155637	6.56612e-06	369	8.22901e-05
TSG101	0.155638	6.56482e-06	505	8.22901e-05
UBA2	0.155614	6.58684e-06	500	8.24996e-05
HNRNPUL1	0.155592	6.60677e-06	496	8.26989e-05
HCCS	0.155506	6.68533e-06	261	8.35808e-05
PSMA6	0.15551	6.68185e-06	376	8.35808e-05
DTX1	0.155491	6.69962e-06	80	8.37087e-05
ZC3H13	0.155432	6.75454e-06	460	8.43438e-05
MMS22L	0.155349	6.83171e-06	199	8.52558e-05
COPS7B	0.155292	6.88575e-06	241	8.58782e-05
AC079767.4	0.155283	6.89463e-06	110	8.59369e-05
RAB8A	0.155269	6.90813e-06	476	8.60532e-05
ZBED2	0.155261	6.91568e-06	47	8.60952e-05
PTP4A2	0.155219	6.95517e-06	630	8.63782e-05
STYX	0.155221	6.9541e-06	187	8.63782e-05
EIF4G1	0.155226	6.94918e-06	477	8.63782e-05
YY1	0.155229	6.946e-06	536	8.63782e-05
HSH2D	0.155162	7.01064e-06	215	8.69622e-05
KARS	0.155165	7.00706e-06	535	8.69622e-05
ALKBH4	0.155157	7.01491e-06	136	8.69629e-05
BAG6	0.155087	7.08353e-06	400	8.77608e-05
SHARPIN	0.155078	7.09189e-06	450	8.78117e-05
HVCN1	0.155037	7.13184e-06	175	8.82533e-05
C21orf58	0.155002	7.16657e-06	128	8.86299e-05
WDHD1	0.154968	7.19975e-06	121	8.89869e-05
PPP1R18	0.154959	7.20938e-06	375	8.90524e-05
ITSN2	0.154915	7.25247e-06	432	8.95312e-05
VPS25	0.154907	7.26041e-06	442	8.95754e-05
ACAT1	0.154902	7.26602e-06	370	8.95911e-05
MEF2BNB-MEF2B	0.154865	7.30262e-06	112	8.99885e-05
PELP1	0.15486	7.30758e-06	193	8.99958e-05
NFKB1	0.154834	7.33348e-06	315	9.02609e-05
TSR2	0.154819	7.34961e-06	359	9.04055e-05
KIF2A	0.154768	7.40112e-06	238	9.09848e-05
RGS19	0.154751	7.41844e-06	244	9.11434e-05
KIF14	0.154739	7.43023e-06	71	9.11796e-05
POLR2D	0.15474	7.42905e-06	226	9.11796e-05
GSTZ1	0.154722	7.44774e-06	248	9.13401e-05
PPP1R14B	0.154716	7.45426e-06	513	9.13656e-05
SLC38A1	0.154651	7.52066e-06	366	9.21247e-05
TMEM70	0.154577	7.59695e-06	401	9.30039e-05
GTF2E2	0.154573	7.60185e-06	380	9.30088e-05
CHI3L2	0.154535	7.64114e-06	137	9.3434e-05
GRB2	0.154491	7.68739e-06	471	9.39438e-05
PPP2CA	0.154487	7.69229e-06	599	9.3948e-05
TAF5	0.154476	7.70354e-06	60	9.3974e-05
TMC6	0.154477	7.70198e-06	307	9.3974e-05
MIS18BP1	0.154411	7.77292e-06	343	9.47643e-05
PRRC2C	0.154402	7.78224e-06	659	9.4822e-05
AC010642.1	0.154384	7.80119e-06	343	9.48846e-05
POLR2I	0.154387	7.79762e-06	653	9.48846e-05
GPR18	0.154389	7.7957e-06	87	9.48846e-05
CS	0.154357	7.83063e-06	277	9.51865e-05
C16orf13	0.154349	7.83821e-06	587	9.52225e-05
ERP44	0.15434	7.84874e-06	534	9.52943e-05
NKTR	0.154305	7.88643e-06	606	9.56955e-05
LRRC59	0.154291	7.90132e-06	514	9.58197e-05
C18orf56	0.154279	7.91381e-06	130	9.59149e-05
NSL1	0.154264	7.93023e-06	388	9.60574e-05
RBBP8	0.154153	8.05164e-06	317	9.74707e-05
NMT1	0.154137	8.06906e-06	504	9.75671e-05
MED6	0.154138	8.0687e-06	317	9.75671e-05
TPX2	0.154113	8.09656e-06	232	9.77848e-05
GMCL1	0.154116	8.09248e-06	321	9.77848e-05
PPA2	0.154083	8.12925e-06	454	9.81221e-05
PMM1	0.154041	8.17609e-06	239	9.86298e-05
RGCC	0.153934	8.29721e-06	390	9.99739e-05
EBNA1BP2	0.153934	8.29712e-06	430	9.99739e-05
PCED1B	0.153891	8.34531e-06	130	0.000100495
SLC25A19	0.153852	8.38998e-06	166	0.000100974
KNSTRN	0.153795	8.45638e-06	169	0.000101713
CCZ1	0.153787	8.46553e-06	406	0.000101764
NDUFAF6	0.153755	8.502e-06	252	0.000102143
MRPL24	0.153715	8.54881e-06	483	0.000102586
GPR89A	0.153716	8.54794e-06	169	0.000102586
BCL11A	0.153711	8.55386e-06	123	0.000102587
DLL3	0.153668	8.60404e-06	14	0.000103128
PREB	0.153604	8.6789e-06	266	0.000103965
TYW3	0.153567	8.72341e-06	278	0.000104438
KLHL18	0.15348	8.8269e-06	148	0.000105615
UFC1	0.153413	8.90746e-06	695	0.000106517
POP7	0.15333	9.00883e-06	458	0.000107667
IGJ	0.153305	9.03941e-06	358	0.00010797
GPR75-ASB3	0.153262	9.09297e-06	90	0.000108547
DAD1	0.153256	9.10051e-06	753	0.000108574
LHPP	0.153189	9.18376e-06	155	0.000109504
SYNCRIP	0.153176	9.2003e-06	564	0.000109638
FOXRED2	0.15317	9.2075e-06	47	0.00010966
BUD13	0.153124	9.26551e-06	135	0.000110287
FANCE	0.153064	9.34086e-06	39	0.00011112
CECR5	0.152994	9.43022e-06	202	0.000112054
SETD4	0.152997	9.4268e-06	151	0.000112054
FAM212A	0.152979	9.4497e-06	72	0.000112221
LYNX1	0.152971	9.45967e-06	64	0.000112274
ALKBH6	0.152942	9.49773e-06	210	0.000112661
PHF6	0.152926	9.51808e-06	275	0.000112838
RMND5B	0.152908	9.54118e-06	216	0.000113047
MFHAS1	0.152897	9.55542e-06	191	0.00011315
UBE2J2	0.152885	9.57055e-06	412	0.000113199
RP11-25K19.1	0.152889	9.56657e-06	74	0.000113199
SEL1L3	0.15282	9.65628e-06	371	0.000114148
GNA12	0.152775	9.71525e-06	139	0.000114779
RECQL4	0.152765	9.72866e-06	117	0.000114872
UNC13D	0.152719	9.78917e-06	196	0.00011552
CEP57L1	0.15266	9.86734e-06	114	0.000116376
NIP7	0.152593	9.95773e-06	307	0.000117375
RBM12	0.152577	9.97887e-06	213	0.000117557
IGF2BP3	0.152515	1.00635e-05	129	0.000118486
ARGLU1	0.152487	1.01017e-05	626	0.000118868
TMX1	0.15229	1.03753e-05	431	0.000122018
CALR	0.15224	1.04448e-05	765	0.000122765
EIF3G	0.152234	1.04538e-05	661	0.000122801
GLRX5	0.152189	1.05181e-05	443	0.000123485
SMAP2	0.152176	1.05365e-05	315	0.000123631
NOP16	0.152156	1.05647e-05	298	0.000123891
HMGXB4	0.15209	1.06586e-05	365	0.000124922
OSER1	0.152062	1.07001e-05	362	0.000125337
ARF1	0.152009	1.0776e-05	761	0.000126155
PSMC4	0.151963	1.08433e-05	533	0.00012687
PFKP	0.151945	1.08702e-05	351	0.000127113
SMIM20	0.151922	1.09042e-05	445	0.000127439
ACAP2	0.151847	1.10148e-05	384	0.000128585
ORMDL2	0.151851	1.10093e-05	510	0.000128585
TMEM243	0.151795	1.10923e-05	439	0.000129417
COX5B	0.151768	1.1132e-05	809	0.000129806
GSTO1	0.151702	1.12316e-05	686	0.000130894
CUTA	0.151698	1.12388e-05	725	0.000130903
CCDC124	0.151658	1.12988e-05	501	0.000131528
AP1M1	0.151648	1.13138e-05	212	0.000131629
MIF4GD	0.151576	1.14236e-05	270	0.00013283
TWISTNB	0.15153	1.1496e-05	345	0.000133598
KCMF1	0.151518	1.15144e-05	316	0.000133736
JOSD1	0.151491	1.15565e-05	311	0.000134149
HIST1H4I	0.151461	1.16028e-05	63	0.000134611
RASGRP3	0.1514	1.16981e-05	197	0.000135488
HBB	0.1514	1.16974e-05	178	0.000135488
CWC15	0.151407	1.16872e-05	590	0.000135488
MGMT	0.151334	1.18031e-05	515	0.00013655
MTA2	0.151336	1.17997e-05	143	0.00013655
GOPC	0.151325	1.18175e-05	291	0.00013664
VPS28	0.151297	1.1861e-05	690	0.000137066
DESI1	0.151284	1.1882e-05	331	0.000137232
RASAL3	0.151184	1.20429e-05	121	0.000139012
C2orf74	0.151105	1.21713e-05	45	0.000140416
APITD1	0.151082	1.22093e-05	246	0.000140776
FAM104B	0.151071	1.22266e-05	315	0.000140897
MCAT	0.151044	1.22707e-05	185	0.000141325
RMI1	0.150967	1.23988e-05	144	0.000142562
PFDN6	0.150969	1.23947e-05	533	0.000142562
HLA-DPB1	0.150972	1.239e-05	658	0.000142562
ALDH9A1	0.15095	1.2427e-05	374	0.000142806
SLC25A39	0.15091	1.24942e-05	551	0.000143499
HDAC7	0.150897	1.25159e-05	342	0.000143668
PCBP1	0.150884	1.25382e-05	757	0.000143844
CEP152	0.150794	1.26902e-05	173	0.000145507
TFEB	0.150747	1.27698e-05	187	0.000146338
ARHGAP25	0.150672	1.28988e-05	125	0.000147734
PAM16	0.150663	1.29143e-05	52	0.000147829
CCNI2	0.150611	1.30052e-05	26	0.000148787
C1orf35	0.15059	1.30409e-05	435	0.000149114
SLC25A4	0.150581	1.30573e-05	327	0.000149218
OXCT1	0.150467	1.32573e-05	206	0.00015142
MPG	0.150425	1.33326e-05	512	0.000152195
MRTO4	0.150401	1.33746e-05	341	0.00015259
ZNF706	0.150314	1.35311e-05	726	0.00015412
PTDSS1	0.150316	1.35268e-05	328	0.00015412
PUSL1	0.150319	1.35212e-05	183	0.00015412
GTF3C5	0.150265	1.36208e-05	236	0.000155056
PBDC1	0.15019	1.37566e-05	440	0.000156516
RGS13	0.150164	1.38052e-05	146	0.000156982
SON	0.150096	1.39304e-05	746	0.000158319
LPP	0.150066	1.39857e-05	580	0.000158859
C14orf80	0.150025	1.4064e-05	183	0.00015966
UQCC2	0.149977	1.4153e-05	597	0.000160582
MAGOHB	0.149886	1.4326e-05	395	0.000162367
PRPF8	0.149888	1.43229e-05	348	0.000162367
SSNA1	0.149865	1.43656e-05	589	0.000162726
MRPL45	0.149804	1.44841e-05	306	0.000163978
TARDBP	0.149756	1.45769e-05	486	0.000164939
ST20	0.149736	1.46146e-05	187	0.000165273
LCK	0.149732	1.46237e-05	230	0.000165286
COQ9	0.149698	1.46887e-05	309	0.00016584
BRWD1	0.149699	1.46868e-05	342	0.00016584
PHKB	0.14967	1.47438e-05	305	0.00016637
CCDC28B	0.149664	1.47557e-05	215	0.000166413
TRAPPC2L	0.149651	1.4782e-05	554	0.000166619
PIN1	0.149616	1.4851e-05	564	0.000167213
IFI27L2	0.14962	1.48432e-05	651	0.000167213
GNL1	0.149532	1.50162e-05	354	0.000168981
UPF3B	0.149517	1.50478e-05	336	0.000169245
DDX56	0.149508	1.50646e-05	359	0.000169341
ASRGL1	0.149435	1.52111e-05	263	0.000170894
DUSP14	0.149409	1.5265e-05	183	0.000171407
EIF2AK4	0.149402	1.52791e-05	256	0.000171472
WDR46	0.149276	1.55359e-05	272	0.000174259
PYCRL	0.149236	1.56195e-05	116	0.000175102
HAUS5	0.149198	1.56975e-05	144	0.00017588
KIFC1	0.149186	1.57229e-05	209	0.00017607
HIST1H3G	0.149179	1.57366e-05	81	0.000176127
PANK2	0.149001	1.61139e-05	297	0.000180154
ATG16L1	0.149003	1.61082e-05	113	0.000180154
FAM92A1	0.148994	1.61275e-05	144	0.000180209
NDUFB5	0.148952	1.62181e-05	618	0.000180926
STAG3	0.148953	1.62167e-05	107	0.000180926
TRMT2A	0.148959	1.62033e-05	233	0.000180926
UBE2D4	0.148916	1.62945e-05	169	0.00018168
EIF4E2	0.14888	1.63739e-05	522	0.000182369
AIMP1	0.14888	1.63723e-05	558	0.000182369
RIC8A	0.148775	1.66031e-05	330	0.000184821
KLHL23	0.148753	1.66508e-05	183	0.000185253
CBFB	0.148707	1.67514e-05	409	0.000186271
FH	0.148661	1.68549e-05	318	0.000187321
CD99	0.14865	1.68779e-05	717	0.000187476
LARP7	0.148597	1.69968e-05	533	0.000188593
IMMT	0.148598	1.69948e-05	399	0.000188593
CHRNA5	0.148591	1.70107e-05	80	0.000188646
TMEM183A	0.148583	1.70289e-05	414	0.000188746
RDH14	0.148576	1.70454e-05	315	0.000188828
SAP30BP	0.148569	1.70614e-05	452	0.000188903
UBE2E1	0.148551	1.71021e-05	473	0.000189253
TOP1	0.148514	1.71861e-05	583	0.00019008
TCL1A	0.14849	1.72397e-05	173	0.000190571
CTD-2527I21.7	0.148477	1.72686e-05	6	0.000190787
RBM39	0.14846	1.73073e-05	752	0.000191112
ST6GAL1	0.148455	1.73198e-05	250	0.000191149
DDX11-AS1	0.148449	1.73342e-05	20	0.000191205
KLHL22	0.14842	1.74002e-05	98	0.00019183
HAX1	0.148363	1.75307e-05	540	0.000193166
MED28	0.148294	1.76919e-05	498	0.000194838
RTCB	0.148259	1.77739e-05	365	0.000195636
BTBD11	0.148253	1.77879e-05	6	0.000195686
PDE7A	0.148243	1.78114e-05	257	0.00019584
POLR2F	0.148215	1.78753e-05	606	0.000196438
COPZ1	0.148186	1.79448e-05	594	0.000196991
C1D	0.148187	1.79426e-05	533	0.000196991
PPIL3	0.148133	1.80711e-05	336	0.000198273
NCAPH2	0.14812	1.81018e-05	285	0.000198504
CBS	0.148105	1.81373e-05	72	0.000198787
SGOL2	0.148095	1.81621e-05	161	0.000198953
MYL5	0.148058	1.82491e-05	98	0.0001998
PARP2	0.14805	1.82693e-05	184	0.000199809
NR3C1	0.148053	1.82617e-05	364	0.000199809
FAM168B	0.147974	1.84534e-05	266	0.000201715
SNAP29	0.147908	1.86141e-05	351	0.000203365
TBCB	0.147867	1.87132e-05	626	0.000204338
UBXN1	0.147853	1.87491e-05	676	0.000204623
FAM78A	0.147796	1.88889e-05	52	0.000205822
MRPS33	0.147798	1.88836e-05	533	0.000205822
C17orf58	0.147803	1.88727e-05	153	0.000205822
CDC42SE1	0.147783	1.89218e-05	409	0.00020607
PNOC	0.147717	1.90873e-05	77	0.000207763
TRIM37	0.147681	1.91778e-05	126	0.000208638
RHOH	0.14765	1.92564e-05	226	0.000209383
CPNE1	0.147629	1.93076e-05	447	0.000209829
CTDSPL2	0.147625	1.93186e-05	231	0.000209838
CRIP1	0.147604	1.93734e-05	683	0.000210322
RBM14	0.14757	1.9459e-05	277	0.000211141
TFAM	0.147542	1.95304e-05	342	0.000211803
TMEM109	0.147452	1.97618e-05	428	0.000214201
IRAK1	0.147443	1.97864e-05	311	0.000214354
LTA4H	0.147434	1.98096e-05	378	0.000214493
CRIPT	0.147374	1.99649e-05	434	0.000215947
U2SURP	0.147375	1.99618e-05	533	0.000215947
C3orf14	0.147319	2.01088e-05	286	0.00021739
ADSL	0.147308	2.01377e-05	356	0.000217474
KCTD20	0.147312	2.01272e-05	279	0.000217474
TRAIP	0.147301	2.01586e-05	74	0.000217587
CSTF1	0.147276	2.02231e-05	199	0.000218168
SQLE	0.147234	2.03344e-05	320	0.000219254
KBTBD4	0.147203	2.04186e-05	139	0.000220047
VMA21	0.14717	2.05055e-05	421	0.000220869
MED10	0.14715	2.05609e-05	539	0.000221118
CHAMP1	0.147151	2.05574e-05	194	0.000221118
GLOD4	0.147155	2.05457e-05	407	0.000221118
C14orf142	0.147111	2.0664e-05	290	0.000222111
YEATS4	0.147077	2.07573e-05	373	0.000222998
SRPK1	0.147007	2.09473e-05	407	0.000224921
CIAO1	0.146958	2.10816e-05	339	0.000226246
MFAP1	0.146913	2.12085e-05	337	0.000227489
DNAJA1	0.146837	2.14197e-05	593	0.000229516
SKAP2	0.146838	2.14148e-05	514	0.000229516
C7orf50	0.146759	2.1637e-05	482	0.000231723
CCZ1B	0.146722	2.1744e-05	192	0.000232748
KIAA0020	0.146701	2.18024e-05	251	0.000233253
TREX1	0.146666	2.19015e-05	291	0.000234192
DGKD	0.14666	2.19203e-05	138	0.000234271
MRPS26	0.146608	2.20685e-05	509	0.000235733
MT-ND1	0.146588	2.21261e-05	829	0.000236226
DIS3L	0.146583	2.214e-05	143	0.000236252
PPP4R2	0.146531	2.22905e-05	395	0.000237734
CCDC51	0.146452	2.25222e-05	168	0.000240081
GPSM3	0.146343	2.28428e-05	395	0.000243373
RP11-1070N10.3	0.146308	2.29483e-05	72	0.000244371
SPAG7	0.146254	2.31106e-05	505	0.000245973
NOB1	0.146192	2.32976e-05	331	0.000247835
CCDC88A	0.146079	2.36426e-05	290	0.000251374
SERTAD2	0.146069	2.36737e-05	168	0.000251576
NOC4L	0.146032	2.37862e-05	223	0.000252641
GTF3C6	0.146019	2.38271e-05	621	0.000252945
GPR107	0.145982	2.39421e-05	177	0.000254035
PRMT7	0.145947	2.40517e-05	197	0.000255067
CCND3	0.14593	2.41026e-05	477	0.000255475
PNN	0.14592	2.41339e-05	600	0.000255675
GGNBP2	0.145902	2.41926e-05	547	0.000256166
SRSF6	0.145847	2.43639e-05	434	0.000257847
BCAT2	0.145812	2.44775e-05	221	0.000258916
ORC1	0.145805	2.44998e-05	84	0.000259019
ETF1	0.145751	2.46695e-05	396	0.00026068
MCMBP	0.145729	2.47398e-05	340	0.000261289
NDUFB4	0.145706	2.48143e-05	782	0.000261941
ZNF259	0.145682	2.48917e-05	312	0.000262624
CAPN14	0.145675	2.49158e-05	3	0.000262744
CKAP2L	0.145662	2.49566e-05	141	0.000263039
RRP7A	0.145588	2.51974e-05	429	0.000265171
HNRNPL	0.14559	2.51911e-05	433	0.000265171
CIAPIN1	0.145592	2.51845e-05	302	0.000265171
BTF3L4	0.145472	2.55804e-05	573	0.000268926
HIST1H4F	0.145472	2.55777e-05	51	0.000268926
RANGRF	0.145466	2.5597e-05	255	0.000268964
METTL9	0.145447	2.56609e-05	568	0.000269361
PTPLAD1	0.145448	2.56594e-05	448	0.000269361
RPRD1B	0.145369	2.5921e-05	233	0.000271952
HLA-DMA	0.145346	2.59986e-05	568	0.000272628
ISY1	0.14534	2.60199e-05	306	0.000272713
ITGB2-AS1	0.145314	2.61055e-05	100	0.000273471
MRPS10	0.145295	2.61706e-05	399	0.000274013
IL27RA	0.145268	2.62611e-05	64	0.000274822
HMGCL	0.14515	2.66666e-05	271	0.000278924
TMED9	0.145136	2.67148e-05	716	0.000279287
STT3B	0.145074	2.69308e-05	414	0.000281402
PXK	0.145058	2.69836e-05	200	0.000281811
TMEM259	0.145048	2.70209e-05	411	0.000282057
FKBP8	0.144986	2.7238e-05	634	0.000284035
RTN3	0.144988	2.72294e-05	593	0.000284035
SMIM15	0.144978	2.72647e-05	469	0.000284171
UTP3	0.144967	2.73038e-05	237	0.000284434
RP11-98G7.1	0.144962	2.7323e-05	3	0.00028449
MAPK9	0.144956	2.7342e-05	200	0.000284545
PPP1R35	0.144888	2.75825e-05	312	0.000286902
PMPCB	0.144874	2.76328e-05	446	0.00028728
CSTF2T	0.144853	2.77094e-05	172	0.000287932
DERL2	0.144726	2.81655e-05	393	0.000292524
HIF1A	0.144703	2.82492e-05	549	0.000293245
PAIP2	0.14469	2.82976e-05	623	0.0002936
MRPL42	0.144679	2.83361e-05	474	0.000293851
CMTM7	0.144649	2.84457e-05	373	0.00029484
PLCXD1	0.14464	2.84801e-05	107	0.000295048
MYBL1	0.144629	2.85183e-05	128	0.000295296
AUP1	0.144598	2.86354e-05	585	0.000296359
FAM65B	0.144592	2.86567e-05	151	0.000296431
TSPAN33	0.144505	2.89784e-05	75	0.000299609
RMDN1	0.144483	2.90611e-05	321	0.000300313
CTSH	0.144458	2.91553e-05	615	0.000301135
BTK	0.144432	2.9251e-05	129	0.000301972
TAF8	0.144414	2.93195e-05	199	0.000302528
[truncated: 18,618 more rows]
