# Supplementary material for: E2F transcription factors promote tumorigenicity in pancreatic ductal adenocarcinoma
Source: Cancer Med. 2024 Apr 30;13(9):e7187. doi: 10.1002/cam4.7187 (PMC11058697; doi:10.1002/cam4.7187)
Supplement: Supplementary file 12 — Table S8. E2F8 co‐expression analyses in PDAC tissues using Spearman’s rank correlation method. [file CAM4-13-e7187-s010.xlsx]

## Sheet: Sheet 1
Co-expression analysis in E2F8+ cells in PDAC (n=414)
gene	estimate	p.value	nbr of cells	fdr p.value
RRM2	0.295037	9.25489e-10	226	9.03462e-06
GLS2	0.299851	4.77072e-10	5	9.03462e-06
WDR76	0.282475	4.92462e-09	136	2.40371e-05
KIAA0101	0.284358	3.85332e-09	274	2.40371e-05
ATAD5	0.26913	2.66111e-08	140	6.49445e-05
PCNA	0.269685	2.48536e-08	300	6.49445e-05
TK1	0.270336	2.29322e-08	250	6.49445e-05
DUT	0.27058	2.22511e-08	363	6.49445e-05
GINS2	0.264385	4.74395e-08	144	0.000102912
DHFR	0.261006	7.11245e-08	240	0.00012624
ZKSCAN2	0.261293	6.87338e-08	8	0.00012624
CDC5L	0.260029	7.98763e-08	190	0.000129959
RP11-977G19.11	0.257098	1.12804e-07	50	0.000157313
C21orf58	0.257627	1.06022e-07	104	0.000157313
ASF1B	0.254149	1.58969e-07	195	0.000206915
MCM7	0.25238	1.94903e-07	238	0.000237831
UBE2T	0.25131	2.203e-07	221	0.000253008
GLT1D1	0.24538	4.30052e-07	4	0.000419817
RP11-327F22.2	0.24538	4.30052e-07	4	0.000419817
DEK	0.245539	4.22525e-07	379	0.000419817
HIST1H4C	0.244642	4.66841e-07	323	0.000434029
MYBL2	0.242687	5.79514e-07	168	0.000514293
SPC25	0.242218	6.10179e-07	190	0.000517962
TYMS	0.240141	7.65787e-07	245	0.000575047
RRM1	0.240257	7.56118e-07	228	0.000575047
H2AFZ	0.240868	7.0739e-07	390	0.000575047
SMC2	0.239483	8.22502e-07	230	0.000594761
MCM3	0.238642	9.00977e-07	226	0.000606575
LRRK1	0.238775	8.8813e-07	41	0.000606575
TIAM2	0.238016	9.64065e-07	49	0.000627413
PARP1	0.237056	1.06894e-06	301	0.00065219
SMC4	0.237059	1.06862e-06	298	0.00065219
NCAPG2	0.236174	1.17499e-06	109	0.000695167
FAM111A	0.235151	1.31047e-06	226	0.000752518
CLSPN	0.234796	1.36089e-06	190	0.000759142
LSM3	0.233416	1.57535e-06	360	0.000831272
ZBTB11	0.233658	1.53556e-06	62	0.000831272
POLD3	0.23298	1.64958e-06	157	0.000847538
DNMT1	0.230895	2.0532e-06	274	0.00100217
HELLS	0.231108	2.00787e-06	192	0.00100217
CDC6	0.228666	2.58849e-06	119	0.00123262
TOP2A	0.227474	2.92745e-06	223	0.00136085
NDUFB11	0.226893	3.10739e-06	376	0.00137883
HMGB1	0.226995	3.07504e-06	410	0.00137883
ZWINT	0.226548	3.21922e-06	239	0.00139671
ANP32B	0.224878	3.81763e-06	369	0.00162033
RPA3	0.223977	4.18309e-06	321	0.00170147
MCM5	0.224146	4.1121e-06	197	0.00170147
RFC3	0.22349	4.39423e-06	176	0.00175088
RP11-305E17.6	0.223053	4.59235e-06	3	0.00175806
LGALS12	0.223053	4.59235e-06	3	0.00175806
RANBP9	0.222647	4.78397e-06	110	0.0017962
RNASEH2A	0.221894	5.15987e-06	193	0.00183166
H2AFX	0.221982	5.11471e-06	226	0.00183166
E2F2	0.222138	5.03527e-06	57	0.00183166
KIAA1731	0.219663	6.44647e-06	110	0.00224752
PSIP1	0.21893	6.93245e-06	256	0.00229405
PRPF40A	0.218957	6.91397e-06	296	0.00229405
CDK1	0.219265	6.70619e-06	228	0.00229405
ZNF367	0.218664	7.11718e-06	78	0.00231593
FEN1	0.218309	7.37109e-06	197	0.00235923
RAN	0.217645	7.86937e-06	397	0.00236372
HMGN1	0.217771	7.77207e-06	406	0.00236372
ORC6	0.217884	7.68648e-06	181	0.00236372
SNRPG	0.218106	7.52035e-06	391	0.00236372
CCT2	0.217478	7.99905e-06	297	0.00236627
ATAD2	0.21668	8.65061e-06	193	0.00252081
MTBP	0.216447	8.84995e-06	45	0.00254098
H2AFV	0.216265	9.00929e-06	366	0.00254924
KIF4A	0.216018	9.22913e-06	89	0.00257414
SGOL1	0.215858	9.3737e-06	169	0.00257764
TOMM5	0.215375	9.82555e-06	232	0.00266436
PPIA	0.21508	1.01119e-05	413	0.00266789
NUSAP1	0.215198	9.99589e-06	231	0.00266789
ATP5G1	0.214909	1.02808e-05	334	0.00267631
HMGA1	0.213994	1.12338e-05	299	0.00284842
DCTPP1	0.214129	1.10882e-05	235	0.00284842
RFC5	0.213816	1.14288e-05	119	0.00286071
LIN9	0.213561	1.17139e-05	63	0.00289496
LSM5	0.213213	1.21138e-05	360	0.00291988
DTYMK	0.213252	1.20672e-05	255	0.00291988
MND1	0.21299	1.23759e-05	159	0.00294666
NPAS1	0.212704	1.2721e-05	17	0.00299235
PA2G4	0.211952	1.3672e-05	337	0.00310386
RECQL	0.212013	1.35931e-05	200	0.00310386
TEX30	0.21215	1.34158e-05	156	0.00310386
GPN3	0.211205	1.46836e-05	165	0.00325775
NCL	0.211209	1.46786e-05	355	0.00325775
XPO1	0.210961	1.50298e-05	253	0.00326047
CTC-524C5.2	0.21102	1.49449e-05	111	0.00326047
ATP5L	0.210267	1.60557e-05	408	0.00333479
CCNA2	0.210311	1.5988e-05	180	0.00333479
CENPM	0.210461	1.57623e-05	220	0.00333479
PTMA	0.210501	1.57031e-05	414	0.00333479
SNRPD1	0.209786	1.68054e-05	374	0.00341781
CCDC109B	0.209885	1.66476e-05	233	0.00341781
BRCA2	0.208125	1.96582e-05	111	0.00395676
SNRPE	0.206526	2.28316e-05	375	0.00441351
NAP1L1	0.206549	2.27841e-05	396	0.00441351
RANBP1	0.206556	2.2768e-05	376	0.00441351
UHRF2	0.206822	2.22113e-05	101	0.00441351
TUBA1B	0.205753	2.45356e-05	394	0.00469641
FOXM1	0.205582	2.49294e-05	140	0.00472545
C16orf59	0.205468	2.51951e-05	72	0.00472989
NUDT8	0.205034	2.62278e-05	133	0.00478572
KHSRP	0.205062	2.61616e-05	190	0.00478572
DTL	0.205237	2.57399e-05	76	0.00478572
RPS10	0.204899	2.65577e-05	409	0.00480104
KIF20B	0.204579	2.73553e-05	187	0.00489986
MMS22L	0.204402	2.78082e-05	121	0.0049357
MKI67	0.204273	2.81391e-05	233	0.00494944
TCF19	0.203772	2.94713e-05	145	0.00509201
BIRC5	0.203813	2.93589e-05	221	0.00509201
BTG3	0.203588	2.99721e-05	224	0.00513311
TUBB	0.203112	3.13131e-05	398	0.00513746
MRPS12	0.203153	3.11958e-05	264	0.00513746
SMC1A	0.203245	3.09341e-05	264	0.00513746
SPATA33	0.203296	3.07895e-05	125	0.00513746
SPATS2	0.203299	3.07801e-05	184	0.00513746
FUOM	0.20271	3.24891e-05	106	0.00519932
CTD-2623N2.11	0.202768	3.23159e-05	2	0.00519932
ANAPC15	0.202889	3.19604e-05	209	0.00519932
CHCHD1	0.202555	3.29518e-05	274	0.0052305
FANCI	0.202371	3.35116e-05	160	0.00527646
LMNB1	0.202214	3.3996e-05	214	0.0053099
EXOSC5	0.201973	3.47505e-05	132	0.00538467
ATP5O	0.201786	3.53502e-05	379	0.00543447
RPL14	0.20151	3.62488e-05	414	0.00552908
FBXO5	0.201402	3.66063e-05	132	0.00554033
C1QBP	0.201061	3.77593e-05	327	0.00567087
PRDX6	0.20096	3.81083e-05	361	0.00567959
RP11-1103G16.1	0.200794	3.86877e-05	6	0.00572226
MSH6	0.20059	3.94093e-05	109	0.00578516
POLR3K	0.200272	4.05586e-05	227	0.00590945
UBE2C	0.200117	4.11334e-05	256	0.0059488
SH3RF3	0.199651	4.28986e-05	11	0.00606921
RPLP2	0.199672	4.28204e-05	414	0.00606921
SGOL2	0.199784	4.23892e-05	136	0.00606921
RP11-814H16.2	0.199526	4.33878e-05	2	0.00609427
HNRNPA2B1	0.199047	4.52969e-05	404	0.00631697
CENPW	0.198946	4.57108e-05	216	0.00632948
LRR1	0.198555	4.7346e-05	140	0.00637505
CCNE2	0.198585	4.72183e-05	84	0.00637505
NDC80	0.198613	4.70997e-05	138	0.00637505
RELT	0.198617	4.70839e-05	69	0.00637505
MNS1	0.198432	4.78696e-05	103	0.00640141
RPLP0	0.198356	4.81987e-05	414	0.00640157
BCL2L12	0.197754	5.08659e-05	193	0.00671018
USP1	0.19682	5.52799e-05	239	0.00724353
FAF1	0.196631	5.62212e-05	150	0.00731775
ALYREF	0.196182	5.85044e-05	161	0.0075645
GMNN	0.195956	5.96902e-05	241	0.00756748
IPO5	0.196018	5.93627e-05	194	0.00756748
PBK	0.196046	5.92164e-05	150	0.00756748
RFC1	0.195812	6.04557e-05	249	0.00761508
SNRPF	0.19517	6.39796e-05	381	0.00790593
ATP5J	0.195227	6.36601e-05	388	0.00790593
STIL	0.195264	6.34538e-05	73	0.00790593
SPC24	0.195039	6.47273e-05	92	0.00794802
DUSP22	0.194791	6.61524e-05	136	0.00807225
FANCD2	0.194689	6.67538e-05	84	0.00809504
RPL35	0.194465	6.80821e-05	413	0.00820516
CDCA3	0.194129	7.01209e-05	162	0.00839902
UBA52	0.193792	7.22217e-05	414	0.0085458
CD2BP2	0.193834	7.19585e-05	241	0.0085458
ESCO2	0.193583	7.35552e-05	122	0.00865116
MZT2B	0.193199	7.60642e-05	379	0.00878744
CTB-113P19.5	0.193228	7.5871e-05	4	0.00878744
LINC00271	0.193228	7.5871e-05	4	0.00878744
RP11-713N11.5	0.192884	7.81832e-05	6	0.0089266
VPS29	0.192892	7.81301e-05	351	0.0089266
RPL23A	0.192699	7.94535e-05	414	0.0090189
H2AFY	0.19216	8.32707e-05	349	0.00939756
NUP155	0.191929	8.49549e-05	88	0.00953253
HMBS	0.191481	8.8323e-05	107	0.00968774
SASS6	0.191529	8.79547e-05	97	0.00968774
SNRPB	0.191541	8.78632e-05	371	0.00968774
DCLRE1B	0.191596	8.74448e-05	44	0.00968774
RPS24	0.191314	8.96072e-05	414	0.0097194
MRPS25	0.191352	8.93102e-05	192	0.0097194
C19orf48	0.191079	9.14451e-05	222	0.00980975
HAUS1	0.191123	9.11031e-05	225	0.00980975
NUP85	0.19087	9.31134e-05	141	0.00993413
SSB	0.190517	9.59865e-05	329	0.010185
RPL21	0.190304	9.77666e-05	414	0.0102623
RPS15	0.190329	9.75609e-05	414	0.0102623
PROCA1	0.190133	9.92141e-05	19	0.0103035
RPSA	0.190135	9.91988e-05	411	0.0103035
TUBG1	0.190056	9.98779e-05	189	0.0103175
CKS2	0.189757	0.000102477	290	0.0104206
TRIP13	0.189808	0.000102022	111	0.0104206
BRK1	0.189816	0.000101953	380	0.0104206
NPM1	0.189657	0.000103354	409	0.0104554
CEP78	0.189524	0.000104538	89	0.0105206
SLC25A3	0.189457	0.000105147	386	0.0105276
DDX39A	0.189358	0.000106043	278	0.0105632
MT-CO3	0.189276	0.00010679	414	0.0105836
RBM17	0.189116	0.00010826	311	0.0106214
GPR180	0.189129	0.000108137	93	0.0106214
SNX5	0.188747	0.000111722	276	0.0109063
C18orf56	0.188047	0.000118594	84	0.0115195
CTD-2541M15.4	0.186275	0.000137799	2	0.0118
SPRR2A	0.186275	0.000137799	2	0.0118
TOPBP1	0.18628	0.000137742	148	0.0118
FAM157B	0.186307	0.000137423	2	0.0118
AC006273.7	0.186307	0.000137423	2	0.0118
CR1L	0.186307	0.000137423	2	0.0118
RP11-10A14.3	0.186307	0.000137423	2	0.0118
CPB2-AS1	0.186307	0.000137423	2	0.0118
ROPN1B	0.186307	0.000137423	2	0.0118
GRIN3A	0.186307	0.000137423	2	0.0118
RP11-1149M10.2	0.186339	0.00013706	2	0.0118
PSMD2	0.186379	0.000136597	281	0.0118
FBL	0.186485	0.000135373	296	0.0118
ITGB3BP	0.18652	0.000134971	225	0.0118
MRPL13	0.186631	0.000133714	272	0.0118
IPO9	0.186825	0.000131544	157	0.0118
RRAS2	0.186919	0.000130499	127	0.0118
GGCT	0.186953	0.000130124	262	0.0118
CFL1	0.187081	0.000128728	414	0.0118
RPL19	0.187144	0.000128044	414	0.0118
PRC1	0.187267	0.000126717	174	0.0118
UNK	0.187275	0.000126633	77	0.0118
HOPX	0.187376	0.000125545	133	0.0118
DCLRE1C	0.187468	0.000124571	143	0.0118
FAM111B	0.187529	0.000123935	117	0.0118
RPS12	0.187566	0.000123539	413	0.0118
RPL7A	0.187645	0.000122716	412	0.0118
PCSK6	0.186099	0.000139849	31	0.0119232
SRSF2	0.185406	0.000148241	380	0.0125837
RP11-324I22.4	0.185215	0.000150635	6	0.0126767
AGFG1	0.185228	0.000150477	161	0.0126767
FBXO9	0.184991	0.000153493	136	0.0127523
IFNG-AS1	0.184995	0.000153443	16	0.0127523
RPS25	0.185034	0.000152942	414	0.0127523
HSPD1	0.184563	0.000159083	330	0.0131607
ZC3H18	0.184238	0.000163463	143	0.0134095
PFKL	0.184262	0.000163133	241	0.0134095
NUP35	0.183977	0.000167057	100	0.0136469
TREML2	0.183859	0.000168712	4	0.0137247
XRCC5	0.183589	0.000172544	344	0.0139782
ACAP2	0.183484	0.000174052	202	0.0139844
NASP	0.183514	0.00017362	301	0.0139844
COX8A	0.183186	0.000178411	400	0.0141597
EPRS	0.183229	0.000177778	198	0.0141597
FUS	0.183238	0.000177643	364	0.0141597
PIDD	0.183065	0.000180207	84	0.0142443
ARPC2	0.182879	0.000183007	397	0.0144073
ACAT1	0.182773	0.000184617	185	0.0144757
ACOT8	0.18248	0.000189157	141	0.0145397
UQCR10	0.182495	0.000188915	392	0.0145397
CCR10	0.18255	0.000188051	16	0.0145397
RAB11FIP3	0.182576	0.000187658	24	0.0145397
ANAPC11	0.182644	0.000186604	366	0.0145397
CDT1	0.182287	0.000192186	159	0.0147147
C9orf40	0.182119	0.000194881	80	0.0148627
NHP2	0.181984	0.000197055	330	0.0149701
MTDH	0.18181	0.000199891	362	0.0151267
BRIP1	0.181566	0.000203953	53	0.0152566
CHD7	0.181587	0.000203595	112	0.0152566
HNRNPA1	0.181602	0.000203354	412	0.0152566
PNN	0.181328	0.000207976	301	0.0153808
RBM25	0.181371	0.000207245	317	0.0153808
DBF4	0.181415	0.000206498	156	0.0153808
HMGB2	0.181145	0.000211138	363	0.0154392
CSTF3	0.181177	0.000210583	213	0.0154392
HMCES	0.181208	0.000210036	207	0.0154392
SMC6	0.181087	0.000212147	154	0.015455
CENPH	0.181036	0.000213036	176	0.0154621
RPL29	0.18093	0.000214896	413	0.015482
MPDU1	0.180955	0.000214447	179	0.015482
HSP90AA1	0.180864	0.000216059	409	0.0155086
RPS13	0.180606	0.000220672	414	0.0155538
ADRBK1	0.180635	0.000220139	191	0.0155538
EZR	0.180667	0.000219569	347	0.0155538
TUBA1C	0.18067	0.000219516	291	0.0155538
RFC2	0.180743	0.000218215	208	0.0155538
TACC3	0.180555	0.000221583	195	0.0155618
TMEM106C	0.180407	0.000224285	249	0.0156951
OIP5	0.180284	0.00022656	114	0.0157977
MAD2L1	0.180147	0.000229107	227	0.015862
NDUFS6	0.180166	0.000228753	361	0.015862
TFDP1	0.179986	0.000232136	266	0.0159585
CAPRIN1	0.179998	0.000231897	226	0.0159585
TTLL5	0.17984	0.00023492	75	0.016037
HPRT1	0.179874	0.000234253	269	0.016037
C19orf43	0.179554	0.000240439	387	0.0163565
A1BG-AS1	0.179476	0.000241972	13	0.0164037
CBX3	0.179354	0.000244393	377	0.0165105
SYNCRIP	0.179257	0.000246327	285	0.0165838
DNAJC15	0.179142	0.000248634	309	0.0166815
ACTR3B	0.17903	0.000250911	28	0.0167767
SLC25A5	0.178799	0.000255659	377	0.0170358
COX6C	0.178753	0.000256601	407	0.0170404
MRPL38	0.178602	0.000259759	87	0.0171336
KIF23	0.178644	0.000258883	123	0.0171336
CHCHD2	0.178383	0.000264406	405	0.017323
HLTF	0.178391	0.000264231	125	0.017323
RPLP1	0.178209	0.000268159	414	0.0175101
LBR	0.178046	0.000271703	254	0.0176237
DDX21	0.178047	0.000271677	276	0.0176237
ETFB	0.177931	0.000274251	316	0.0177301
MT-ND6	0.177865	0.000275717	197	0.017766
PRKDC	0.177742	0.000278452	238	0.0178246
NDUFAF3	0.177754	0.000278183	333	0.0178246
ATP5A1	0.177209	0.00029066	327	0.0184848
PPP1CA	0.177217	0.000290474	354	0.0184848
GPD2	0.176931	0.000297228	108	0.0187196
SRSF3	0.176951	0.000296754	387	0.0187196
KIF15	0.176983	0.000295972	92	0.0187196
ILF3	0.176859	0.00029895	287	0.0187675
RPL18A	0.176754	0.000301466	414	0.0188046
MITD1	0.176758	0.000301366	232	0.0188046
CENPU	0.17661	0.00030498	189	0.0189029
RPS3	0.176612	0.000304931	414	0.0189029
RP11-325F22.2	0.176374	0.000310788	10	0.0191414
RNF138	0.176378	0.000310679	120	0.0191414
KDM1A	0.17616	0.000316159	133	0.0191699
FAM207A	0.176187	0.000315466	196	0.0191699
PSMC3	0.176226	0.000314489	334	0.0191699
BLOC1S1	0.17626	0.000313622	363	0.0191699
MCM4	0.176276	0.000313221	142	0.0191699
PIGX	0.175971	0.000320958	168	0.0194006
NME1	0.17585	0.000324083	304	0.0194689
RPL22L1	0.17587	0.00032355	309	0.0194689
SON	0.175662	0.000328956	369	0.0195809
RPS20	0.175681	0.000328478	414	0.0195809
COX5A	0.175724	0.000327352	379	0.0195809
UQCRH	0.175501	0.000333205	404	0.0197736
RPL32	0.175459	0.000334345	414	0.0197811
CHCHD10	0.175343	0.000337433	323	0.0197839
H3F3A	0.175373	0.000336621	414	0.0197839
RPL37	0.175399	0.000335929	414	0.0197839
UBE2L3	0.175196	0.000341389	349	0.0199559
HSPB11	0.175152	0.000342611	317	0.0199676
HIGD1A	0.175094	0.000344193	281	0.0200001
LSM2	0.174939	0.000348456	313	0.0200096
C20orf24	0.174957	0.00034796	323	0.0200096
RABL6	0.17501	0.000346476	212	0.0200096
KPNA2	0.17503	0.000345934	234	0.0200096
USP28	0.174837	0.000351272	75	0.0201121
GCNT2	0.174762	0.000353384	70	0.0201739
HIST2H2AC	0.174637	0.000356885	120	0.0202553
SMARCC1	0.174656	0.000356361	222	0.0202553
RPL22	0.174287	0.000366936	413	0.0205274
CHEK1	0.174319	0.000366005	158	0.0205274
RPS4X	0.174348	0.000365148	414	0.0205274
LRRC40	0.174372	0.000364462	70	0.0205274
MBTD1	0.174377	0.000364331	48	0.0205274
RPS21	0.174233	0.00036849	412	0.0205554
KIAA1524	0.17417	0.00037032	111	0.0205986
TMPO	0.17412	0.000371793	269	0.0206218
SRSF11	0.174058	0.000373635	364	0.0206653
YWHAH	0.173866	0.000379332	359	0.0208622
PSMD4	0.173883	0.00037882	315	0.0208622
RP11-245C23.3	0.173089	0.000403289	2	0.020941
AL009178.1	0.173089	0.000403289	2	0.020941
RP11-347C18.5	0.173089	0.000403289	2	0.020941
RP11-283G6.4	0.173089	0.000403289	2	0.020941
NPIPA3	0.173089	0.000403289	2	0.020941
RP11-424G14.1	0.173089	0.000403289	2	0.020941
RP11-184M15.1	0.173089	0.000403289	2	0.020941
RP11-873E20.1	0.173089	0.000403289	2	0.020941
RP1-167A14.2	0.173089	0.000403289	2	0.020941
SOST	0.173089	0.000403289	2	0.020941
RP11-6N17.6	0.173089	0.000403289	2	0.020941
AL109761.5	0.173089	0.000403289	2	0.020941
RP11-227D13.4	0.173089	0.000403289	2	0.020941
MCM10	0.173109	0.000402633	83	0.020941
TUBGCP3	0.173145	0.000401497	119	0.020941
POLQ	0.173169	0.000400733	65	0.020941
MYH11	0.173324	0.000395888	20	0.020941
PPM1G	0.173418	0.000392983	293	0.020941
HIST1H1E	0.17355	0.000388921	110	0.020941
CKS1B	0.173671	0.000385225	330	0.020941
NCAPH2	0.173731	0.000383397	160	0.020941
PFN1	0.172893	0.000409517	413	0.0211519
TMA7	0.172894	0.000409499	407	0.0211519
CKLF	0.172717	0.000415243	352	0.021223
SNRNP25	0.172745	0.000414305	227	0.021223
CCHCR1	0.172763	0.000413739	100	0.021223
RHOA	0.1728	0.000412547	395	0.021223
RPL27	0.172655	0.000417267	413	0.0212708
TKT	0.172613	0.000418635	298	0.021285
GTF3A	0.172396	0.000425792	316	0.0215926
AURKA	0.172007	0.000438963	137	0.0221455
C14orf80	0.172022	0.000438441	125	0.0221455
SKP2	0.171822	0.000445348	74	0.0224098
PSMA2.1	0.171746	0.000447988	371	0.022427
RRP7A	0.171755	0.000447698	230	0.022427
ANP32E	0.171552	0.000454833	291	0.0225958
CTD-2196E14.4	0.171552	0.000454814	7	0.0225958
TTC7A	0.171572	0.000454104	100	0.0225958
HTATSF1	0.171347	0.000462153	206	0.0229012
MT-CYB	0.171248	0.000465716	414	0.0230193
RPL28	0.171153	0.000469193	414	0.0231326
LSM4	0.171048	0.000473022	326	0.0231461
HAGHL	0.171069	0.00047226	80	0.0231461
CCDC34	0.171106	0.000470898	229	0.0231461
CDKN2C	0.170884	0.000479092	169	0.0233262
RAD18	0.170891	0.000478829	92	0.0233262
PCMT1	0.170675	0.000486942	264	0.0235907
SIVA1	0.170688	0.00048645	351	0.0235907
RPS28	0.170504	0.000493428	414	0.0238458
SARS2	0.170327	0.00050025	70	0.0240563
ARHGEF38	0.170347	0.000499456	49	0.0240563
MAP2K1	0.170165	0.000506557	225	0.0242998
ATP2A3	0.169933	0.000515702	112	0.0246175
RARS2	0.169956	0.000514785	121	0.0246175
MCM2	0.169899	0.000517056	128	0.024622
MCM6	0.169794	0.000521267	152	0.024702
MRPL18	0.169809	0.000520667	280	0.024702
RAD51AP1	0.169609	0.000528757	188	0.0249359
EIF2D	0.169631	0.000527859	122	0.0249359
LRRC59	0.169535	0.000531779	270	0.025018
MPHOSPH9	0.16945	0.000535283	102	0.0251223
U2AF1	0.169236	0.000544187	362	0.0254789
ACOX2	0.168917	0.000557721	18	0.0260501
TCHP	0.168734	0.000565587	84	0.0262917
LYPLA1	0.168734	0.000565571	268	0.0262917
RPL27A	0.168608	0.000571077	414	0.0264839
YBX1	0.168519	0.000575015	407	0.0266033
ZDHHC12	0.168416	0.000579557	271	0.026687
EFTUD2	0.168425	0.000579141	167	0.026687
DHX9	0.168265	0.000586314	219	0.0268084
HSPH1	0.168266	0.000586247	206	0.0268084
NCAPD3	0.168319	0.000583888	133	0.0268084
KIFC1	0.168184	0.000589957	142	0.0268492
HSDL2	0.168212	0.000588656	110	0.0268492
HDLBP	0.168006	0.000598031	253	0.0271534
DNPH1	0.167904	0.000602724	265	0.027303
RBX1	0.167817	0.000606735	386	0.0273577
CTPS2	0.167835	0.000605869	66	0.0273577
POLR2G	0.167741	0.000610259	295	0.0273901
OGG1	0.167767	0.000609061	124	0.0273901
RPL26	0.167588	0.000617418	414	0.0276479
FAU	0.167543	0.000619545	412	0.0276796
ANKRD26	0.167482	0.000622407	85	0.0276808
EIF4H	0.167483	0.000622382	298	0.0276808
SUPT16H	0.16718	0.000636896	228	0.0281967
STAC	0.167202	0.000635818	8	0.0281967
COX7A2	0.167123	0.000639653	406	0.0282547
RPL6	0.166946	0.000648335	414	0.0285736
RFWD3	0.166854	0.000652885	116	0.0287093
MDH1	0.166821	0.000654534	317	0.0287171
AP5S1	0.166691	0.000661034	50	0.0288081
E2F1	0.16671	0.000660041	99	0.0288081
CDCA7L	0.166732	0.000658979	150	0.0288081
DOT1L	0.166577	0.000666774	67	0.0289936
SERBP1	0.166461	0.000672649	375	0.0291193
KIAA1199	0.166473	0.000672012	36	0.0291193
PHIP	0.166352	0.000678221	248	0.0292309
PIN1	0.16636	0.000677789	298	0.0292309
RPS9	0.166247	0.000683639	414	0.0293995
TMEM126B	0.16615	0.000688656	226	0.0295502
STRA13	0.166078	0.000692429	280	0.029582
XXYLT1	0.166088	0.000691926	49	0.029582
PCCB	0.166005	0.000696276	111	0.0296168
CNOT1	0.166029	0.000695006	197	0.0296168
CD72	0.165718	0.000711534	57	0.0302
TTC13	0.165648	0.000715296	56	0.0302282
RPS2	0.165655	0.000714889	414	0.0302282
AHCY	0.165552	0.000720503	208	0.030317
C19orf60	0.165565	0.000719799	278	0.030317
ERP29	0.165446	0.000726239	349	0.0303621
EEF1B2	0.165469	0.000725014	400	0.0303621
METAP2	0.165476	0.000724612	307	0.0303621
BIN3	0.165391	0.000729279	145	0.030424
CALM1	0.165356	0.00073118	393	0.0304383
C4orf27	0.165319	0.000733264	176	0.0304601
UBE2N	0.165094	0.00074578	338	0.0308488
ACOT7	0.165117	0.000744451	183	0.0308488
TAPBP	0.164791	0.00076294	316	0.0314919
HNRNPA3	0.164695	0.00076848	385	0.031587
XRCC6BP1	0.164717	0.00076716	69	0.031587
NDUFB9	0.164517	0.000778782	364	0.0318762
ALG6	0.164538	0.000777581	77	0.0318762
FAM21A	0.164424	0.000784247	32	0.0320327
EXOSC8	0.164377	0.00078701	235	0.0320785
FAM168B	0.164114	0.000802623	132	0.0325112
PABPC1	0.164123	0.000802098	396	0.0325112
SERF2	0.164127	0.000801847	413	0.0325112
FAS	0.163888	0.000816327	87	0.0326598
TBC1D20	0.163909	0.00081503	99	0.0326598
OAZ1	0.163923	0.000814195	406	0.0326598
EXO1	0.163936	0.000813409	51	0.0326598
TM9SF2	0.163951	0.000812477	250	0.0326598
BDP1	0.164009	0.00080895	188	0.0326598
BCCIP	0.163654	0.00083069	176	0.0331664
BAZ1A	0.163587	0.000834872	278	0.0332654
MT-CO2	0.163521	0.000838945	414	0.0333596
SNORA76	0.163416	0.000845559	305	0.0335543
RPS7	0.163097	0.000865881	414	0.034291
CHAF1A	0.163015	0.000871201	143	0.0343623
SHCBP1	0.163034	0.000869919	140	0.0343623
RPS8	0.162963	0.000874522	414	0.0344237
IMPA2	0.162934	0.000876417	115	0.0344289
GTSE1	0.162808	0.000884652	164	0.0345439
TPR	0.16282	0.000883864	309	0.0345439
RTTN	0.162845	0.000882254	32	0.0345439
PTBP1	0.162681	0.000893042	291	0.0348019
C1orf50	0.162593	0.000898924	127	0.0349613
GXYLT1	0.162125	0.000930595	83	0.0360495
TBC1D7	0.162131	0.00093015	125	0.0360495
HNRNPD	0.16202	0.00093782	327	0.0362574
TIPRL	0.161965	0.000941694	185	0.0362636
CALB2	0.161977	0.000940815	26	0.0362636
RPS5	0.161797	0.000953413	413	0.0365706
TGS1	0.16182	0.000951781	149	0.0365706
CENPK	0.161726	0.000958452	175	0.0366918
SNRPD2	0.161438	0.000978969	403	0.0374039
RAD9A	0.161349	0.000985466	171	0.0375786
NCAPH	0.161232	0.000993951	121	0.0376814
TIPIN	0.16125	0.000992618	100	0.0376814
ME1	0.161283	0.000990255	36	0.0376814
TTI2	0.161043	0.0010079	36	0.038136
TRAK1	0.16096	0.00101406	168	0.0381474
HIST1H3B	0.160966	0.00101355	43	0.0381474
VRK1	0.16098	0.00101252	176	0.0381474
ANAPC5	0.160673	0.00103565	274	0.0388848
SLC25A39	0.160476	0.00105071	268	0.0389262
TPX2	0.160476	0.00105067	188	0.0389262
DOLPP1	0.160498	0.00104902	52	0.0389262
LNPEP	0.160501	0.00104875	150	0.0389262
FANCA	0.160545	0.00104537	144	0.0389262
SRRM1	0.160563	0.00104402	354	0.0389262
SVIP	0.160603	0.00104095	285	0.0389262
HSPA8	0.160351	0.00106032	359	0.0392077
CD83	0.16024	0.00106899	87	0.0394536
DCTN3	0.160198	0.00107225	258	0.0394994
GPAA1	0.160167	0.00107475	224	0.0395167
OPRL1	0.160022	0.00108615	8	0.0396373
TMEM160	0.160024	0.001086	302	0.0396373
STT3A	0.160063	0.00108291	137	0.0396373
MRPS26	0.160064	0.00108283	253	0.0396373
UQCRB	0.159825	0.00110189	410	0.0401367
HNRNPM	0.159626	0.00111799	354	0.0406472
UFL1	0.159568	0.00112275	176	0.0407447
RPS18	0.159356	0.00114022	414	0.0413018
MT-ATP6	0.15923	0.00115076	414	0.0416063
RP11-196G18.23	0.159197	0.00115346	22	0.0416269
C7orf73	0.159129	0.00115924	302	0.0417584
POLR2L	0.159098	0.00116182	385	0.0417741
BRD7	0.159033	0.00116735	227	0.0418957
OSBPL8	0.158858	0.00118224	196	0.0423522
COX17	0.158666	0.00119885	364	0.0428687
SSX2IP	0.158515	0.00121203	64	0.0430249
U2SURP	0.158532	0.00121055	265	0.0430249
BAG5	0.158532	0.00121052	131	0.0430249
MRTO4	0.158582	0.00120617	172	0.0430249
RPL8	0.158352	0.0012264	413	0.0430651
PDHA1	0.158374	0.00122447	202	0.0430651
RFC4	0.158393	0.0012228	158	0.0430651
EIF3K	0.158407	0.00122158	372	0.0430651
CENPF	0.158438	0.00121878	216	0.0430651
CHTF18	0.158441	0.00121857	84	0.0430651
RPL12	0.158324	0.00122895	414	0.0430771
RPS27A	0.158236	0.00123671	414	0.0432715
TCEA1	0.158211	0.00123897	320	0.0432731
MRPL17	0.158174	0.00124234	245	0.0433131
RPL24	0.158087	0.00125012	413	0.0435069
ILF2	0.157987	0.00125921	309	0.0437453
CEP57L1	0.157879	0.00126905	87	0.0440087
RPL23	0.157714	0.00128428	412	0.0444578
ARL8B	0.157685	0.00128694	167	0.0444712
POLR2D	0.157526	0.00130178	137	0.0448253
TTLL7	0.157532	0.00130118	33	0.0448253
WDR37	0.157356	0.00131784	69	0.0452188
BCL7A	0.157363	0.00131715	137	0.0452188
SLBP	0.157201	0.00133262	274	0.0456458
HMGXB3	0.156975	0.00135442	62	0.0459094
PDAP1	0.156996	0.00135236	298	0.0459094
EXOSC2	0.157008	0.00135116	87	0.0459094
HAUS5	0.157021	0.0013499	93	0.0459094
GINS4	0.157022	0.00134984	86	0.0459094
MRPL14	0.157095	0.00134278	297	0.0459094
STAP1	0.156932	0.00135856	58	0.0459698
RALY	0.156862	0.00136546	339	0.0461232
THOC6	0.156816	0.0013699	168	0.0461934
POP5	0.156768	0.00137469	217	0.046275
TIMM10	0.156708	0.00138062	276	0.0463945
ATP5D	0.156585	0.00139282	385	0.0467241
NUDT5	0.15643	0.00140832	271	0.0469215
CKAP4	0.156452	0.00140612	164	0.0469215
GLO1	0.156473	0.00140402	272	0.0469215
PTRHD1	0.156501	0.00140117	257	0.0469215
GNAS	0.156314	0.00142005	386	0.0472317
EZH2	0.156219	0.00142979	197	0.0473944
SPCS3	0.156231	0.00142849	294	0.0473944
GNB2L1	0.156177	0.00143407	413	0.0474556
NONO	0.156124	0.00143953	331	0.0475555
NEUROD1	0.1561	0.00144198	5	0.0475561
TSSC1	0.156046	0.00144753	141	0.0476588
ATP5G3	0.155957	0.00145676	389	0.0478015
CHRNA5	0.155972	0.00145519	38	0.0478015
RANBP2	0.155853	0.00146765	201	0.0480778
ARL6IP6	0.155748	0.00147868	227	0.0481966
AURKB	0.155767	0.0014767	196	0.0481966
RP11-658F2.8	0.155789	0.00147437	37	0.0481966
SET	0.155676	0.00148623	363	0.048362
RPS11	0.155652	0.00148882	413	0.0483657
COX6A1	0.155571	0.00149744	406	0.0484844
HSPA4	0.155576	0.00149686	202	0.0484844
CALM3	0.155482	0.00150698	359	0.0486319
PANK2	0.155488	0.00150633	163	0.0486319
NDC1	0.155366	0.00151943	128	0.0489527
NAP1L4	0.155342	0.00152202	285	0.0489555
NUDT21	0.155224	0.00153481	283	0.0492856
LMNB2	0.155084	0.00155016	156	0.0496967
CDV3	0.155035	0.00155556	265	0.0497882
TUBB4B	0.154931	0.00156711	326	0.049994
ACO2	0.154943	0.00156578	217	0.049994
AMD1	0.154879	0.00157284	209	0.0500949
SKA2	0.154709	0.00159198	259	0.050622
RPS23	0.154605	0.0016037	414	0.0508289
RDM1	0.154607	0.00160349	28	0.0508289
C19orf40	0.154434	0.00162326	59	0.0513654
NUP107	0.154359	0.00163185	175	0.0515538
NUCKS1	0.154219	0.00164814	377	0.0516506
PSMB8	0.154222	0.00164779	355	0.0516506
LSM7	0.154233	0.00164651	361	0.0516506
NME1-NME2	0.154239	0.00164581	139	0.0516506
RP11-395P17.3	0.154266	0.00164263	20	0.0516506
LRRC57	0.15414	0.00165729	84	0.0517711
RPS6	0.154142	0.0016571	414	0.0517711
SNRNP27	0.154095	0.00166267	256	0.0518561
ZSWIM3	0.153887	0.00168725	8	0.0522059
DGCR5	0.153887	0.00168725	8	0.0522059
NT5M	0.153887	0.00168725	8	0.0522059
CSTF2	0.153936	0.00168142	79	0.0522059
MZT1	0.153951	0.00167962	237	0.0522059
HDGF	0.153665	0.00171385	243	0.0523648
ANP32A	0.153683	0.00171161	322	0.0523648
RPL41	0.153705	0.00170896	414	0.0523648
MARCH7	0.153715	0.00170773	183	0.0523648
BOLA3	0.153733	0.00170556	239	0.0523648
CANT1	0.153765	0.00170181	148	0.0523648
PSMC5	0.153766	0.0017016	317	0.0523648
LDHB	0.153805	0.00169693	293	0.0523648
PRELID1	0.15364	0.00171687	347	0.0523753
SLC48A1	0.153306	0.00175765	70	0.0534522
NUDCD3	0.153314	0.00175668	166	0.0534522
ISY1	0.153268	0.00176236	165	0.053512
RBFA	0.153198	0.00177101	128	0.0536914
GSTZ1	0.153149	0.00177706	129	0.0537912
SCAF4	0.153028	0.00179227	137	0.0541677
PDIA6	0.152969	0.00179965	363	0.0543065
PBRM1	0.152872	0.001812	204	0.0545948
SCIMP	0.15283	0.00181731	64	0.0546705
FAM46A	-0.152736	0.00182934	94	0.0548633
HIST1H1D	0.152745	0.00182814	138	0.0548633
RPS16	0.152632	0.00184274	414	0.0550959
CASC5	0.152637	0.00184202	140	0.0550959
KXD1	0.152568	0.00185101	227	0.0552585
CRCT1	0.152504	0.00185926	15	0.05542
CKAP2	0.152406	0.00187205	151	0.0557162
SEPHS1	0.152348	0.00187965	128	0.0557723
PHF6	0.152349	0.00187953	161	0.0557723
LRWD1	0.152294	0.0018868	108	0.0558998
DBI	0.152248	0.0018929	396	0.0559953
BUB1B	0.152145	0.00190651	109	0.0562276
ABHD17C	0.152165	0.00190381	130	0.0562276
PADI4	0.1521	0.00191246	3	0.0563182
RAD51	0.151955	0.00193192	125	0.0568055
URM1	0.151799	0.001953	215	0.0573389
ANO8	0.151758	0.00195857	33	0.0574162
PRPF8	0.151719	0.00196398	187	0.0574885
GMPS	0.151538	0.00198889	184	0.0580436
TIMM8B	0.151543	0.00198818	328	0.0580436
ZDHHC13	0.151345	0.00201565	141	0.0586491
RPL13	0.151359	0.0020137	414	0.0586491
C11orf24	0.151323	0.00201875	153	0.058652
PAK1	0.151258	0.00202792	185	0.0588307
LIG1	0.151135	0.00204531	144	0.0588976
RPL3	0.151149	0.00204336	414	0.0588976
ARPC3	0.151155	0.00204252	401	0.0588976
MT-ND4	0.151168	0.00204055	414	0.0588976
POLR2I	0.151176	0.00203949	313	0.0588976
LRRC45	0.151053	0.00205692	94	0.0591446
ARPC5L	0.150896	0.00207947	304	0.0594429
CCNE1	0.150898	0.00207924	71	0.0594429
ATP5J2	0.150927	0.00207503	399	0.0594429
KL	0.150942	0.00207285	12	0.0594429
CEP152	0.150748	0.00210092	109	0.0597935
PTTG1	0.150761	0.00209895	250	0.0597935
KIAA1841	0.150764	0.00209855	75	0.0597935
PCBP2	0.150726	0.00210404	386	0.0597951
MT-CO1	0.150667	0.00211271	414	0.0598672
TXNL4A	0.150686	0.00210993	259	0.0598672
CCT3	0.150557	0.00212883	315	0.0602367
NDUFB6	0.150525	0.00213356	312	0.060283
FAM173B	0.1505	0.00213729	69	0.0603011
NDUFAB1	0.150389	0.00215365	345	0.0606752
TBL1XR1	0.150336	0.00216155	233	0.0608099
PAFAH1B1	0.150308	0.00216571	232	0.0608393
RPL10A	0.150234	0.00217688	410	0.0610653
NDUFA12	0.149954	0.00221935	356	0.0620781
KIAA1009	0.149962	0.00221804	40	0.0620781
CTPS1	0.149921	0.00222427	98	0.0621267
TPGS2	0.14987	0.00223217	223	0.0622584
RPL36	0.149733	0.00225334	414	0.0625805
CNN2	0.149753	0.00225014	255	0.0625805
RPL31	0.149768	0.00224782	414	0.0625805
HMGN2	0.149668	0.00226337	393	0.0626808
C19orf53	0.149671	0.00226287	382	0.0626808
HNRNPAB	0.149586	0.00227619	322	0.0629467
PAICS	0.149554	0.00228116	215	0.0629947
PSMA4	0.149505	0.00228889	367	0.0631192
PMPCB	0.14935	0.0023133	245	0.0634338
EEF2	0.149352	0.002313	396	0.0634338
TALDO1	0.149361	0.00231169	342	0.0634338
NUDT15	0.149405	0.00230464	143	0.0634338
LAS1L	0.149283	0.00232404	128	0.0636389
TRAPPC1	0.149241	0.0023307	358	0.0636426
DIAPH3	0.149255	0.0023285	96	0.0636426
PRMT1	0.149084	0.00235603	276	0.0642447
DERL1	0.14876	0.0024088	223	0.0655919
TCOF1	0.148701	0.00241855	154	0.0657658
RPS26	0.148593	0.00243643	409	0.0661597
STAG3	0.148554	0.00244297	62	0.0662453
ENTPD2	0.148514	0.00244968	69	0.066335
KPNB1	0.148399	0.00246894	315	0.0667639
NARS	0.148342	0.0024786	242	0.0669326
UBE2S	0.148296	0.00248628	240	0.067047
P2RX5	0.148265	0.0024916	76	0.0670979
PHF10	0.14816	0.00250952	120	0.0674874
ACP1	0.148126	0.00251542	316	0.0675531
RPS27	0.148055	0.00252757	414	0.0676931
RASSF3	0.148074	0.00252426	129	0.0676931
TFAP2E	0.148014	0.00253458	5	0.0677878
TPM4	0.147903	0.00255386	355	0.0679313
BAZ1B	0.147917	0.0025514	238	0.0679313
GGA2	0.147921	0.00255062	160	0.0679313
CLTA	0.147953	0.0025452	367	0.0679313
GLE1	0.14783	0.00256659	77	0.068177
NUBP2	0.147809	0.00257025	234	0.0681814
NABP2	0.147775	0.0025761	202	0.068244
MTCP1	0.147709	0.0025877	5	0.0682733
BRINP1	0.147709	0.0025877	5	0.0682733
AUNIP	0.147732	0.00258365	34	0.0682733
CCDC42B	0.14767	0.0025946	20	0.0683629
MT-ND3	0.14761	0.00260518	411	0.068365
C1GALT1C1	0.147623	0.00260291	135	0.068365
SEC13	0.147624	0.00260274	220	0.068365
ALAS1	0.14752	0.00262122	124	0.0686935
MTIF2	0.147452	0.00263328	111	0.0689171
EIF4G1	0.147396	0.00264329	254	0.0689941
C16orf87	0.147411	0.00264057	133	0.0689941
PTGES3L	0.147229	0.00267349	8	0.0691353
LSMEM1	0.147247	0.00267008	5	0.0691353
LLPH	0.147254	0.00266881	232	0.0691353
EEF1A1	0.147282	0.00266383	414	0.0691353
CAND1	0.147286	0.00266302	208	0.0691353
RPL15	0.147323	0.00265647	414	0.0691353
MIS18BP1	0.147334	0.0026544	221	0.0691353
RPL4	0.147056	0.00270492	411	0.0698556
MINOS1	0.146986	0.00271769	385	0.0700003
SF3A2	0.146997	0.00271573	194	0.0700003
GMIP	0.14689	0.00273547	67	0.0701805
SEC11A	0.146905	0.00273275	360	0.0701805
WDR70	0.146924	0.00272922	122	0.0701805
GPATCH11	0.146855	0.00274198	106	0.0702552
MYL6	0.146763	0.00275906	414	0.0706002
RPS19	0.146696	0.00277152	414	0.0708262
ACTG1	0.146631	0.00278375	412	0.0708603
POLR3G	0.146642	0.00278178	23	0.0708603
LSMD1	0.146649	0.00278041	359	0.0708603
USP16	0.146466	0.00281485	252	0.0714656
EIF1AX	0.146482	0.00281195	345	0.0714656
RPL30	0.146404	0.00282681	414	0.0715831
NDUFS8	0.146409	0.00282574	342	0.0715831
EIF4B	0.146285	0.00284945	300	0.0717841
GEN1	0.146293	0.00284786	56	0.0717841
POLR2K	0.146323	0.00284223	341	0.0717841
SKA3	0.146334	0.00284007	83	0.0717841
WHSC1L1	0.146255	0.00285525	288	0.0718374
SRSF9	0.146218	0.00286235	329	0.0719234
MCUR1	0.146197	0.00286634	178	0.0719311
PGP	0.146159	0.00287385	203	0.0720269
RPSAP58	0.146049	0.00289503	379	0.0724649
USP22	0.145994	0.00290578	192	0.0726407
SHMT1	0.145962	0.00291204	113	0.0727041
CDC34	0.145881	0.00292795	100	0.0728219
MAPKAP1	0.1459	0.00292428	130	0.0728219
ZNF687	0.14591	0.0029224	49	0.0728219
BRCA1	0.145808	0.00294247	135	0.07309
RBM6	0.145704	0.00296307	259	0.0733219
LTA4H	0.145719	0.00296013	197	0.0733219
AK2	0.145739	0.0029561	287	0.0733219
ARGLU1	0.145531	0.00299764	328	0.0737102
C14orf119	0.14554	0.0029958	239	0.0737102
PRDX1	0.145565	0.00299089	398	0.0737102
BRI3BP	0.145587	0.00298646	180	0.0737102
SCNM1	0.145602	0.00298329	197	0.0737102
MESP1	0.145483	0.00300731	67	0.073855
MRPL45	0.145433	0.00301747	147	0.0740114
DNAJC9	0.145393	0.00302551	234	0.0740226
ABCF1	0.145403	0.00302354	247	0.0740226
RAE1	0.145324	0.00303953	141	0.0742725
HNRNPU	0.145274	0.00304966	370	0.0743341
CCT5	0.145285	0.00304741	305	0.0743341
YTHDF3-AS1	0.145198	0.00306515	39	0.0746185
CYBA	0.145163	0.00307234	401	0.0747004
DNTTIP2	0.145047	0.00309631	172	0.0751895
LYPLAL1	0.144965	0.00311346	194	0.0754183
CDCA8	0.144982	0.00310985	143	0.0754183
WDR34	0.144788	0.00315043	218	0.0754712
ARHGEF39	0.1448	0.00314784	66	0.0754712
CALB1	0.144814	0.00314486	9	0.0754712
AL627309.1	0.144815	0.00314477	13	0.0754712
DLST	0.144817	0.00314423	136	0.0754712
ENSA	0.144828	0.00314196	358	0.0754712
BUB3	0.144829	0.00314176	319	0.0754712
UBR7	0.144845	0.00313847	107	0.0754712
CAPN1	0.144845	0.00313844	262	0.0754712
PCM1	0.144711	0.0031666	209	0.0755804
LRPPRC	0.144718	0.00316515	158	0.0755804
CCDC51	0.144731	0.00316237	83	0.0755804
AZIN1	0.144688	0.00317145	239	0.0756036
MELK	0.144622	0.00318552	127	0.0758465
NDUFA2	0.144572	0.00319617	360	0.0759148
MTHFD2	0.144586	0.00319311	255	0.0759148
SUPT20H	0.144476	0.00321657	148	0.0761215
GARS	0.144479	0.00321603	185	0.0761215
TCEB1	0.144492	0.00321322	351	0.0761215
RIBC2	0.144446	0.00322316	13	0.0761851
NDUFB3	0.144417	0.00322936	368	0.0762394
HPS1	0.14439	0.00323506	168	0.0762818
AP1B1	0.144305	0.00325347	149	0.0766234
EIF4A1	0.144146	0.00328811	399	0.0773458
COX4I1	0.144126	0.00329251	410	0.0773561
GPSM2	0.144086	0.00330117	128	0.0774664
PSMB1	0.14397	0.00332681	369	0.0779743
POLD2	0.143894	0.00334355	228	0.0782728
LMF2	0.143673	0.003393	187	0.0793352
RPS3A	0.143643	0.00339969	414	0.0793965
PLGRKT	0.1436	0.00340957	167	0.0794372
RP11-752G15.6	0.143616	0.00340578	68	0.0794372
CYC1	0.143502	0.00343163	310	0.0798559
FBF1	0.143349	0.00346665	20	0.0805749
TMTC2	0.143315	0.00347436	41	0.0806581
C11orf73	0.143191	0.00350294	261	0.0811286
SRP14	0.143204	0.00350012	413	0.0811286
CLIC1	0.143083	0.00352803	406	0.0813238
TMEM237	0.143084	0.00352785	90	0.0813238
CCT6A	0.143095	0.00352542	323	0.0813238
CACYBP	0.143099	0.00352441	315	0.0813238
TXNL4B	0.143046	0.00353671	57	0.0814278
MRE11A	0.142931	0.00356381	88	0.0819551
CDC7	0.142789	0.00359735	67	0.0823383
PLEK	0.142794	0.00359597	88	0.0823383
NANS	0.142797	0.00359537	255	0.0823383
POLA2	0.142806	0.00359324	112	0.0823383
COX5B	0.14269	0.00362072	403	0.0825829
CNDP2	0.142694	0.00361989	254	0.0825829
GNG5	0.142723	0.00361304	395	0.0825829
NSA2	0.142596	0.0036434	300	0.08281
POLD4	0.142605	0.00364109	335	0.08281
RPL5	0.142617	0.00363831	412	0.08281
AC016586.1	0.142558	0.00365245	16	0.0828228
HDAC1	0.142563	0.00365121	289	0.0828228
TMED4	0.140907	0.00406976	238	0.0830281
FCGR3B	0.140915	0.00406753	1	0.0830281
RP11-224O19.2	0.140915	0.00406753	1	0.0830281
RGPD6	0.140915	0.00406753	1	0.0830281
FEV	0.140915	0.00406753	1	0.0830281
SLC2A2	0.140915	0.00406753	1	0.0830281
QRFPR	0.140915	0.00406753	1	0.0830281
SAPCD1-AS1	0.140915	0.00406753	1	0.0830281
RP1-142L7.8	0.140915	0.00406753	1	0.0830281
AC093627.9	0.140915	0.00406753	1	0.0830281
MTRNR2L8	0.140915	0.00406753	1	0.0830281
RP11-46H11.12	0.140915	0.00406753	1	0.0830281
RP11-815J21.4	0.140915	0.00406753	1	0.0830281
SEMG1	0.140915	0.00406753	1	0.0830281
SLC17A7	0.140915	0.00406753	1	0.0830281
CTD-2619J13.19	0.140915	0.00406753	1	0.0830281
CTA-989H11.1	0.140915	0.00406753	1	0.0830281
RP4-680D5.8	0.140915	0.00406753	1	0.0830281
AC123023.1	0.140915	0.00406753	1	0.0830281
GDF9	0.140915	0.00406753	1	0.0830281
MTRNR2L9	0.140915	0.00406753	1	0.0830281
RP1-124C6.1	0.140915	0.00406753	1	0.0830281
GRID2IP	0.140915	0.00406753	1	0.0830281
CSNK1A1L	0.140915	0.00406753	1	0.0830281
SLITRK5	0.140915	0.00406753	1	0.0830281
SERPINA3	0.140915	0.00406753	1	0.0830281
AC006449.1	0.140915	0.00406753	1	0.0830281
RP11-99A1.2	0.140915	0.00406753	1	0.0830281
VSX1	0.140915	0.00406753	1	0.0830281
AC005003.1	0.140915	0.00406753	1	0.0830281
RP3-508I15.22	0.140915	0.00406753	1	0.0830281
PLA2G2F	0.140915	0.00406753	1	0.0830281
RP11-114B7.6	0.140915	0.00406753	1	0.0830281
RP11-295M18.6	0.140915	0.00406753	1	0.0830281
RP1-142L7.9	0.140915	0.00406753	1	0.0830281
RP11-429J17.7	0.140915	0.00406753	1	0.0830281
RP11-142M10.2	0.140915	0.00406753	1	0.0830281
RP11-650K20.3	0.140915	0.00406753	1	0.0830281
ALOXE3	0.140915	0.00406753	1	0.0830281
AC003051.1	0.140915	0.00406753	1	0.0830281
BPIFA2	0.140915	0.00406753	1	0.0830281
RP11-10J21.4	0.140915	0.00406753	1	0.0830281
RP11-138E2.1	0.140915	0.00406753	1	0.0830281
PKDREJ	0.140915	0.00406753	1	0.0830281
CTD-2339F6.1	0.140915	0.00406753	1	0.0830281
ASIC2	0.140915	0.00406753	1	0.0830281
RP11-619L19.2	0.140915	0.00406753	1	0.0830281
FAM187B	0.140915	0.00406753	1	0.0830281
OLIG1	0.140915	0.00406753	1	0.0830281
CTB-127C13.1	0.140915	0.00406753	1	0.0830281
INSL4	0.140915	0.00406753	1	0.0830281
HEPHL1	0.140915	0.00406753	1	0.0830281
RP11-501C14.5	0.140915	0.00406753	1	0.0830281
RGS9BP	0.140915	0.00406753	1	0.0830281
MIR4523	0.140915	0.00406753	1	0.0830281
RP11-634B7.4	0.140915	0.00406753	1	0.0830281
RP1-27K12.4	0.140915	0.00406753	1	0.0830281
RP11-387A1.5	0.140915	0.00406753	1	0.0830281
RP11-446F3.2	0.140915	0.00406753	1	0.0830281
C22orf46	0.140965	0.00405437	40	0.0830281
RP11-485G4.2	0.140989	0.00404803	69	0.0830281
NFKBIB	0.141014	0.00404148	143	0.0830281
GTF2A2	0.141017	0.00404053	326	0.0830281
GMDS	0.141105	0.0040174	208	0.0830281
SMS	0.141148	0.00400611	295	0.0830281
CCK	0.141178	0.00399826	16	0.0830281
SUPT4H1	0.141225	0.00398618	282	0.0830281
UBXN7-AS1	0.141294	0.00396814	3	0.0830281
KCNN2	0.141294	0.00396814	3	0.0830281
RP11-180C16.1	0.141294	0.00396814	3	0.0830281
AF196972.9	0.141294	0.00396814	3	0.0830281
STX1B	0.141294	0.00396814	3	0.0830281
KB-1507C5.4	0.141294	0.00396814	3	0.0830281
RPL37A	0.141331	0.00395872	414	0.0830281
SNRNP70	0.14137	0.00394851	303	0.0830281
IDH3A	0.141408	0.00393873	147	0.0830281
RAD51C	0.141424	0.0039346	193	0.0830281
KCNS3	0.14143	0.00393298	45	0.0830281
TM7SF3	0.141431	0.00393291	185	0.0830281
SFPQ	0.141531	0.00390728	331	0.0830281
RPS29	0.141633	0.00388111	414	0.0830281
LYN	0.141678	0.00386973	181	0.0830281
LAPTM5	0.141715	0.00386043	275	0.0830281
TCTN3	0.141721	0.00385884	102	0.0830281
TRIM65	0.141911	0.00381108	56	0.0830281
CWC25	0.141977	0.00379451	152	0.0830281
NDUFB2	0.142004	0.00378789	386	0.0830281
RPL38	0.142008	0.00378684	414	0.0830281
USP47	0.142019	0.0037843	193	0.0830281
RPL35A	0.14204	0.00377892	414	0.0830281
RNASEH2C	0.142044	0.00377804	325	0.0830281
RABGAP1L	0.142055	0.00377531	205	0.0830281
NPFFR2	0.142069	0.00377172	6	0.0830281
AHI1	0.142195	0.00374069	154	0.0830281
TMEM258	0.142262	0.00372436	403	0.0830281
C14orf166	0.142365	0.00369913	360	0.0830281
MAGEA9B	0.140872	0.0040789	3	0.0831277
RECQL4	0.140833	0.00408946	64	0.0832561
CCDC167	0.140653	0.00413768	229	0.0841502
HINT2	0.140624	0.00414527	270	0.0842166
POLR3H	0.140588	0.00415518	105	0.0843303
STK38	0.140513	0.00417528	137	0.0846503
APIP	0.140433	0.00419727	198	0.0850078
RAP1B	0.140377	0.00421255	356	0.0850525
FANCG	0.140383	0.00421073	91	0.0850525
OTUB1	0.140384	0.00421047	263	0.0850525
ABCC4	0.140273	0.00424089	40	0.0855362
MXD3	0.140187	0.00426475	141	0.0859287
NFE2L3	0.140141	0.00427743	98	0.0860953
NDUFA13	0.140061	0.00429963	393	0.0863643
EPS15	0.140069	0.00429755	192	0.0863643
MRPL34	0.140011	0.00431368	269	0.0865573
SNRPD3	0.139991	0.00431922	345	0.0865795
DNAH1	0.139878	0.00435111	12	0.0871293
ESYT1	0.139785	0.00437738	137	0.0875655
KAT2A	0.139679	0.00440751	116	0.0878084
DHRS13	0.139694	0.00440323	49	0.0878084
RAD21	0.139708	0.0043991	317	0.0878084
PSME3	0.139717	0.00439648	174	0.0878084
RPL18	0.139624	0.00442315	413	0.0880302
EIF3F	0.139592	0.00443224	360	0.0880316
PSMB7	0.139602	0.00442948	325	0.0880316
TBC1D5	0.139514	0.00445461	118	0.0882067
FARSB	0.139524	0.00445188	147	0.0882067
CCDC14	0.139525	0.00445159	177	0.0882067
ADSL	0.139463	0.00446933	177	0.088319
HLCS	0.139463	0.00446932	52	0.088319
POLR2J	0.139432	0.00447825	337	0.0884057
MRPS18B	0.139384	0.00449217	251	0.0885016
XRCC4	0.1394	0.00448766	134	0.0885016
CHID1	0.139263	0.0045274	184	0.0885701
APEX1	0.139264	0.00452721	285	0.0885701
PPP6R1	0.139267	0.00452634	35	0.0885701
MRPL28	0.139284	0.00452143	254	0.0885701
HSF1	0.139301	0.00451652	208	0.0885701
CKMT1B	0.139321	0.00451069	65	0.0885701
HJURP	0.139342	0.0045045	121	0.0885701
PTPLAD1	0.139247	0.00453221	236	0.0885755
POFUT2	-0.139224	0.00453891	72	0.0886178
GDI2	0.139149	0.00456075	332	0.0888663
LINC00958	0.13915	0.00456073	18	0.0888663
MYBL1	0.139095	0.00457684	70	0.0890909
C14orf142	0.13907	0.0045843	160	0.0891472
ARPC1B	0.138997	0.00460592	389	0.0894786
ZC3H15	0.138939	0.00462294	306	0.089542
EIF2S2	0.138946	0.00462092	379	0.089542
RPL13A	0.138963	0.00461575	414	0.089542
STMN1	0.138854	0.0046484	363	0.089768
RP11-307C12.11	0.138861	0.00464625	9	0.089768
KMO	0.138861	0.00464625	9	0.089768
TMEM14A	0.138613	0.00472087	266	0.0910774
NDUFA11	0.138368	0.00479578	378	0.0915277
TLN2	0.138369	0.00479558	46	0.0915277
ATP6V1C2	0.138377	0.00479306	17	0.0915277
ARHGAP42	0.138379	0.0047924	36	0.0915277
BAX	0.138384	0.00479082	317	0.0915277
PSMD1	0.138422	0.00477925	225	0.0915277
CISD3	0.138443	0.00477286	244	0.0915277
ATP5C1	0.138445	0.00477214	367	0.0915277
RASSF2	0.138456	0.00476874	63	0.0915277
RBM39	0.138475	0.00476308	375	0.0915277
MALT1	0.138508	0.00475302	77	0.0915277
TMEM99	0.13832	0.00481047	112	0.0916289
RNASEH2B	0.138323	0.00480951	205	0.0916289
FBXO4	0.138293	0.00481881	134	0.0916983
CYCS	0.138221	0.00484126	362	0.0920358
ANLN	0.138166	0.00485826	114	0.0922692
FOCAD	0.138147	0.00486438	57	0.0922955
ECI1	0.138064	0.00489	196	0.0926017
BUD31	0.138065	0.00488975	341	0.0926017
MRPS18C	0.138012	0.00490657	284	0.0928254
CYB5R3	0.137926	0.0049334	290	0.0932428
CDKN2D	0.137865	0.00495277	139	0.0935183
FUCA2	0.137746	0.0049905	182	0.0941397
APPL1	0.137631	0.00502739	200	0.094744
MAEA	0.137521	0.00506292	180	0.0953215
ATP5B	0.137487	0.00507383	358	0.095435
NUDT19	0.137379	0.00510892	82	0.0959101
PUF60	0.13738	0.00510869	273	0.0959101
HRAS	0.137345	0.00512004	152	0.0959344
EIF5A	0.137356	0.00511634	328	0.0959344
C5orf34	0.137322	0.0051274	35	0.0959802
GRHPR	0.137234	0.00515643	230	0.0964313
RPL11	0.137107	0.00519807	414	0.0971169
SEC23B	0.13705	0.00521721	136	0.0972883
CWF19L2	0.137064	0.00521248	172	0.0972883
ZNF407	0.13695	0.00525022	42	0.0976241
BTF3L4	0.13696	0.00524697	275	0.0976241
SUGT1	0.136977	0.00524133	240	0.0976241
TIMELESS	0.136922	0.00525956	98	0.0977047
CCDC88A	0.136841	0.00528684	155	0.0981182
PKMYT1	0.136798	0.00530124	140	0.0982919
UBE2A	0.136708	0.0053317	302	0.0984826
IK	0.136717	0.00532878	261	0.0984826
NDUFS7	0.136719	0.00532792	310	0.0984826
LINC01013	0.136741	0.00532056	6	0.0984826
UBAP2L	0.136679	0.00534168	174	0.0985737
NUDT1	0.136591	0.00537148	257	0.09903
ADAMTSL5	0.136511	0.00539868	22	0.0993439
TRADD	0.136525	0.00539398	193	0.0993439
POLR2H	0.136388	0.00544104	258	0.100029
SYNE2	0.136334	0.00545961	285	0.100276
DDB2	0.136273	0.00548071	123	0.100569
DNAJC8	0.136236	0.0054935	326	0.100709
NT5DC2	0.136176	0.00551434	84	0.100996
ZCCHC6	0.136116	0.00553533	124	0.101096
FCER2	0.136121	0.0055337	21	0.101096
ACOT11	0.136124	0.00553271	57	0.101096
FAM192A	0.136058	0.00555576	249	0.101374
IFI27L1	0.136025	0.00556753	177	0.101494
THRAP3	0.135729	0.00567249	309	0.103311
MRP63	0.135594	0.0057209	358	0.104096
LGR5	0.135435	0.00577868	13	0.104757
DDX19A	0.135443	0.00577571	111	0.104757
ASF1A	0.135443	0.0057756	138	0.104757
ST13	0.135456	0.00577091	358	0.104757
SHFM1	0.135387	0.00579618	393	0.104782
TRAP1	0.135389	0.00579531	170	0.104782
KHDRBS1	0.135398	0.0057921	327	0.104782
SAMM50	0.135318	0.00582108	184	0.105038
NAA50	0.135331	0.00581634	254	0.105038
SOWAHA	0.135209	0.00586118	13	0.105664
NSMCE4A	0.135137	0.00588786	211	0.106047
CHCHD7	0.135073	0.0059117	239	0.106378
CENPQ	0.135007	0.0059362	104	0.10672
CDKN2AIPNL	0.134862	0.00599038	145	0.107005
FUT3	0.134865	0.00598939	96	0.107005
DNAH2	0.134877	0.00598466	13	0.107005
HOMER2	-0.134902	0.00597537	57	0.107005
ZFX	0.13491	0.0059724	107	0.107005
DAK	0.134917	0.00596993	105	0.107005
AUP1	0.134927	0.00596607	278	0.107005
DPP10-AS1	0.13482	0.00600637	6	0.107094
PAXIP1	0.134822	0.00600559	58	0.107094
HNRNPF	0.1348	0.00601358	367	0.107125
ALG10B	0.134712	0.00604691	13	0.107621
NEIL3	0.134669	0.00606348	46	0.107719
YWHAQ	0.134672	0.00606218	365	0.107719
HINT1	0.13456	0.00610484	402	0.108061
NFATC2IP	0.134561	0.00610465	226	0.108061
CENPC	0.134586	0.00609495	139	0.108061
GOPC	0.134595	0.00609168	155	0.108061
DOCK2	0.134514	0.00612251	75	0.108275
RPA1	0.134425	0.00615658	181	0.108681
ST6GALNAC4	0.13444	0.00615105	76	0.108681
C14orf2	0.134275	0.00621464	399	0.109607
ADRM1	0.134228	0.00623291	311	0.109731
LMBRD2	0.134231	0.00623171	67	0.109731
PLEKHA2	0.134195	0.00624602	137	0.109862
RBBP8	0.134176	0.0062531	165	0.109888
ADM2	0.134074	0.00629319	17	0.109998
TSN	0.134079	0.00629121	235	0.109998
SMC5	0.134095	0.00628483	181	0.109998
MOB1A	0.134098	0.00628396	317	0.109998
L3MBTL2	0.134098	0.00628374	92	0.109998
HIGD2A	0.1341	0.00628298	343	0.109998
EDF1	0.134019	0.00631486	401	0.110279
CSK	0.133996	0.00632373	201	0.110335
DOHH	0.133929	0.00635031	100	0.110699
COA1	0.133882	0.00636916	225	0.11083
MBOAT2	0.133888	0.00636677	120	0.11083
ANKRD36	0.133796	0.00640322	190	0.111324
C17orf100	0.13377	0.00641384	17	0.111409
MRPL51	0.1336	0.00648208	358	0.111997
GAPDH	0.133608	0.00647884	414	0.111997
SNX3	0.133618	0.00647448	381	0.111997
RPE	0.133642	0.00646502	131	0.111997
TUBE1	0.133651	0.00646119	65	0.111997
RPS15A	0.133656	0.00645946	414	0.111997
SLC6A6	0.133505	0.00652045	149	0.11246
PTGES3	0.133508	0.00651919	377	0.11246
PRCC	0.133467	0.0065358	189	0.112626
MBD4	0.133423	0.00655364	262	0.112834
VPREB3	0.13339	0.00656716	95	0.112867
STT3B	0.133402	0.00656234	213	0.112867
CCDC12	0.133354	0.00658179	289	0.11292
RSRC1	0.133364	0.00657763	214	0.11292
COMMD4	0.133243	0.00662753	263	0.113605
IL10RA	0.133168	0.0066581	65	0.11363
EXOSC7	0.133181	0.0066528	178	0.11363
PIGP	0.133187	0.00665041	185	0.11363
SEPT9	0.133208	0.00664159	291	0.11363
MZT2A	0.133224	0.00663508	353	0.11363
PLK1	0.133103	0.00668503	109	0.113891
DHRS11	0.133106	0.00668408	57	0.113891
CNIH4	0.132926	0.0067588	275	0.115047
CCDC25	0.132873	0.00678119	207	0.115328
SUMO2	0.13272	0.0068455	403	0.116017
DLEU1	0.132724	0.0068439	95	0.116017
TLE1	0.13274	0.006837	129	0.116017
DIMT1	0.132754	0.0068314	117	0.116017
AEN	0.132617	0.0068896	85	0.11626
RBBP4	0.132617	0.00688952	316	0.11626
ACD	0.132633	0.00688268	128	0.11626
RP11-732M18.3	0.132647	0.0068766	22	0.11626
ZC3H13	0.132649	0.00687563	233	0.11626
NHP2L1	0.132533	0.00692526	362	0.116359
MBP	0.132534	0.00692484	134	0.116359
TIMM50	0.132548	0.00691905	196	0.116359
PSMB3	0.132571	0.00690894	389	0.116359
AC005523.2	0.132576	0.00690682	9	0.116359
C11orf58	0.132518	0.00693167	368	0.116366
HERC2	0.1325	0.00693948	156	0.116397
LINC00342	0.132352	0.00700292	62	0.11736
SPRR3	0.132299	0.0070259	27	0.117645
PRKRIP1	0.132251	0.00704711	137	0.117899
CCNB1	0.132202	0.00706809	147	0.118148
USPL1	0.132107	0.0071098	46	0.11844
RP11-286H15.1	0.132114	0.00710686	9	0.11844
ELMO2	0.132116	0.00710599	43	0.11844
UBAC1	0.132118	0.00710477	128	0.11844
PSMB6	0.131978	0.00716638	341	0.119281
SLC35B2	0.131909	0.00719683	128	0.119584
PLEKHJ1	0.131914	0.00719494	227	0.119584
BAG6	0.131894	0.0072037	210	0.119596
PSMA7	0.131862	0.00721771	388	0.119625
SREK1	0.131871	0.007214	263	0.119625
HES5	0.131775	0.0072564	10	0.119961
RP11-66B24.4	0.131786	0.00725187	10	0.119961
COX7B	0.131786	0.00725161	385	0.119961
SNAPIN	0.131696	0.00729193	215	0.120446
SSBP1	0.131678	0.00730008	355	0.120479
SENP3	0.131493	0.00738321	27	0.121645
KLHL8	0.131495	0.00738254	53	0.121645
UROS	0.131342	0.0074519	167	0.122674
PRPF4B	0.131326	0.00745962	244	0.122697
COX6B1	0.131278	0.00748132	405	0.122847
ATM	0.131287	0.0074771	181	0.122847
EIF3J	0.131248	0.00749531	314	0.12287
CCT8	0.13125	0.0074941	318	0.12287
TRAF5	0.131229	0.00750405	114	0.12291
RP1-187B23.1	0.130488	0.00785155	3	0.12293
IPO9-AS1	0.130488	0.00785155	3	0.12293
CTD-2308L22.1	0.130488	0.00785155	3	0.12293
COL4A3	0.130488	0.00785155	3	0.12293
RP11-58B17.2	0.130488	0.00785155	3	0.12293
HSD17B13	0.130488	0.00785155	3	0.12293
RNF150	0.130488	0.00785155	3	0.12293
CCDC110	0.130488	0.00785155	3	0.12293
ZRSR1	0.130488	0.00785155	3	0.12293
RP11-379B8.1	0.130488	0.00785155	3	0.12293
BVES	0.130488	0.00785155	3	0.12293
RP11-453F18__B.1	0.130488	0.00785155	3	0.12293
TRPM6	0.130488	0.00785155	3	0.12293
RP11-57H14.2	0.130488	0.00785155	3	0.12293
TUB	0.130488	0.00785155	3	0.12293
RP11-17A1.3	0.130488	0.00785155	3	0.12293
DNAH8	0.130488	0.00785155	3	0.12293
TDRD1	0.130488	0.00785155	3	0.12293
RP11-387D10.2	0.130488	0.00785155	3	0.12293
CTD-3128G10.6	0.130488	0.00785155	3	0.12293
AF131217.1	0.130488	0.00785155	3	0.12293
RP1	0.130488	0.00785155	3	0.12293
RP11-84C10.4	0.130488	0.00785155	3	0.12293
RP11-218F4.1	0.130488	0.00785155	3	0.12293
CHCHD3	0.130533	0.00783028	215	0.12293
USP34	0.130566	0.00781448	223	0.12293
IQGAP2	0.130572	0.00781144	110	0.12293
RMI2	0.130596	0.00780014	136	0.12293
NDUFA7.1	0.13065	0.00777425	292	0.12293
FDPS	0.130676	0.00776213	323	0.12293
SLC28A1	0.130685	0.00775787	3	0.12293
COPRS	0.130705	0.00774847	205	0.12293
SDHA	0.130719	0.00774173	254	0.12293
EIF2B2	0.130724	0.00773927	155	0.12293
GUSB	0.130742	0.00773098	197	0.12293
PSMB5	0.130743	0.00773039	323	0.12293
PSMA3	0.130754	0.007725	323	0.12293
GPD1L	0.130757	0.00772365	59	0.12293
FGFBP1	0.130776	0.00771481	37	0.12293
FAM20B	0.13084	0.0076849	91	0.12293
EIF3H	0.130861	0.00767491	369	0.12293
MCM9	0.130881	0.00766524	48	0.12293
PPP2R5C	0.1309	0.00765639	254	0.12293
WNT3	0.130924	0.0076452	11	0.12293
PABPC4	0.130934	0.00764084	240	0.12293
GNPAT	0.130949	0.00763361	187	0.12293
NOS1AP	0.130959	0.00762877	23	0.12293
ASPH	0.130991	0.007614	235	0.12293
ATP5E	0.131011	0.00760459	413	0.12293
PCNXL2	0.13104	0.00759137	48	0.12293
RP11-1094M14.11	0.131071	0.0075768	112	0.12293
FAM81A	0.131072	0.00757644	38	0.12293
DAPP1	0.13108	0.00757291	126	0.12293
CCDC15	0.131133	0.00754793	33	0.12293
KDELC2	0.131142	0.00754394	109	0.12293
NIT2	0.130426	0.00788154	202	0.123301
PRKACA	0.130357	0.00791449	129	0.123717
ACADM	0.130334	0.00792573	197	0.123794
CA2	0.130279	0.00795203	102	0.124105
FAM102B	0.130208	0.00798688	69	0.124549
HMSD	0.13017	0.00800495	27	0.124732
RP11-77H9.8	0.13009	0.00804418	18	0.125043
RP11-290F20.1	0.130092	0.00804307	3	0.125043
CLMP	0.130092	0.00804307	3	0.125043
RBL1	0.130074	0.00805207	73	0.125066
DHX15	0.130058	0.00805969	237	0.125085
VDAC1	0.130043	0.00806706	359	0.1251
SMIM7	0.130014	0.00808154	269	0.125225
DXO	0.129993	0.00809178	70	0.125285
RAVER2	0.129974	0.00810097	54	0.125328
QSER1	0.129911	0.0081321	102	0.12571
SHKBP1	0.129773	0.00820064	213	0.126369
RNPEP	0.129779	0.0081975	208	0.126369
TFF3	0.129784	0.00819511	178	0.126369
FH	0.129785	0.0081947	175	0.126369
MAPK1IP1L	0.129719	0.0082276	252	0.126684
RNPEPL1	0.129644	0.00826523	203	0.126863
EBI3	0.129649	0.0082628	23	0.126863
C17orf89	0.129656	0.00825912	279	0.126863
TATDN2	0.12967	0.00825232	76	0.126863
KYNU	0.129617	0.00827874	121	0.126871
SRSF7	0.129626	0.00827415	357	0.126871
C6orf48	0.129535	0.00831971	334	0.127299
PTPRA	0.129536	0.00831929	189	0.127299
GPATCH2	0.12951	0.00833246	130	0.127395
PARK7	0.129481	0.00834727	386	0.127521
ARAF	0.129466	0.00835451	143	0.127532
GADD45GIP1	0.129386	0.00839539	333	0.127856
TOMM22	0.129387	0.00839488	305	0.127856
ZMYM6	0.129399	0.00838854	43	0.127856
EMC2	0.129359	0.00840921	187	0.127867
DNAJB11	0.129367	0.00840479	272	0.127867
RACGAP1	0.129343	0.0084172	143	0.127889
NUP62	0.129319	0.00842948	195	0.127976
WSB2	0.129278	0.00845018	119	0.128191
MRPS35	0.129171	0.00850512	231	0.128924
DHX30	0.129144	0.00851914	193	0.129036
COPE	0.12909	0.00854716	369	0.12936
GSR	0.129069	0.00855792	131	0.129423
C12orf36	0.129029	0.00857875	18	0.129637
CSNK1G2	0.128997	0.00859504	151	0.129783
KCTD6	0.128937	0.00862629	59	0.129953
TIMMDC1	0.128939	0.00862504	217	0.129953
STX11	0.128946	0.00862138	54	0.129953
INPP1	0.128889	0.00865149	162	0.130233
MARCKSL1	0.128866	0.00866334	329	0.13031
SEPT2	0.128822	0.00868641	344	0.130457
MSANTD3	0.128826	0.00868413	43	0.130457
CBR1	0.128778	0.00870965	179	0.130705
PSMD11	0.128698	0.00875175	272	0.131236
MARK2	0.128554	0.00882764	131	0.13207
CDC45	0.128555	0.00882719	93	0.13207
CDC27	0.128557	0.00882608	161	0.13207
FOXA2	0.128526	0.0088428	65	0.132195
AP2S1	0.128508	0.0088525	348	0.132239
PRMT7	0.128478	0.00886809	83	0.13237
UBE2I	0.128464	0.00887572	358	0.132383
BTF3	0.128422	0.00889808	410	0.132615
DAP3	0.128377	0.00892244	255	0.132776
CDCA5	0.128389	0.00891576	157	0.132776
PFDN4	0.12836	0.00893118	307	0.132805
TMEM243	0.128264	0.00898317	246	0.133476
MRPL39	0.128249	0.00899103	150	0.133491
SERP1	0.128171	0.00903341	379	0.134018
CD3G	-0.12812	0.00906125	53	0.134329
UBE2J1	0.128068	0.00908946	220	0.134645
RP11-282O18.3	0.128027	0.00911161	26	0.134871
TMEM14B	0.127863	0.0092021	331	0.136107
EIF2S3	0.127829	0.0092209	267	0.136179
PVRL1	0.127831	0.00921977	60	0.136179
GHITM	0.127796	0.00923901	318	0.136343
IER3IP1.1	0.127687	0.00929919	302	0.136921
SNRPC	0.127689	0.0092983	312	0.136921
RPS14	0.127712	0.00928559	414	0.136921
ZNF714	0.127615	0.00933977	56	0.137415
UBB	0.127557	0.00937216	410	0.137788
FTSJ1	0.127523	0.00939087	100	0.137959
URI1	0.127454	0.00943013	154	0.138327
POLE4	0.127456	0.00942891	306	0.138327
RPL7	0.127386	0.00946817	413	0.138781
C18orf25	0.127364	0.00948078	72	0.138862
VOPP1	0.127344	0.00949226	237	0.138926
FBXO6	0.127304	0.00951496	86	0.139154
ZCCHC7	0.12728	0.00952865	146	0.139249
WDHD1	0.127259	0.0095403	72	0.139315
SKIV2L2	0.127201	0.00957325	151	0.139692
COPG1	0.127169	0.00959203	184	0.139757
B3GNT7	0.127179	0.00958609	59	0.139757
CCDC18	0.127143	0.00960683	114	0.139764
TMEM60	0.127147	0.00960438	195	0.139764
TPI1	0.127116	0.00962211	402	0.139882
NCOR2	0.127101	0.00963096	154	0.139907
LPCAT1	0.127044	0.00966345	103	0.140275
CD58	0.126947	0.00971967	201	0.140986
RPL36A	0.126918	0.00973655	413	0.141126
COX6A1P2	0.126825	0.00979074	344	0.141596
ARL6IP4	0.126825	0.00979024	380	0.141596
TCIRG1	0.126848	0.00977698	205	0.141596
MIS18A	0.126794	0.00980854	137	0.141748
FPGT-TNNI3K	0.126768	0.00982347	6	0.141754
MAP2K4	0.12677	0.00982241	59	0.141754
CAPZA1	0.126711	0.00985738	342	0.141824
LZTR1	-0.126712	0.00985648	54	0.141824
EIF4E2	0.126724	0.00984975	265	0.141824
MRPS10	0.126741	0.00983957	222	0.141824
KLHL23	0.126641	0.0098982	101	0.142307
CENPA	0.126609	0.00991698	129	0.142367
BFSP2-AS1	0.126619	0.00991127	7	0.142367
DDX46	0.126578	0.00993552	316	0.142528
DLEU2L	0.126506	0.00997788	34	0.143031
SNAPC5	0.126435	0.01002	164	0.143529
METTL3	0.126418	0.0100302	100	0.14357
SLC39A8	0.126404	0.0100385	81	0.143583
SMC3	0.126337	0.0100787	284	0.143948
PNKD	0.126337	0.0100784	294	0.143948
NACA	0.126294	0.0101042	414	0.144207
BOD1L1	0.126255	0.0101279	207	0.144439
ERLIN1	0.126208	0.0101557	97	0.144624
RFX5	0.126219	0.0101492	129	0.144624
UCP2	0.126193	0.0101648	247	0.144649
FOXN2	0.126137	0.0101985	92	0.145022
SLK	0.126118	0.0102102	181	0.145083
PGM1	0.126058	0.0102464	150	0.145492
NUTF2	0.126021	0.0102689	303	0.145494
GRB2	0.126027	0.0102651	252	0.145494
MDH2	0.126029	0.0102644	326	0.145494
CCNF	0.125941	0.010318	71	0.145978
EIF5	0.125942	0.0103172	323	0.145978
PKM	0.125851	0.010373	395	0.14665
PDP2	0.125816	0.0103945	10	0.146847
KCTD3	0.125782	0.0104155	140	0.147038
RWDD1	0.125742	0.01044	318	0.147169
PPM1D	0.125742	0.0104398	56	0.147169
NACA2	0.125696	0.0104682	106	0.147354
NCAPG	0.1257	0.0104659	120	0.147354
ASPM	0.125681	0.0104778	148	0.147383
RP3-467K16.4	0.122244	0.0128061	1	0.147509
PLA2G5	0.122244	0.0128061	1	0.147509
RP11-84A19.4	0.122244	0.0128061	1	0.147509
RP11-277A4.4	0.122244	0.0128061	1	0.147509
RP11-344P13.4	0.122244	0.0128061	1	0.147509
CAMK1G	0.122244	0.0128061	1	0.147509
RP4-781K5.2	0.122244	0.0128061	1	0.147509
RP11-130L8.2	0.122244	0.0128061	1	0.147509
RP11-65L3.2	0.122244	0.0128061	1	0.147509
RP11-171I2.2	0.122244	0.0128061	1	0.147509
GPR55	0.122244	0.0128061	1	0.147509
KIF1A	0.122244	0.0128061	1	0.147509
RP11-266J6.2	0.122244	0.0128061	1	0.147509
RP11-1020A11.2	0.122244	0.0128061	1	0.147509
TMPPE	0.122244	0.0128061	1	0.147509
RP11-368I23.2	0.122244	0.0128061	1	0.147509
THPO	0.122244	0.0128061	1	0.147509
RP11-689K5.3	0.122244	0.0128061	1	0.147509
GLRA3	0.122244	0.0128061	1	0.147509
CTD-2199O4.6	0.122244	0.0128061	1	0.147509
LINC00461	0.122244	0.0128061	1	0.147509
SLCO4C1	0.122244	0.0128061	1	0.147509
RP3-475N16.1	0.122244	0.0128061	1	0.147509
LAMB4	0.122244	0.0128061	1	0.147509
DGKI	0.122244	0.0128061	1	0.147509
RP11-981G7.6	0.122244	0.0128061	1	0.147509
AC120194.1	0.122244	0.0128061	1	0.147509
RP11-363E6.4	0.122244	0.0128061	1	0.147509
FAM135B	0.122244	0.0128061	1	0.147509
TMC1	0.122244	0.0128061	1	0.147509
RORB	0.122244	0.0128061	1	0.147509
RP11-305L7.6	0.122244	0.0128061	1	0.147509
RP11-500B12.1	0.122244	0.0128061	1	0.147509
LCNL1	0.122244	0.0128061	1	0.147509
RP11-118K6.3	0.122244	0.0128061	1	0.147509
SKIDA1	0.122244	0.0128061	1	0.147509
LINC00959	0.122244	0.0128061	1	0.147509
FAM181B	0.122244	0.0128061	1	0.147509
NAALAD2	0.122244	0.0128061	1	0.147509
RP4-761J14.10	0.122244	0.0128061	1	0.147509
RP11-630C16.2	0.122244	0.0128061	1	0.147509
LINC00592	0.122244	0.0128061	1	0.147509
RP11-116D17.3	0.122244	0.0128061	1	0.147509
RP11-120K24.3	0.122244	0.0128061	1	0.147509
LINC01146	0.122244	0.0128061	1	0.147509
RP11-45P15.4	0.122244	0.0128061	1	0.147509
RP11-73M18.9	0.122244	0.0128061	1	0.147509
RP11-540O11.6	0.122244	0.0128061	1	0.147509
DNM1P35	0.122244	0.0128061	1	0.147509
RP11-20I23.8	0.122244	0.0128061	1	0.147509
TEPP	0.122244	0.0128061	1	0.147509
AC139099.5	0.122244	0.0128061	1	0.147509
CTAGE1	0.122244	0.0128061	1	0.147509
FAM69C	0.122244	0.0128061	1	0.147509
RP11-17M16.2	0.122244	0.0128061	1	0.147509
NKX2-2	0.122244	0.0128061	1	0.147509
AC104532.4	0.122244	0.0128061	1	0.147509
EMR3	0.122244	0.0128061	1	0.147509
C5AR2	0.122244	0.0128061	1	0.147509
ASPDH	0.122244	0.0128061	1	0.147509
CTD-2568A17.5	0.122244	0.0128061	1	0.147509
CTD-2619J13.17	0.122244	0.0128061	1	0.147509
SLC5A4	0.122244	0.0128061	1	0.147509
BACH1-IT2	0.122244	0.0128061	1	0.147509
C8B	0.122244	0.0128061	1	0.147509
RP4-655J12.4	0.122244	0.0128061	1	0.147509
RP11-563D10.1	0.122244	0.0128061	1	0.147509
AC019181.2	0.122244	0.0128061	1	0.147509
RP11-129K12.4	0.122244	0.0128061	1	0.147509
CCR9	0.122244	0.0128061	1	0.147509
AC007620.3	0.122244	0.0128061	1	0.147509
RP11-20I20.4	0.122244	0.0128061	1	0.147509
RP11-431M7.3	0.122244	0.0128061	1	0.147509
AC008964.1	0.122244	0.0128061	1	0.147509
RP11-1277A3.3	0.122244	0.0128061	1	0.147509
RP5-899E9.1	0.122244	0.0128061	1	0.147509
SPDYE3	0.122244	0.0128061	1	0.147509
GS1-421I3.2	0.122244	0.0128061	1	0.147509
RP11-151D14.1	0.122244	0.0128061	1	0.147509
LINC00610	0.122244	0.0128061	1	0.147509
GPHA2	0.122244	0.0128061	1	0.147509
RP11-755F10.3	0.122244	0.0128061	1	0.147509
RP11-320N7.2	0.122244	0.0128061	1	0.147509
RP11-603J24.17	0.122244	0.0128061	1	0.147509
AC124890.1	0.122244	0.0128061	1	0.147509
RP11-320P7.1	0.122244	0.0128061	1	0.147509
RP11-433J8.1	0.122244	0.0128061	1	0.147509
PLIN1	0.122244	0.0128061	1	0.147509
MIR1302-11	0.122244	0.0128061	1	0.147509
RP11-72I8.1	0.122244	0.0128061	1	0.147509
CA5A	0.122244	0.0128061	1	0.147509
OTOP3	0.122244	0.0128061	1	0.147509
RP11-353N14.5	0.122244	0.0128061	1	0.147509
CNBD2	0.122244	0.0128061	1	0.147509
CTD-2192J16.26	0.122244	0.0128061	1	0.147509
CLEC17A	0.122244	0.0128061	1	0.147509
CYP4F22	0.122244	0.0128061	1	0.147509
AC004510.3	0.122244	0.0128061	1	0.147509
AC084219.3	0.122244	0.0128061	1	0.147509
C22orf43	0.122244	0.0128061	1	0.147509
RP1-90L6.2	0.122244	0.0128061	1	0.147509
ADCY10	0.122244	0.0128061	1	0.147509
RGPD3	0.122244	0.0128061	1	0.147509
RP11-329B9.4	0.122244	0.0128061	1	0.147509
CTC-441N14.2	0.122244	0.0128061	1	0.147509
RP1-27K12.2	0.122244	0.0128061	1	0.147509
RP11-321N4.5	0.122244	0.0128061	1	0.147509
C6ORF165	0.122244	0.0128061	1	0.147509
RP3-355L5.5	0.122244	0.0128061	1	0.147509
RP11-449P15.1	0.122244	0.0128061	1	0.147509
ATP6V0A4	0.122244	0.0128061	1	0.147509
MIR3150A	0.122244	0.0128061	1	0.147509
RP11-139J15.7	0.122244	0.0128061	1	0.147509
PKD2L1	0.122244	0.0128061	1	0.147509
RP11-521B24.5	0.122244	0.0128061	1	0.147509
AC009120.4	0.122244	0.0128061	1	0.147509
HOXB1	0.122244	0.0128061	1	0.147509
MPO	0.122244	0.0128061	1	0.147509
AC010327.2	0.122244	0.0128061	1	0.147509
AC000067.1	0.122244	0.0128061	1	0.147509
LINC00319	0.122244	0.0128061	1	0.147509
RP11-256I23.2	0.122244	0.0128061	1	0.147509
FANCD2OS	0.122244	0.0128061	1	0.147509
CWH43	0.122244	0.0128061	1	0.147509
HCG20	0.122244	0.0128061	1	0.147509
LL09NC01-251B2.3	0.122244	0.0128061	1	0.147509
RP11-295P9.8	0.122244	0.0128061	1	0.147509
LINC00843	0.122244	0.0128061	1	0.147509
CTD-2116N17.1	0.122244	0.0128061	1	0.147509
Y_RNA.1	0.122244	0.0128061	1	0.147509
C20orf202	0.122244	0.0128061	1	0.147509
EXTL1	0.122244	0.0128061	1	0.147509
IRGM	0.122244	0.0128061	1	0.147509
GNG3	0.122244	0.0128061	1	0.147509
RP11-545N8.3	0.122244	0.0128061	1	0.147509
PYY	0.122244	0.0128061	1	0.147509
RP11-17M16.1	0.122244	0.0128061	1	0.147509
RP5-952N6.1	0.122244	0.0128061	1	0.147509
RP11-469A15.2	0.122244	0.0128061	1	0.147509
ZNF385B	0.122244	0.0128061	1	0.147509
CSPG5	0.122244	0.0128061	1	0.147509
RP11-383I23.2	0.122244	0.0128061	1	0.147509
RP11-475B2.1	0.122244	0.0128061	1	0.147509
SPINK9	0.122244	0.0128061	1	0.147509
RP3-403L10.3	0.122244	0.0128061	1	0.147509
RP11-337A23.3	0.122244	0.0128061	1	0.147509
TBX10	0.122244	0.0128061	1	0.147509
RP11-173M1.4	0.122244	0.0128061	1	0.147509
RP11-692N5.1	0.122244	0.0128061	1	0.147509
RP11-534N16.1	0.122244	0.0128061	1	0.147509
AC000068.10	0.122244	0.0128061	1	0.147509
RP1-224A6.3	0.122244	0.0128061	1	0.147509
LINC00635	0.122244	0.0128061	1	0.147509
PCDHA13	0.122244	0.0128061	1	0.147509
FSBP	0.122244	0.0128061	1	0.147509
RP11-923I11.3	0.122244	0.0128061	1	0.147509
KRTAP2-3	0.122244	0.0128061	1	0.147509
RP11-400N13.2	0.122244	0.0128061	1	0.147509
RP11-100E13.1	0.122244	0.0128061	1	0.147509
AC103563.8	0.122244	0.0128061	1	0.147509
FETUB	0.122244	0.0128061	1	0.147509
GPR78	0.122244	0.0128061	1	0.147509
RP1-90L14.1	0.122244	0.0128061	1	0.147509
LA16c-312E8.2	0.122244	0.0128061	1	0.147509
HS3ST6	0.122244	0.0128061	1	0.147509
ALOX12	0.122244	0.0128061	1	0.147509
EFCAB3	0.122244	0.0128061	1	0.147509
FAM19A3	0.122244	0.0128061	1	0.147509
RP13-1039J1.3	0.122244	0.0128061	1	0.147509
COL6A5	0.122244	0.0128061	1	0.147509
RP11-156K13.3	0.122244	0.0128061	1	0.147509
RP11-1006G14.1	0.122244	0.0128061	1	0.147509
ST8SIA5	0.122244	0.0128061	1	0.147509
RP11-114M1.2	0.122244	0.0128061	1	0.147509
NCR2	0.122244	0.0128061	1	0.147509
RP3-395M20.2	0.122244	0.0128061	1	0.147509
STEAP3-AS1	0.122244	0.0128061	1	0.147509
C9	0.122244	0.0128061	1	0.147509
RP11-81K13.1	0.122244	0.0128061	1	0.147509
CTC-228N24.2	0.122244	0.0128061	1	0.147509
IL5	0.122244	0.0128061	1	0.147509
AC010525.7	0.122244	0.0128061	1	0.147509
XAGE1B	0.122244	0.0128061	1	0.147509
RP11-875O11.3	0.122244	0.0128061	1	0.147509
TIRAP	0.122246	0.0128045	23	0.147509
COPS3	0.122255	0.012798	211	0.147509
STOML2	0.122273	0.0127843	262	0.147509
CXCL5	0.12231	0.0127572	93	0.147509
SF3B2	0.122315	0.0127535	325	0.147509
LINC00482	0.122337	0.0127377	4	0.147509
MARCH5	0.122388	0.0126997	143	0.147509
MRPL11	0.122433	0.0126668	268	0.147509
BCAS2	0.122476	0.0126353	260	0.147509
AC004257.3	0.122504	0.0126153	24	0.147509
GOLT1B	0.122525	0.0125999	196	0.147509
EXOSC4	0.12254	0.0125886	156	0.147509
BHLHE41	0.122552	0.0125798	98	0.147509
LYPD5	0.122591	0.0125517	28	0.147509
APRT	0.122651	0.0125082	352	0.147509
ATP5H	0.122717	0.0124609	367	0.147509
RPS17	0.122786	0.0124108	213	0.147509
FAM98A	0.122837	0.0123741	91	0.147509
ALDH16A1	0.122848	0.0123667	137	0.147509
NOL7	0.122886	0.0123395	279	0.147509
NDUFA4	0.122907	0.0123242	403	0.147509
GOSR2	0.122928	0.0123093	139	0.147509
EIF2B5	0.122929	0.0123087	170	0.147509
FAM98C	0.122982	0.0122706	109	0.147509
CGGBP1	0.123049	0.0122235	213	0.147509
EMC8	0.123055	0.0122187	204	0.147509
ELAVL1	0.123062	0.0122136	272	0.147509
BAD	0.123146	0.0121546	251	0.147509
SEC22C	0.12322	0.0121022	131	0.147509
IARS2	0.123268	0.0120684	197	0.147509
CDK5RAP3	0.123293	0.0120513	255	0.147509
RP11-1407O15.2	0.123304	0.0120436	54	0.147509
YWHAZ	0.123351	0.0120107	384	0.147509
QKI	0.123367	0.0119994	139	0.147509
ARHGAP11B	0.123372	0.0119957	171	0.147509
MT-ND2	0.12341	0.0119694	414	0.147509
PARP2	0.123435	0.011952	103	0.147509
ZW10	0.123474	0.0119253	67	0.147509
CEP135	0.123515	0.0118963	100	0.147509
ZMAT2	0.123528	0.0118877	272	0.147509
EEA1	0.123529	0.0118871	126	0.147509
ACTL6A	0.123534	0.0118834	219	0.147509
VWA9	0.123583	0.0118494	132	0.147509
CDCA4	0.123604	0.011835	180	0.147509
TSC22D3	-0.123623	0.0118218	324	0.147509
FBXW5	0.123631	0.0118167	207	0.147509
C19orf54	0.123641	0.0118094	45	0.147509
CYB5B	0.123643	0.0118082	290	0.147509
IER2	0.123666	0.0117922	307	0.147509
RBM14	0.123713	0.0117602	152	0.147509
NSD1	0.123724	0.0117526	195	0.147509
UQCRC1	0.123727	0.0117503	298	0.147509
OST4	0.123744	0.0117391	407	0.147509
THAP6	0.123791	0.0117069	51	0.147509
VPRBP	0.1238	0.0117008	67	0.147509
NDUFB8.1	0.123814	0.0116913	358	0.147509
DNAJB14	0.123823	0.0116846	171	0.147509
UBE2K	0.123861	0.0116593	279	0.147509
AC074289.1	0.123868	0.0116541	30	0.147509
TREX1	0.123888	0.0116408	145	0.147509
ATP5I	0.123903	0.0116307	404	0.147509
UBXN4	0.12393	0.0116119	334	0.147509
CLDND2	0.123953	0.0115967	44	0.147509
PPP1R7	0.124018	0.0115525	291	0.147509
AP2M1	0.124051	0.0115308	339	0.147509
C11orf31	0.12406	0.0115243	380	0.147509
UCHL3	0.124091	0.0115034	216	0.147509
CBWD5	0.124098	0.0114987	109	0.147509
GPRC5C	-0.124102	0.0114959	100	0.147509
OGFR	0.124136	0.011473	210	0.147509
DENR	0.124175	0.0114472	247	0.147509
MS4A1	0.124181	0.0114433	112	0.147509
PRDX3	0.124198	0.0114317	326	0.147509
SPRR2D	0.124236	0.0114065	14	0.147509
FAM199X	0.124282	0.0113756	112	0.147509
CDC25B	0.124291	0.01137	173	0.147509
LUC7L3	0.124338	0.0113384	347	0.147509
GATC	0.124408	0.0112919	43	0.147509
IDH2	0.124409	0.0112916	298	0.147509
CD40	0.124435	0.0112743	182	0.147509
NMT1	0.124482	0.0112435	257	0.147509
RYK	0.124485	0.0112411	122	0.147509
KIF22	0.12449	0.0112378	223	0.147509
TPT1	0.124508	0.011226	414	0.147509
IRF8	0.124516	0.011221	141	0.147509
CBLL1	-0.124533	0.01121	74	0.147509
WDR72	-0.124556	0.0111944	39	0.147509
RP11-809O17.1	0.124563	0.01119	14	0.147509
ZNF286A	0.124567	0.0111873	18	0.147509
CD46	0.124598	0.0111672	264	0.147509
TIMM23	0.1246	0.0111659	165	0.147509
ITSN2	0.124662	0.0111253	247	0.147509
WDR4	0.124675	0.0111166	76	0.147509
PPIL3	0.124749	0.0110687	184	0.147509
MBD2	0.124799	0.0110359	209	0.147509
ELP6	0.124822	0.0110212	138	0.147509
LINC00337	0.124875	0.010987	7	0.147509
RP11-326C3.11	0.124875	0.010987	7	0.147509
SCCPDH	0.124891	0.0109766	223	0.147509
DDX31	0.124916	0.0109606	37	0.147509
ST6GALNAC2	0.124991	0.0109124	38	0.147509
TRIM16L	0.125044	0.0108786	34	0.147509
SEC11C	0.125047	0.0108765	264	0.147509
ACAA2	0.125055	0.0108714	192	0.147509
FAM120AOS	0.125069	0.0108624	170	0.147509
RP11-126K1.6	0.125088	0.0108501	37	0.147509
NDUFB1	0.125131	0.0108232	390	0.147509
NXT1	0.125216	0.0107689	202	0.147509
CHMP5	0.125227	0.010762	298	0.147509
MRPL3	0.12524	0.0107536	238	0.147509
ACTB	0.125242	0.0107527	414	0.147509
CHAC2	0.12526	0.0107413	61	0.147509
DNER	0.12526	0.010741	7	0.147509
ZMYND19	0.125341	0.0106897	64	0.147509
NDUFA6	0.125385	0.0106625	343	0.147509
RPAP3	0.125393	0.0106575	121	0.147509
EIF4EBP1	0.125439	0.0106284	273	0.147509
CASP6	0.12546	0.0106152	125	0.147509
MRPL32	0.125488	0.0105975	250	0.147509
ISG20L2	0.12554	0.0105651	145	0.147509
USMG5	0.125557	0.0105546	402	0.147509
CHERP	0.125566	0.0105489	134	0.147509
SMDT1	0.125643	0.010501	337	0.147509
MRPS34	0.122192	0.0128446	326	0.14769
SOD1	0.1222	0.0128386	386	0.14769
NCBP2-AS2	0.122206	0.012834	181	0.14769
HSP90AB1	0.122116	0.0129012	391	0.148079
ZFR	0.122117	0.0128998	178	0.148079
CD3E	-0.122126	0.0128933	72	0.148079
C15orf41	0.122099	0.0129137	50	0.148136
SLIRP	0.122063	0.0129403	358	0.148354
WDR47	0.122004	0.0129842	50	0.14877
LYRM7	0.12194	0.0130323	133	0.149146
NEU3	0.121948	0.0130265	4	0.149146
BIRC3	0.121891	0.0130695	255	0.149309
AC062017.1	0.121895	0.0130663	44	0.149309
SKAP2	0.12191	0.0130548	265	0.149309
STXBP5	0.121835	0.0131111	15	0.149696
LRMP	0.121795	0.0131416	113	0.149782
EPB41L1	0.1218	0.0131376	92	0.149782
ZNF823	0.121802	0.0131363	32	0.149782
SNX19	0.121782	0.0131518	98	0.149811
MRPS33	0.121768	0.0131622	259	0.149842
FAM89A	0.12174	0.0131834	57	0.149995
STEAP1	0.121677	0.0132309	114	0.150449
STAG2	0.121642	0.0132581	213	0.15067
CTNNAL1	0.121535	0.0133393	146	0.151417
PRRC2C	0.121538	0.0133376	340	0.151417
PSMG1	0.121521	0.0133505	178	0.151456
YKT6	0.1215	0.0133662	178	0.151458
PICK1	0.121503	0.0133638	69	0.151458
C2orf54	0.121468	0.0133913	28	0.151654
ZNF101	0.121401	0.0134426	48	0.152058
RRP36	0.121407	0.0134379	120	0.152058
PRADC1	0.121369	0.0134671	130	0.152247
BRIX1	0.121342	0.0134881	207	0.152309
GRTP1	0.12135	0.0134818	56	0.152309
RBM28	0.12133	0.013497	113	0.152321
MRPL21	0.121312	0.0135113	249	0.152394
KB-431C1.4	0.121265	0.0135477	15	0.152717
EEF1G	0.121245	0.013563	252	0.152801
DCUN1D2	0.1212	0.0135984	44	0.153112
PAF1	0.121144	0.0136417	173	0.153511
ZRANB2	0.121041	0.0137229	262	0.154247
SNX10	0.121043	0.0137213	140	0.154247
C9orf41	0.12102	0.0137389	80	0.154337
XRCC6	0.120999	0.0137559	331	0.154439
MTHFS	0.120979	0.0137717	219	0.154528
F2RL3	-0.120953	0.0137918	37	0.154665
CCDC82	0.120926	0.0138136	179	0.154731
ITPKA	0.120934	0.0138066	30	0.154731
BCL2A1	0.120868	0.0138592	89	0.155154
SLC44A1	0.120847	0.0138755	202	0.155157
NEDD8	0.120853	0.013871	387	0.155157
PPP2R3C	0.120831	0.0138887	154	0.155216
HSPE1	0.120805	0.0139093	384	0.155268
TAP2.1	0.120806	0.0139083	174	0.155268
SAC3D1	0.120789	0.0139215	171	0.155317
LOXL2	0.12073	0.0139687	62	0.155753
ACSL3	0.120715	0.0139808	165	0.1558
WBSCR16	0.120704	0.01399	109	0.155813
CD19	0.120664	0.0140218	73	0.1559
ZBTB10	-0.120668	0.0140186	70	0.1559
RIF1	0.120682	0.014007	191	0.1559
MSLN	0.120641	0.0140403	161	0.155928
LATS1	0.120646	0.0140363	80	0.155928
FAM78A	0.120621	0.0140563	24	0.155929
PSMB9	0.120626	0.0140524	342	0.155929
HIST2H2BF	0.120606	0.0140683	45	0.155973
CCNYL1	0.120589	0.0140815	86	0.156032
HIST1H1B	0.12055	0.0141129	95	0.15629
MRPL19	0.120477	0.0141724	224	0.15686
DCP2	0.120445	0.014198	152	0.157054
ZIK1	0.120398	0.0142363	15	0.157301
DCXR	0.120403	0.0142317	252	0.157301
ARPC4	0.12037	0.0142587	332	0.157458
FKBP15	0.120347	0.0142775	88	0.157577
MRPL23	0.120309	0.0143084	351	0.15765
ETF1	0.120315	0.0143034	193	0.15765
DERL3	0.12032	0.0142997	91	0.15765
MRPL22	0.120286	0.0143273	283	0.157681
FGD5-AS1	0.120289	0.0143246	203	0.157681
RAP2B	0.120269	0.0143409	134	0.157741
ATAD3A	0.120237	0.0143675	123	0.157857
FCRLA	0.120243	0.0143622	77	0.157857
TOP1	0.12022	0.0143809	300	0.157915
EVL	0.120081	0.0144954	220	0.158726
MLX	0.120084	0.0144929	190	0.158726
MRPL40	0.120096	0.0144831	237	0.158726
FASN	0.120101	0.0144783	94	0.158726
PSME2	0.120114	0.0144681	373	0.158726
SSRP1	0.120043	0.0145269	270	0.158981
MRPL46	0.120017	0.0145481	155	0.159125
LIMS1	0.119947	0.0146056	282	0.159664
ADI1	0.11992	0.0146286	272	0.159736
STOX1	0.119921	0.0146279	15	0.159736
GINS1	0.119885	0.0146573	81	0.15996
RP11-390B4.5	0.119846	0.01469	10	0.160139
TAP1	0.119848	0.0146883	270	0.160139
ATAD1	0.119759	0.014763	154	0.160845
NOLC1	0.119685	0.0148249	152	0.161429
PGC	0.119673	0.014835	71	0.161448
ATIC	0.119632	0.0148697	173	0.161736
RP11-383H13.1	0.11962	0.0148793	10	0.16175
ANKRD13A	0.119606	0.014891	140	0.161787
THEM6	0.119479	0.0149984	108	0.162864
OLFML1	0.119406	0.0150607	10	0.163449
SLC25A6	0.119381	0.015082	401	0.163589
EIF5B	0.11935	0.0151085	358	0.163785
COMMD3	0.119292	0.015158	251	0.164232
RPL9	0.119191	0.0152451	412	0.165084
ARPP19	0.119148	0.015282	303	0.165208
ADCY9	0.119153	0.0152782	19	0.165208
DPH3	0.119155	0.0152764	175	0.165208
C19orf24	0.11912	0.0153065	262	0.165381
CSNK2A1	0.119047	0.01537	182	0.165976
EMD	0.11903	0.015384	222	0.166035
DPM2	0.118985	0.0154236	227	0.166371
PPP1R10	0.118973	0.0154338	171	0.166388
TPM3	0.118957	0.0154479	377	0.166448
TCL1A	0.118936	0.0154664	89	0.166556
TICRR	0.118872	0.0155224	19	0.167067
SLC50A1	0.118849	0.0155427	185	0.167193
RPL39	0.118827	0.0155619	414	0.167308
TIFA	0.118761	0.0156198	136	0.167561
ZNF121	0.11877	0.0156118	63	0.167561
IGJ	0.118779	0.0156041	177	0.167561
BBS10	0.11879	0.0155941	28	0.167561
ARF3	0.118716	0.0156592	266	0.167615
USP10	0.118718	0.0156575	176	0.167615
ZNF706	0.118728	0.0156483	368	0.167615
TP53	0.118733	0.0156444	138	0.167615
PSMD7	0.118704	0.0156701	292	0.16764
BZW2	0.118686	0.0156862	195	0.16772
UQCRQ	0.118636	0.0157303	398	0.167732
SMAD2	0.118638	0.0157284	174	0.167732
VPS25	0.11864	0.0157266	225	0.167732
NDUFA1	0.11866	0.0157089	393	0.167732
CISD2	0.118664	0.0157049	282	0.167732
SAFB2	0.118607	0.0157554	193	0.167909
SLC7A1	0.118572	0.0157866	118	0.16815
PET117	0.118532	0.0158223	138	0.168346
PITPNC1	0.118534	0.0158204	97	0.168346
RP11-66N24.3	0.118464	0.015883	16	0.1689
CYFIP1	0.118378	0.0159601	187	0.169628
CALM2	0.118338	0.0159954	412	0.169725
BIK	0.118344	0.0159908	212	0.169725
IQGAP3	0.118356	0.0159794	79	0.169725
S100P	0.118288	0.0160403	183	0.170109
FKBP11	0.118258	0.0160682	160	0.17022
CAP1	0.118261	0.0160654	382	0.17022
MRPL54	0.118239	0.0160846	286	0.170301
KIF2C	0.118187	0.0161322	119	0.170713
INCENP	0.118128	0.0161852	58	0.171181
NDUFS3	0.117988	0.016313	292	0.172439
PRDM4	0.117966	0.016333	63	0.172557
MRPL4	0.117897	0.0163959	226	0.173128
YAF2	0.117886	0.0164065	209	0.173146
FRG1	0.117875	0.0164162	285	0.173155
CCDC170	0.117766	0.0165168	7	0.173373
ZNF782	0.117766	0.0165168	7	0.173373
C9orf117	0.117766	0.0165168	7	0.173373
FSIP1	0.117766	0.0165168	7	0.173373
MEX3B	0.117766	0.0165168	7	0.173373
P2RX1	0.117766	0.0165168	7	0.173373
CHADL	0.117766	0.0165168	7	0.173373
AP001062.7	0.117766	0.0165168	7	0.173373
ZC3HC1	0.117777	0.0165071	61	0.173373
ESD	0.11775	0.0165314	305	0.173434
PIGS	0.117588	0.0166822	115	0.174453
SUZ12	0.117595	0.0166761	210	0.174453
HLA-DMB	0.117607	0.0166647	234	0.174453
UQCC2	0.117612	0.0166599	301	0.174453
PRPF4	0.117618	0.016654	111	0.174453
PCNT	0.117623	0.0166493	75	0.174453
TADA1	0.117577	0.0166927	46	0.174469
PPIP5K2	0.117539	0.0167284	117	0.174749
DDB1	0.117509	0.0167562	200	0.174946
SAP30	0.117467	0.0167953	125	0.175166
C9orf64	0.117476	0.0167869	70	0.175166
RPL36AL	0.117453	0.0168086	401	0.175212
RP11-1008C21.2	0.117357	0.0168986	7	0.175868
RASGRF1	0.117357	0.0168986	7	0.175868
PNISR	0.117364	0.0168919	367	0.175868
SLC28A3	0.117332	0.0169227	29	0.176025
PGAM1	0.117252	0.0169982	345	0.176717
RBM43	0.117225	0.017024	50	0.176796
GPAT2	0.117227	0.0170213	47	0.176796
SRM	0.117139	0.0171057	215	0.177361
MPC2	0.117139	0.0171056	335	0.177361
FKBP8	0.117152	0.0170933	318	0.177361
TUFM	0.117051	0.0171892	339	0.178133
PDCD2	0.116958	0.0172786	196	0.178964
SSNA1	0.116911	0.0173239	306	0.179338
PTPN1	0.116823	0.0174091	188	0.179743
ZNF624	0.116828	0.0174039	8	0.179743
COPS5	0.11684	0.0173922	230	0.179743
MRPL20	0.116842	0.01739	344	0.179743
EIF3L	0.116843	0.0173893	322	0.179743
HNRNPH3	0.116767	0.0174633	303	0.180208
EIF4G2	0.11671	0.0175184	373	0.18049
HMGB3	0.116718	0.0175112	233	0.18049
QRSL1	0.11672	0.0175087	103	0.18049
GMPR2	0.116666	0.0175615	162	0.180839
FAM177A1	0.116629	0.0175975	271	0.181114
MT-ND1	0.116585	0.0176403	412	0.181459
SFT2D1	0.116527	0.0176975	306	0.181951
MT-ND5	0.116332	0.0178901	394	0.183835
TMEM248	0.116302	0.0179196	254	0.184042
TFRC	0.116283	0.0179382	159	0.184136
PTPN18	0.116255	0.0179661	217	0.184325
HCLS1	0.11623	0.017991	188	0.184483
FAM3C	0.116219	0.018002	278	0.184499
MANEAL	0.116209	0.0180122	41	0.184507
WHSC1	0.116186	0.0180347	180	0.18464
GTPBP2	0.116075	0.0181462	83	0.185394
VCP	0.116075	0.0181459	276	0.185394
NRM	0.116092	0.018129	121	0.185394
SCTR	-0.116096	0.0181253	70	0.185394
FKBP1A	0.116015	0.0182058	394	0.185711
ITFG1	-0.116015	0.0182057	192	0.185711
SAMD1	0.116026	0.0181951	134	0.185711
SGTA	0.115939	0.0182832	145	0.186403
PRR4	0.115914	0.0183077	99	0.186555
SAP30BP	0.11588	0.0183421	227	0.186809
NOP10	0.115868	0.0183548	387	0.18684
MRPL36	0.115852	0.0183713	255	0.18691
ARHGAP21	0.115781	0.0184432	133	0.187447
HK1	0.115789	0.0184348	146	0.187447
MFN1	0.115723	0.018502	100	0.187946
EYA3	0.115674	0.0185524	82	0.188262
NELFCD	0.11568	0.0185456	202	0.188262
RTCA	0.115609	0.0186184	175	0.188835
DDX23	0.115565	0.0186634	158	0.189193
ZSCAN12	0.115493	0.0187383	15	0.189853
MTFP1	0.115422	0.0188117	162	0.190399
HIST1H2AB	0.115425	0.0188081	30	0.190399
ARHGAP27	0.115344	0.0188923	154	0.191017
MAN2A2	0.115347	0.018889	55	0.191017
DCBLD1	0.115281	0.0189575	81	0.191577
ARHGAP35	0.11523	0.0190112	101	0.19202
SUMO3	0.115184	0.019059	301	0.192304
GTF2H2C	0.115187	0.0190557	47	0.192304
CKMT1A	0.115165	0.0190791	66	0.192407
MGME1	0.115098	0.01915	154	0.193023
RPUSD3	0.115087	0.0191615	124	0.193039
UST	0.115028	0.0192233	15	0.193462
APITD1	0.115032	0.0192193	131	0.193462
FUK	-0.115016	0.0192359	46	0.193488
CRELD2	0.114975	0.0192791	193	0.193823
CDPF1	0.114927	0.0193305	54	0.194141
AIG1	0.11493	0.0193267	166	0.194141
MMP1	0.114907	0.0193513	95	0.19415
EBNA1BP2	0.114913	0.0193453	224	0.19415
CD86	0.114865	0.0193958	73	0.194396
USP48	0.114866	0.0193949	210	0.194396
NCOA7	0.114852	0.0194101	214	0.194439
CD53	0.114783	0.0194835	203	0.194775
PPP3R1	0.114783	0.0194828	128	0.194775
ATP10D	0.114785	0.0194812	68	0.194775
KIAA1143	0.114799	0.0194662	181	0.194775
ANKRD46	0.114742	0.0195274	82	0.194915
C9orf91	0.114751	0.0195175	25	0.194915
C9orf16	0.114757	0.0195112	345	0.194915
CCDC142	0.11471	0.0195612	25	0.195153
CCM2	0.114673	0.0196008	190	0.195348
FAM221A	0.114676	0.0195982	106	0.195348
KIF18B	0.114629	0.0196486	55	0.195724
RP11-22P6.3	0.114578	0.0197035	29	0.195772
SNAPC2	0.114579	0.0197019	94	0.195772
RP11-284F21.9	0.114582	0.0196993	11	0.195772
HAX1	0.11459	0.0196901	277	0.195772
GDPD3	0.114614	0.019664	40	0.195772
CSDE1	0.11456	0.0197228	346	0.195864
VARS	0.114549	0.0197339	115	0.195874
PTGES	0.114485	0.0198041	47	0.196471
SHROOM1	0.114441	0.019851	94	0.196837
ERICH1	0.114346	0.0199546	209	0.197563
MRPL27	0.114351	0.0199495	308	0.197563
PSMG2	0.114363	0.0199365	315	0.197563
CCT4	0.114326	0.0199768	295	0.197682
AL357673.1	0.114303	0.0200017	11	0.197829
MESDC2	0.114276	0.0200315	275	0.198023
PHF19	0.114237	0.0200734	173	0.198337
KIAA0922	0.11412	0.020202	69	0.199506
UQCRFS1	0.114078	0.0202485	320	0.199865
MARCH6	0.113977	0.0203606	228	0.200565
PPM1M	0.11398	0.0203571	57	0.200565
EGFR	0.113987	0.0203487	75	0.200565
TAF7	0.114001	0.0203338	276	0.200565
TIMM17B	0.113949	0.0203917	237	0.20077
DPP9	0.113925	0.0204178	109	0.200825
MLPH	0.113926	0.0204172	145	0.200825
CNPY3	0.113858	0.0204932	241	0.201465
BAP1	0.113829	0.0205253	93	0.201476
SLC25A36	0.11383	0.0205238	170	0.201476
CIAPIN1	0.113831	0.0205228	167	0.201476
EIF2B1	0.113765	0.0205968	157	0.202076
PRIM2	0.113726	0.0206405	80	0.202302
XPOT	0.113732	0.0206332	120	0.202302
NDUFAF2	0.113702	0.0206673	173	0.202462
MYH9	0.113691	0.0206798	320	0.202484
MYCBP	0.113678	0.0206946	164	0.202527
ARCN1	0.113597	0.0207856	179	0.202909
SNAP29	0.113605	0.020777	178	0.202909
AP3M2	0.113605	0.0207764	120	0.202909
[truncated: 17,526 more rows]
