# Supplementary material for: E2F transcription factors promote tumorigenicity in pancreatic ductal adenocarcinoma
Source: Cancer Med. 2024 Apr 30;13(9):e7187. doi: 10.1002/cam4.7187 (PMC11058697; doi:10.1002/cam4.7187)
Supplement: Supplementary file 16 — Table S12. References listing the role during carcinogenesis of the most significant genes identified in Table S9. [file CAM4-13-e7187-s007.xlsx]

## Sheet: Sheet1
		Genes co-expressed with E2F8 in PDAC and found in ChIP-seq data
		cell cycle	Cellular response to stimuli	Disease	DNA Repair	DNA replication	Gene expression (Transcription)	metabolism	Metabolism of proteins	Metabolism of RNA
ATAD2	Liu et al., 2019						X
CHEK1 (chk1)	Klomp et al., 2021	X			X		X
DTL	Liu et al., 2021				X				X
FANCD2	Van der Heijden et al., 2004				X		X
MCM4	Peng et al., 2016	X				X
MCM3		X				X
MCM6		X				X
MCM5		X				X
MCM7		X				X
RPS20	Werner et al., 2023		X	X				X	X	X
TK1	Zhu et al., 2018	X
PRKDC	Stoof et al., 2021				X				X
